# Supplementary material for: G3BP1 controls the senescence-associated secretome and its impact on cancer progression
Source: Nat Commun. 2020 Oct 5;11:4979. doi: 10.1038/s41467-020-18734-9 (PMC7536198; doi:10.1038/s41467-020-18734-9)
Supplement: Supplementary file 4 — Supplementary Data 1 [file 41467_2020_18734_MOESM4_ESM.xls]

## Sheet: Total RNA Sequencing
RNA Sequencing gene and transcript level expression, in TPM values, for senescent WI-38 cells expressing or not G3BP1.
	baseMean	log2FoldChange	lfcSE	stat	pvalue	padj	siG3BP1_8 mean (log2)	ko.sd	siCTRL_8 mean (log2)	wt.sd	log2FoldChange (unshrunken)	EnsemblID	Gene	Category	Location	siCTLD8A	siCTLD8B	siG3BP1D8A	siG3BP1D8B
ENSG00000145907.14	1133.15	-3.45669	0.289302	-11.9484	6.6216e-33	9.48345e-29	7.87097	0.303838	11.3432	0.0599171	-3.47227	ENSG00000145907.14	G3BP1	retained_intron,protein_coding,nonsense_mediated_decay	chr5:151771045-151812785	2675.03	2522.41	201.208	271.189
ENSG00000080824.18	3694.96	-1.79865	0.234775	-7.66117	1.84246e-14	1.31939e-10	10.9828	0.179726	12.7831	0.152276	-1.80025	ENSG00000080824.18	HSP90AA1	retained_intron,protein_coding,nonsense_mediated_decay	chr14:102080738-102139699	6541.09	7594.19	1852.65	2209.66
ENSG00000134352.19	3575.03	-1.97112	0.290495	-6.78538	1.15784e-11	5.52752e-08	10.9973	0.553499	13.0134	0.211838	-2.01613	ENSG00000134352.19	IL6ST	retained_intron,processed_transcript,protein_coding,nonsense_mediated_decay	chr5:55935095-55994993	7452.72	9172.84	1557.99	2680.76
ENSG00000211459.2	287.434	3.11282	0.468043	6.65073	2.9165e-11	1.04425e-07	9.45902	0.892684	6.23236	1.22664	3.22666	ENSG00000211459.2	MT-RNR1	Mt_rRNA	chrM:648-1601	40.7122	136.661	1089.6	453.894
ENSG00000131747.14	454.258	-1.89678	0.28667	-6.61657	3.67617e-11	1.053e-07	6.37156	0.0508173	8.26376	0.0399104	-1.8922	ENSG00000131747.14	TOP2A	retained_intron,protein_coding	chr17:40388516-40417950	312.925	300.9	80.2632	84.3882
ENSG00000061676.14	1486.75	-1.77373	0.272794	-6.50208	7.92163e-11	1.41817e-07	9.89246	0.426263	11.698	0.0267554	-1.80551	ENSG00000061676.14	NCKAP1	retained_intron,protein_coding,processed_transcript	chr2:182909115-183038858	3278.53	3365.66	770.747	1170.78
ENSG00000011426.10	470.468	-2.15012	0.330513	-6.5054	7.74883e-11	1.41817e-07	5.60456	0.234174	7.75994	0.0817032	-2.15539	ENSG00000011426.10	ANLN	processed_transcript,protein_coding,retained_intron,nonsense_mediated_decay	chr7:36389806-36453791	225.114	207.749	42.8803	54.074
ENSG00000131263.12	511.15	-2.04861	0.313981	-6.52462	6.81754e-11	1.41817e-07	8.00168	0.579657	10.1097	0.0334658	-2.10806	ENSG00000131263.12	RLIM	protein_coding	chrX:74585217-74614617	1086.46	1122.71	192.412	340.011
ENSG00000077097.15	489.094	-2.11471	0.331443	-6.38031	1.76725e-10	2.09174e-07	7.84129	0.522504	9.97973	0.374745	-2.13843	ENSG00000077097.15	TOP2B	processed_transcript,protein_coding,retained_intron,nonsense_mediated_decay	chr3:25597905-25664907	839.788	1212.79	177.019	295.768
ENSG00000139218.17	450.055	-1.89971	0.295862	-6.42092	1.35449e-10	2.09174e-07	7.9743	0.438883	9.90721	0.0941164	-1.9329	ENSG00000139218.17	SCAF11	processed_transcript,protein_coding,non_stop_decay,retained_intron	chr12:45919131-45992120	916.423	1005.04	202.307	311.335
ENSG00000278771.1	39490.6	2.09581	0.329047	6.36932	1.89866e-10	2.09174e-07	14.471	0.565405	12.4132	0.310733	2.05779	ENSG00000278771.1	RN7SL3	misc_RNA	chr14:49853616-49853914	4683.5	6351.37	29961.3	17212.7
ENSG00000155304.5	224.267	-1.92839	0.301756	-6.39058	1.65258e-10	2.09174e-07	6.88354	0.15659	8.81084	0.134697	-1.92731	ENSG00000155304.5	HSPA13	processed_transcript,protein_coding	chr21:14371115-14383484	419.894	479.233	108.85	126.992
ENSG00000085224.21	455.616	-1.88468	0.294684	-6.3956	1.59918e-10	2.09174e-07	8.13006	0.169782	10.0011	0.319598	-1.87106	ENSG00000085224.21	ATRX	retained_intron,processed_transcript,protein_coding,nonsense_mediated_decay	chrX:77504878-77786269	875.711	1198.08	257.282	303.961
ENSG00000183508.4	1589.89	-1.92955	0.305737	-6.31115	2.76974e-10	2.47927e-07	9.81616	0.656046	11.8199	0.00162892	-2.00378	ENSG00000183508.4	FAM46C	protein_coding	chr1:117605934-117628372	3617.79	3612.02	653.101	1242.88
ENSG00000088205.12	284.986	-1.77726	0.281233	-6.31952	2.62376e-10	2.47927e-07	7.26558	0.174829	9.04567	0.0958514	-1.78009	ENSG00000088205.12	DDX18	processed_transcript,protein_coding,retained_intron	chr2:117814650-117832379	503.713	553.386	140.735	167.138
ENSG00000122786.19	4305.34	-1.67107	0.264442	-6.31924	2.62855e-10	2.47927e-07	11.613	0.299914	13.2854	0.287443	-1.6724	ENSG00000122786.19	CALD1	retained_intron,processed_transcript,protein_coding,nonsense_mediated_decay	chr7:134744252-134970728	8671.69	11494.2	2703.66	3627.87
ENSG00000111530.12	769.597	-1.86967	0.296845	-6.29846	3.00615e-10	2.53259e-07	8.7135	0.536929	10.6338	0.0421839	-1.92027	ENSG00000111530.12	CAND1	retained_intron,nonsense_mediated_decay,protein_coding,processed_transcript	chr12:67269281-67319951	1555.84	1621.55	322.152	545.656
ENSG00000198862.13	229.6	-1.88107	0.301014	-6.24913	4.12754e-10	3.28415e-07	7.01836	0.247179	8.9049	0.162019	-1.88654	ENSG00000198862.13	LTN1	retained_intron,protein_coding,nonsense_mediated_decay	chr21:28928144-28992956	442.246	518.454	114.348	145.836
ENSG00000147649.9	814.539	-1.64173	0.265269	-6.18892	6.05795e-10	4.13152e-07	9.03067	0.335963	10.6919	0.0666071	-1.66123	ENSG00000147649.9	MTDH	retained_intron,protein_coding,nonsense_mediated_decay	chr8:97644179-97728770	1600.55	1708.57	443.097	616.116
ENSG00000137831.14	1384.48	-1.82935	0.295499	-6.19071	5.9894e-10	4.13152e-07	9.83459	0.20394	11.6243	0.520905	-1.78973	ENSG00000137831.14	UACA	retained_intron,protein_coding,processed_transcript	chr15:70654554-70763593	2445.12	4074.71	825.721	1008.56
ENSG00000215301.9	2652.56	-1.69569	0.27332	-6.20407	5.50223e-10	4.13152e-07	10.741	0.45171	12.4679	0.158386	-1.72689	ENSG00000215301.9	DDX3X	processed_transcript,protein_coding,retained_intron,nonsense_mediated_decay	chrX:41333348-41364472	6121.99	5241.54	1371.07	2135.1
ENSG00000078674.17	497.956	-1.72543	0.279212	-6.17965	6.42453e-10	4.18237e-07	8.14276	0.29493	9.87378	0.238523	-1.73102	ENSG00000078674.17	PCM1	processed_transcript,protein_coding,retained_intron	chr8:17922840-18029944	834.2	1054.07	244.088	326.083
ENSG00000054356.13	588.043	2.12203	0.345457	6.14267	8.11434e-10	5.05276e-07	8.77387	0.675854	6.73078	0.127457	2.04308	ENSG00000054356.13	PTPRN	retained_intron,nonsense_mediated_decay,protein_coding,processed_transcript	chr2:219289623-219309648	112.557	99.2785	609.121	313.793
ENSG00000168172.8	484.78	-1.78959	0.293102	-6.10568	1.02366e-09	6.1087e-07	8.29724	0.380262	10.1124	0.046286	-1.8152	ENSG00000168172.8	HOOK3	retained_intron,processed_transcript,protein_coding,nonsense_mediated_decay	chr8:42896932-43030539	1081.67	1131.9	260.581	378.518
ENSG00000117228.9	304.621	-1.85645	0.307142	-6.04427	1.50086e-09	8.26746e-07	7.25874	0.262754	9.12244	0.174749	-1.8637	ENSG00000117228.9	GBP1	processed_transcript,protein_coding	chr1:89052319-89065360	606.691	511.1	134.138	173.692
ENSG00000128641.18	1061.11	-2.06681	0.341714	-6.04838	1.4631e-09	8.26746e-07	9.02506	0.772644	11.1887	0.17735	-2.16367	ENSG00000128641.18	MYO1B	retained_intron,protein_coding,processed_transcript	chr2:191245185-191425389	2139.38	2545.7	356.237	760.313
ENSG00000101596.14	545.734	-1.70903	0.283087	-6.03711	1.56903e-09	8.32285e-07	8.25177	0.368176	9.97878	0.191784	-1.72701	ENSG00000101596.14	SMCHD1	retained_intron,processed_transcript,protein_coding,nonsense_mediated_decay	chr18:2655738-2805017	918.019	1108	253.984	364.59
ENSG00000003989.17	227.773	-2.03896	0.338089	-6.03084	1.63107e-09	8.34295e-07	6.72158	0.385627	8.76961	0.326597	-2.04803	ENSG00000003989.17	SLC7A2	protein_coding	chr8:17497088-17570573	511.696	371.375	86.8602	126.992
ENSG00000142875.19	408.173	-1.62569	0.271392	-5.99021	2.09569e-09	8.48365e-07	8.19806	0.257262	9.83581	0.0280651	-1.63775	ENSG00000142875.19	PRKACB	processed_transcript,protein_coding	chr1:84078062-84238498	926.002	900.861	258.382	332.637
ENSG00000065135.10	615.812	-1.69311	0.282298	-5.99759	2.00269e-09	8.48365e-07	8.54132	0.452418	10.2711	0.025607	-1.72977	ENSG00000065135.10	GNAI3	protein_coding	chr1:109548611-109618321	1219.77	1250.79	297.963	464.545
ENSG00000069275.12	1665.36	-1.70513	0.284896	-5.98507	2.1629e-09	8.48365e-07	9.91239	0.477849	11.6557	0.0972434	-1.74334	ENSG00000069275.12	NUCKS1	processed_transcript,protein_coding	chr1:205712819-205750276	3075.76	3383.44	761.951	1217.48
ENSG00000078098.13	254.767	-2.56581	0.427692	-5.9992	1.98293e-09	8.48365e-07	6.19345	1.11937	8.94725	0.374628	-2.7538	ENSG00000078098.13	FAP	protein_coding,processed_transcript,retained_intron,nonsense_mediated_decay	chr2:162170684-162245151	410.315	592.607	41.7808	126.173
ENSG00000173193.13	760.408	-2.09353	0.348048	-6.01506	1.79817e-09	8.48365e-07	8.48197	0.811665	10.6884	0.0404955	-2.20645	ENSG00000173193.13	PARP14	processed_transcript,protein_coding,retained_intron,nonsense_mediated_decay	chr3:122680618-122730840	1682.77	1617.26	239.69	531.728
ENSG00000120705.12	1130.42	-1.57823	0.263756	-5.9837	2.18127e-09	8.48365e-07	9.5351	0.275805	11.117	0.242004	-1.58189	ENSG00000120705.12	ETF1	retained_intron,processed_transcript,protein_coding,nonsense_mediated_decay	chr5:138506095-138543300	2500.21	1972.09	647.603	848.798
ENSG00000118482.11	304.372	-1.79906	0.301063	-5.97569	2.29122e-09	8.48365e-07	7.41513	0.18963	9.20493	0.285857	-1.7898	ENSG00000118482.11	PHF3	processed_transcript,protein_coding,nonsense_mediated_decay	chr6:63635820-63779336	512.494	678.403	155.029	186.801
ENSG00000198898.13	372.756	-1.6575	0.275831	-6.00912	1.8653e-09	8.48365e-07	7.90496	0.21223	9.5698	0.0707883	-1.66484	ENSG00000198898.13	CAPZA2	processed_transcript,protein_coding,retained_intron,nonsense_mediated_decay	chr7:116811070-116922049	786.304	733.558	215.501	265.454
ENSG00000107290.13	634.994	-1.7826	0.298265	-5.97657	2.27891e-09	8.48365e-07	8.63912	0.459744	10.4576	0.094799	-1.81851	ENSG00000107290.13	SETX	processed_transcript,protein_coding	chr9:132261356-132354985	1341.9	1472.63	317.754	498.956
ENSG00000053254.15	655.765	-1.5604	0.260037	-6.00067	1.96505e-09	8.48365e-07	8.85877	0.272487	10.4325	0.0303325	-1.57372	ENSG00000053254.15	FOXN3	processed_transcript,protein_coding,nonsense_mediated_decay	chr14:89124871-89619149	1361.06	1402.16	405.714	530.089
ENSG00000103260.8	561.433	1.75738	0.294154	5.97434	2.31017e-09	8.48365e-07	9.36178	0.467427	7.63611	0.17579	1.72567	ENSG00000103260.8	METRN	retained_intron,protein_coding,nonsense_mediated_decay	chr16:715115-719655	182.007	216.329	826.821	522.715
ENSG00000077232.17	597.521	-1.81048	0.304256	-5.95051	2.67303e-09	8.90306e-07	8.41417	0.49471	10.2671	0.0767559	-1.8529	ENSG00000077232.17	DNAJC10	retained_intron,nonsense_mediated_decay,protein_coding,processed_transcript	chr2:182716041-182794464	1186.24	1278.98	267.177	434.231
ENSG00000113583.7	476.753	-1.80628	0.303481	-5.95187	2.65094e-09	8.90306e-07	8.25775	0.466746	10.1018	0.0886405	-1.84401	ENSG00000113583.7	C5orf15	processed_transcript,protein_coding	chr5:133955502-133968787	1147.13	1051.62	242.989	384.253
ENSG00000120694.19	967.669	-1.66754	0.28001	-5.95531	2.59586e-09	8.90306e-07	9.16019	0.494002	10.8708	0.0240667	-1.71064	ENSG00000120694.19	HSPH1	retained_intron,protein_coding,nonsense_mediated_decay	chr13:31134974-31162388	1894.31	1850.13	448.594	728.361
ENSG00000165934.12	545.655	-1.7175	0.288333	-5.95665	2.57461e-09	8.90306e-07	8.32761	0.372296	10.0686	0.0893568	-1.74104	ENSG00000165934.12	CPSF2	retained_intron,protein_coding,nonsense_mediated_decay	chr14:92121937-92172145	1027.38	1121.48	267.177	385.072
ENSG00000169756.16	224.65	-2.27404	0.382837	-5.93997	2.85073e-09	9.09415e-07	6.70125	0.602146	8.96901	0.636011	-2.26776	ENSG00000169756.16	LIMS1	processed_transcript,protein_coding,retained_intron,nonsense_mediated_decay	chr2:108534355-108687246	366.409	683.919	76.9647	139.282
ENSG00000139687.13	298.491	-1.7947	0.302159	-5.93959	2.8574e-09	9.09415e-07	7.44009	0.42162	9.26694	0.0511788	-1.82685	ENSG00000139687.13	RB1	protein_coding,processed_transcript,retained_intron,nonsense_mediated_decay	chr13:48303751-48481986	600.305	631.215	140.735	213.019
ENSG00000152952.11	1000.36	-1.62864	0.274684	-5.92912	3.04564e-09	9.28079e-07	9.52645	0.351985	11.1756	0.0885041	-1.64917	ENSG00000152952.11	PLOD2	retained_intron,protein_coding,nonsense_mediated_decay	chr3:146069440-146163653	2214.42	2415.16	620.116	875.835
ENSG00000083312.17	1802.27	-1.67238	0.282034	-5.9297	3.03481e-09	9.28079e-07	10.1837	0.533338	11.9055	0.0114406	-1.7218	ENSG00000083312.17	TNPO1	processed_transcript,protein_coding,retained_intron,nonsense_mediated_decay	chr5:72816312-72916733	3857.28	3814.26	894.99	1509.98
ENSG00000112902.11	1089.55	-1.78676	0.302145	-5.91357	3.34769e-09	9.98868e-07	9.2872	0.614549	11.1306	0.227945	-1.84335	ENSG00000112902.11	SEMA5A	processed_transcript,protein_coding,retained_intron	chr5:9035026-9546075	2004.48	2506.48	461.788	843.882
ENSG00000164134.12	367.991	-1.63109	0.276109	-5.90741	3.47519e-09	1.01575e-06	7.77703	0.215973	9.41553	0.0674972	-1.63849	ENSG00000164134.12	NAA15	processed_transcript,protein_coding,retained_intron	chr4:139301455-139420033	660.176	705.368	196.81	243.333
ENSG00000213639.9	549.878	-1.61968	0.274567	-5.89902	3.65663e-09	1.04741e-06	8.42568	0.326813	10.0648	0.00473385	-1.63917	ENSG00000213639.9	PPP1CB	retained_intron,protein_coding,nonsense_mediated_decay	chr2:28751640-28802940	1068.1	1073.07	292.466	403.097
ENSG00000174780.15	849.128	-1.69312	0.287383	-5.89151	3.82679e-09	1.07465e-06	8.9394	0.4596	10.6693	0.0675148	-1.72991	ENSG00000174780.15	SRP72	retained_intron,protein_coding	chr4:56466915-56503680	1682.77	1574.97	391.421	614.477
ENSG00000134318.13	614.294	-1.70475	0.289918	-5.88012	4.09964e-09	1.12913e-06	8.61279	0.24055	10.3195	0.214992	-1.70667	ENSG00000134318.13	ROCK2	retained_intron,processed_transcript,protein_coding,nonsense_mediated_decay	chr2:11179761-11348330	1149.52	1419.32	347.441	439.966
ENSG00000160551.11	1236.15	-1.69892	0.289529	-5.86788	4.41413e-09	1.17073e-06	9.6834	0.434258	11.4149	0.0536755	-1.73153	ENSG00000160551.11	TAOK1	retained_intron,protein_coding	chr17:29390464-29551904	2802.75	2659.07	664.096	1016.76
ENSG00000068366.19	1501.14	-2.01721	0.343741	-5.8684	4.40034e-09	1.17073e-06	9.83367	0.506556	11.888	0.205845	-2.05429	ENSG00000068366.19	ACSL4	processed_transcript,protein_coding,nonsense_mediated_decay	chrX:109624244-109733403	4191.76	3425.72	711.374	1169.15
ENSG00000166479.9	410.268	-1.68606	0.28817	-5.85092	4.88876e-09	1.27303e-06	8.08718	0.300587	9.78423	0.171275	-1.69705	ENSG00000166479.9	TMX3	retained_intron,processed_transcript,protein_coding,nonsense_mediated_decay	chr18:68673688-68715298	810.252	958.467	234.193	314.612
ENSG00000146731.10	1208.34	-1.56557	0.267926	-5.84329	5.11797e-09	1.30207e-06	9.42713	0.404743	11.0211	0.0680707	-1.59396	ENSG00000146731.10	CCT6A	retained_intron,protein_coding,processed_transcript	chr7:56051630-56063989	2148.17	2009.47	564.041	838.966
ENSG00000135679.22	1528.28	-1.58811	0.271999	-5.83865	5.26244e-09	1.30207e-06	9.96682	0.377408	11.58	0.0199512	-1.61313	ENSG00000135679.22	MDM2	retained_intron,processed_transcript,protein_coding,nonsense_mediated_decay	chr12:68808176-68850686	3090.93	3031.06	831.219	1203.56
ENSG00000104164.10	244.58	-1.68106	0.287936	-5.83832	5.27302e-09	1.30207e-06	7.39628	0.134334	9.07874	0.0718169	-1.68246	ENSG00000104164.10	BLOC1S6	processed_transcript,protein_coding,retained_intron,nonsense_mediated_decay	chr15:45587123-45615999	559.593	521.519	157.228	179.427
ENSG00000115524.15	1235.3	-1.59259	0.273509	-5.82279	5.78722e-09	1.40482e-06	9.55663	0.442213	11.1836	0.024752	-1.627	ENSG00000115524.15	SF3B1	retained_intron,nonsense_mediated_decay,protein_coding,processed_transcript	chr2:197389784-197435091	2297.44	2353.88	605.822	934.825
ENSG00000077943.7	952.895	-2.45217	0.421568	-5.81677	5.99939e-09	1.43206e-06	8.68329	1.25157	11.3785	0.288401	-2.69524	ENSG00000077943.7	ITGA8	processed_transcript,protein_coding	chr10:15513949-15720125	3066.18	2310.98	222.098	758.675
ENSG00000198604.10	256.518	-1.80447	0.310611	-5.80941	6.26918e-09	1.47192e-06	6.85128	0.304496	8.65894	0.269796	-1.80766	ENSG00000198604.10	BAZ1A	retained_intron,processed_transcript,protein_coding,nonsense_mediated_decay	chr14:34752731-34875647	353.637	460.848	98.9546	133.546
ENSG00000162378.12	535.027	-1.57655	0.272064	-5.79478	6.84111e-09	1.55521e-06	8.56882	0.325378	10.1642	0.05914	-1.59534	ENSG00000162378.12	ZYG11B	protein_coding	chr1:52726467-52827342	1180.65	1114.13	323.252	444.882
ENSG00000041357.15	444.763	-1.66876	0.287845	-5.79743	6.73371e-09	1.55521e-06	7.93967	0.261313	9.60733	0.28507	-1.66766	ENSG00000041357.15	PSMA4	retained_intron,protein_coding,processed_transcript	chr15:78540405-78552419	896.466	677.79	215.501	278.563
ENSG00000172667.10	1576.67	-1.59385	0.27519	-5.79181	6.96311e-09	1.55821e-06	10.2025	0.412666	11.8261	0.0259667	-1.62357	ENSG00000172667.10	ZMAT3	protein_coding	chr3:179017223-179072279	3676.87	3584.44	962.059	1441.97
ENSG00000117226.11	461.696	-1.52811	0.264753	-5.77182	7.84198e-09	1.63128e-06	8.41108	0.165636	9.94294	0.0820686	-1.53186	ENSG00000117226.11	GBP3	retained_intron,processed_transcript,protein_coding,nonsense_mediated_decay	chr1:89006666-89022894	1024.19	944.984	313.356	368.686
ENSG00000094975.13	341.3	-1.58404	0.27438	-5.77315	7.78026e-09	1.63128e-06	7.96366	0.135494	9.54956	0.0765162	-1.5859	ENSG00000094975.13	SUCO	retained_intron,protein_coding	chr1:172532349-172611833	777.523	721.301	233.093	266.274
ENSG00000104321.10	5743.08	-2.32771	0.403428	-5.76983	7.93505e-09	1.63128e-06	11.4262	0.566024	13.7961	0.270385	-2.36996	ENSG00000104321.10	TRPA1	processed_transcript,protein_coding,retained_intron	chr8:72019917-72075617	16240.2	12458.8	2084.64	3631.15
ENSG00000104408.9	486.708	-1.6826	0.291626	-5.76971	7.94102e-09	1.63128e-06	8.00306	0.403563	9.70931	0.192839	-1.70625	ENSG00000104408.9	EIF3E	protein_coding,nonsense_mediated_decay,retained_intron,processed_transcript	chr8:108201216-108435333	919.616	761.135	210.004	312.155
ENSG00000102189.16	413.625	-1.77171	0.307107	-5.76903	7.97304e-09	1.63128e-06	7.99775	0.202998	9.75244	0.366979	-1.75469	ENSG00000102189.16	EEA1	processed_transcript,protein_coding,nonsense_mediated_decay	chr12:92770637-92929331	720.047	1032.01	230.894	281.84
ENSG00000166510.13	789.646	-1.60593	0.278021	-5.77627	7.63744e-09	1.63128e-06	9.38626	0.370917	11.014	0.119958	-1.62775	ENSG00000166510.13	CCDC68	retained_intron,protein_coding	chr18:54901509-54959508	1949.39	2192.71	557.444	802.098
ENSG00000138758.11	6967.54	-1.52669	0.264869	-5.76396	8.2164e-09	1.6574e-06	12.3757	0.393593	13.9292	0.0111061	-1.55347	ENSG00000138758.11	2019-09-11	processed_transcript,protein_coding,retained_intron	chr4:76949703-77040384	15513.7	15683.6	4381.49	6444.64
ENSG00000198015.12	275.378	-1.68275	0.292606	-5.75092	8.87583e-09	1.75332e-06	7.46417	0.216162	9.15498	0.0185092	-1.69082	ENSG00000198015.12	MRPL42	processed_transcript,protein_coding,nonsense_mediated_decay	chr12:93467488-93516213	574.76	564.417	158.327	195.813
ENSG00000167972.13	335.61	2.2144	0.385129	5.74976	8.93676e-09	1.75332e-06	9.27448	0.000728531	7.06327	0.0606555	2.21121	ENSG00000167972.13	ABCA3	retained_intron,protein_coding	chr16:2275881-2340746	129.321	137.274	619.016	618.574
ENSG00000196504.15	386.856	-1.74249	0.303553	-5.74032	9.44993e-09	1.75769e-06	7.62761	0.195195	9.36029	0.297476	-1.73267	ENSG00000196504.15	PRPF40A	retained_intron,processed_transcript,protein_coding,nonsense_mediated_decay	chr2:152651593-152717997	567.575	759.91	179.218	217.115
ENSG00000102580.14	553.209	-1.83081	0.318816	-5.74252	9.32765e-09	1.75769e-06	8.42891	0.636397	10.3296	0.0791508	-1.90066	ENSG00000102580.14	DNAJC3	protein_coding	chr13:95677139-95794989	1237.33	1337.2	251.785	470.28
ENSG00000177200.16	560.854	-1.63003	0.283749	-5.74462	9.21265e-09	1.75769e-06	8.53765	0.380686	10.1897	0.149613	-1.6521	ENSG00000177200.16	CHD9	processed_transcript,nonsense_mediated_decay,protein_coding,retained_intron	chr16:53055033-53329150	1084.86	1256.3	307.859	447.34
ENSG00000196628.15	214.063	-2.56001	0.445633	-5.74466	9.21037e-09	1.75769e-06	6.15659	0.681647	8.61273	1.04642	-2.45613	ENSG00000196628.15	TCF4	processed_transcript,protein_coding,retained_intron,nonsense_mediated_decay	chr18:55222331-55664787	233.895	653.277	50.5768	99.1357
ENSG00000091039.16	467.168	-1.67145	0.291508	-5.73383	9.81898e-09	1.80291e-06	8.28752	0.349412	9.97398	0.197445	-1.68645	ENSG00000091039.16	OSBPL8	retained_intron,protein_coding,processed_transcript	chr12:76351797-76559809	912.431	1107.38	262.78	370.325
ENSG00000126777.17	554.859	-1.70158	0.297017	-5.72889	1.0109e-08	1.83267e-06	8.4408	0.280423	10.1396	0.307156	-1.69884	ENSG00000126777.17	KTN1	retained_intron,protein_coding,nonsense_mediated_decay	chr14:55559072-55701526	969.907	1310.84	302.361	398.181
ENSG00000154380.17	974.209	-1.63088	0.284938	-5.72362	1.0428e-08	1.85003e-06	9.33641	0.395063	10.9904	0.159653	-1.65395	ENSG00000154380.17	ENAH	retained_intron,protein_coding,processed_transcript	chr1:225486835-225653142	1880.74	2199.45	532.156	784.073
ENSG00000144635.8	325.059	-1.63435	0.285678	-5.72096	1.05923e-08	1.85003e-06	7.54442	0.102663	9.17831	0.0849762	-1.63389	ENSG00000144635.8	DYNC1LI1	retained_intron,protein_coding	chr3:32525971-32570874	603.498	555.224	177.019	195.813
ENSG00000135317.12	295.696	-1.68897	0.295187	-5.7217	1.05465e-08	1.85003e-06	7.61395	0.304674	9.3165	0.147574	-1.70255	ENSG00000135317.12	SNX14	retained_intron,nonsense_mediated_decay,protein_coding,processed_transcript	chr6:85505496-85594156	684.922	592.607	168.223	226.947
ENSG00000175600.15	252.139	2.20845	0.386293	5.71705	1.08392e-08	1.8592e-06	9.12224	0.937457	7.06327	0.0132672	2.05897	ENSG00000175600.15	SUGCT	processed_transcript,protein_coding,nonsense_mediated_decay	chr7:40134977-40860763	134.111	132.371	881.796	351.481
ENSG00000139629.15	1076.14	1.63578	0.286174	5.71603	1.09044e-08	1.8592e-06	10.1666	0.402675	8.55904	0.0210209	1.6076	ENSG00000139629.15	GALNT6	retained_intron,processed_transcript,protein_coding,nonsense_mediated_decay	chr12:51351247-51392867	372.796	380.568	1399.66	943.018
ENSG00000198642.6	433.405	-1.67126	0.292505	-5.7136	1.10609e-08	1.86369e-06	7.96437	0.458288	9.67382	0.0246449	-1.70946	ENSG00000198642.6	KLHL9	protein_coding	chr9:21329671-21335380	826.217	806.485	199.009	312.155
ENSG00000102024.17	1200.5	-1.67438	0.293332	-5.70813	1.14225e-08	1.90225e-06	9.45606	0.449625	11.162	0.148737	-1.70596	ENSG00000102024.17	PLS3	retained_intron,protein_coding,nonsense_mediated_decay	chrX:115561174-115650861	2129.81	2464.19	562.942	875.016
ENSG00000047410.13	544.257	-1.64959	0.2892	-5.70399	1.17036e-08	1.92666e-06	8.27725	0.243242	9.92304	0.282981	-1.64579	ENSG00000047410.13	TPR	processed_transcript,protein_coding,retained_intron	chr1:186311652-186375693	844.578	1114.74	274.874	349.023
ENSG00000004700.15	191.403	-2.01603	0.354008	-5.69488	1.23462e-08	2.00934e-06	6.55821	0.550042	8.62213	0.190326	-2.06392	ENSG00000004700.15	RECQL	protein_coding	chr12:21468911-21501669	358.427	432.045	71.4672	122.895
ENSG00000106799.12	295.228	-2.24803	0.395615	-5.68236	1.32849e-08	2.13783e-06	7.20313	0.870907	9.54299	0.47161	-2.33986	ENSG00000106799.12	TGFBR1	protein_coding,nonsense_mediated_decay	chr9:99104038-99154192	591.524	939.469	95.6561	225.308
ENSG00000039123.15	316.912	-1.67054	0.294601	-5.67051	1.42374e-08	2.19256e-06	7.43453	0.39793	9.13209	0.111104	-1.69757	ENSG00000039123.15	SKIV2L2	processed_transcript,protein_coding,retained_intron,nonsense_mediated_decay	chr5:55307760-55425581	530.855	591.994	141.835	209.742
ENSG00000106052.13	440.055	-1.65275	0.291393	-5.67189	1.41234e-08	2.19256e-06	8.04666	0.331184	9.70937	0.234985	-1.66271	ENSG00000106052.13	TAX1BP1	retained_intron,processed_transcript,protein_coding,nonsense_mediated_decay	chr7:27739331-27844564	745.591	938.856	224.297	310.516
ENSG00000255302.4	822.018	-1.40343	0.247379	-5.67321	1.40145e-08	2.19256e-06	9.25213	0.169203	10.6602	0.0570283	-1.40808	ENSG00000255302.4	EID1	protein_coding	chr15:48877886-48880183	1663.61	1573.14	560.743	661.997
ENSG00000074695.5	1248.76	-1.72292	0.30367	-5.67365	1.39784e-08	2.19256e-06	9.58989	0.541707	11.362	0.103187	-1.77212	ENSG00000074695.5	LMAN1	retained_intron,protein_coding,processed_transcript	chr18:59327823-59359962	2501.8	2768.15	590.429	1004.47
ENSG00000082153.17	584.857	-1.53048	0.270231	-5.6636	1.48233e-08	2.2473e-06	8.62988	0.323579	10.1784	0.0826515	-1.54853	ENSG00000082153.17	BZW1	retained_intron,protein_coding	chr2:200810594-200827338	1206.2	1112.29	337.545	463.726
ENSG00000091317.7	603.153	-1.75562	0.310094	-5.66159	1.49976e-08	2.2473e-06	8.66216	0.578705	10.4766	0.0178548	-1.81446	ENSG00000091317.7	CMTM6	retained_intron,protein_coding	chr3:32481312-32503408	1436.9	1411.96	304.56	537.463
ENSG00000166503.8	225.312	-1.75087	0.309295	-5.66084	1.50636e-08	2.2473e-06	6.96756	0.29604	8.72471	0.224995	-1.75714	ENSG00000166503.8	RP11-382A20.3	processed_transcript,protein_coding,retained_intron,nonsense_mediated_decay	chr15:83112738-83208018	378.384	471.879	107.751	144.197
ENSG00000139505.11	286.338	-1.60224	0.283521	-5.65122	1.59317e-08	2.35231e-06	7.44681	0.135884	9.05107	0.0519412	-1.60427	ENSG00000139505.11	MTMR6	processed_transcript,protein_coding	chr13:25246201-25288009	543.627	516.616	162.725	185.982
ENSG00000213949.8	1347.48	-2.00095	0.354501	-5.6444	1.6576e-08	2.398e-06	9.63041	0.844814	11.7176	0.450083	-2.08716	ENSG00000213949.8	ITGA1	processed_transcript,protein_coding,retained_intron	chr5:52787896-52959210	2700.57	4198.5	523.36	1198.64
ENSG00000278053.4	264.508	-1.77153	0.313791	-5.64556	1.64648e-08	2.398e-06	7.212	0.521034	9.03337	0.0100446	-1.82136	ENSG00000278053.4	DDX52	retained_intron,protein_coding,nonsense_mediated_decay	chr17:37609739-37643464	526.065	520.906	114.348	190.898
ENSG00000070367.15	273.671	-1.6592	0.294346	-5.63689	1.73152e-08	2.47988e-06	7.46156	0.343729	9.14071	0.0989168	-1.67915	ENSG00000070367.15	EXOC5	retained_intron,processed_transcript,protein_coding,nonsense_mediated_decay	chr14:57200507-57269008	537.241	591.994	148.432	208.103
ENSG00000075292.18	388.698	-1.69122	0.3002	-5.63365	1.76437e-08	2.50191e-06	7.80384	0.265288	9.49487	0.26529	-1.69102	ENSG00000075292.18	ZNF638	processed_transcript,protein_coding,retained_intron	chr2:71276561-71435069	633.034	821.193	195.71	253.984
ENSG00000112249.13	1277.19	-1.53783	0.27307	-5.63163	1.78511e-08	2.5065e-06	9.76352	0.376076	11.3247	0.0964413	-1.56114	ENSG00000112249.13	ASCC3	retained_intron,protein_coding,nonsense_mediated_decay	chr6:100508194-100881372	2445.92	2688.49	722.369	1044.61
ENSG00000196591.11	483.859	-1.56939	0.279242	-5.62016	1.9078e-08	2.65277e-06	8.14148	0.265792	9.72225	0.0876479	-1.58077	ENSG00000196591.11	HDAC2	retained_intron,protein_coding	chr6:113933028-114011308	808.655	881.25	247.387	321.167
ENSG00000177707.10	589.153	-1.43265	0.255201	-5.61382	1.9791e-08	2.72545e-06	8.7719	0.183039	10.2078	0.132126	-1.43591	ENSG00000177707.10	NECTIN3	processed_transcript,protein_coding	chr3:111070071-111275563	1261.28	1108	399.117	477.654
ENSG00000163527.9	833.215	-1.70725	0.304359	-5.60934	2.03104e-08	2.77034e-06	8.9352	0.571471	10.6997	0.0164688	-1.76447	ENSG00000163527.9	STT3B	processed_transcript,protein_coding,retained_intron	chr3:31532638-31637622	1649.24	1676.09	369.431	647.25
ENSG00000080345.17	277.286	-1.87187	0.333895	-5.60617	2.06849e-08	2.77112e-06	7.11344	0.213015	8.96605	0.381492	-1.85261	ENSG00000080345.17	RIF1	processed_transcript,protein_coding,nonsense_mediated_decay	chr2:151409883-151508013	414.306	602.412	124.243	153.21
ENSG00000172175.12	165.567	-1.83823	0.327904	-5.60602	2.07031e-08	2.77112e-06	6.57627	0.340322	8.43109	0.145417	-1.85482	ENSG00000172175.12	MALT1	retained_intron,protein_coding	chr18:58671386-58754477	320.908	370.15	80.2632	112.245
ENSG00000123684.12	360.581	-1.62921	0.290771	-5.60307	2.10587e-08	2.79262e-06	7.8831	0.411962	9.54164	0.096162	-1.65854	ENSG00000123684.12	LPGAT1	retained_intron,protein_coding,processed_transcript	chr1:211743457-211830772	710.467	780.746	192.412	288.395
ENSG00000136603.13	154.426	-2.31292	0.41312	-5.59867	2.16002e-08	2.83815e-06	6.03168	0.737338	8.39002	0.532977	-2.35833	ENSG00000136603.13	SKIL	processed_transcript,protein_coding,retained_intron,nonsense_mediated_decay	chr3:170357678-170396835	257.844	435.11	45.0793	93.4006
ENSG00000138593.8	523.113	-1.60773	0.287313	-5.59575	2.19666e-08	2.86005e-06	8.4832	0.37776	10.1156	0.0735227	-1.63244	ENSG00000138593.8	SECISBP2L	processed_transcript,protein_coding,retained_intron	chr15:48988476-49046563	1069.69	1149.67	296.864	430.134
ENSG00000162614.18	505.993	-1.57429	0.28159	-5.59071	2.2614e-08	2.91203e-06	8.45599	0.279802	10.0407	0.14221	-1.58471	ENSG00000162614.18	NEXN	retained_intron,protein_coding,processed_transcript	chr1:77888513-77943895	981.882	1128.83	305.66	402.278
ENSG00000134852.14	307.066	-1.6584	0.296699	-5.5895	2.27725e-08	2.91203e-06	7.56553	0.402334	9.2517	0.104161	-1.68617	ENSG00000134852.14	CLOCK	retained_intron,protein_coding,processed_transcript	chr4:55427903-55547138	578.751	641.021	155.029	230.224
ENSG00000023287.12	278.14	-1.91593	0.343169	-5.58305	2.36335e-08	2.96912e-06	7.13749	0.211372	9.02865	0.419603	-1.89116	ENSG00000023287.12	RB1CC1	processed_transcript,nonsense_mediated_decay,protein_coding,retained_intron	chr8:52622456-52745843	424.684	641.021	126.442	155.668
ENSG00000205339.9	1184.41	-1.4244	0.255111	-5.58344	2.35812e-08	2.96912e-06	9.72924	0.290698	11.1686	0.0330355	-1.43936	ENSG00000205339.9	IPO7	processed_transcript,protein_coding,retained_intron,nonsense_mediated_decay	chr11:9384622-9448126	2338.95	2264.41	735.563	978.248
ENSG00000189403.14	222.566	-1.7717	0.317713	-5.57643	2.45511e-08	3.05757e-06	6.57698	0.426398	8.38263	0.0268332	-1.80565	ENSG00000189403.14	HMGB1	processed_transcript,protein_coding	chr13:30456704-30617597	328.89	337.67	76.9647	117.16
ENSG00000100644.16	1804.97	-1.55195	0.278664	-5.56926	2.55829e-08	3.15861e-06	10.2692	0.411302	11.8502	0.0529008	-1.58103	ENSG00000100644.16	HIF1A	processed_transcript,protein_coding,retained_intron	chr14:61695513-61748259	3597.04	3788.52	1008.24	1509.16
ENSG00000090060.17	870.682	-1.4648	0.263482	-5.55941	2.70688e-08	3.3135e-06	9.23978	0.344417	10.7252	0.0585729	-1.48547	ENSG00000090060.17	PAPOLA	processed_transcript,protein_coding,retained_intron,nonsense_mediated_decay	chr14:96501433-96567111	1644.45	1741.66	510.166	715.252
ENSG00000176641.10	460.171	-1.61366	0.290383	-5.55702	2.74417e-08	3.33068e-06	8.57147	0.329124	10.1946	0.236064	-1.62315	ENSG00000176641.10	RNF152	processed_transcript,protein_coding	chr18:61808063-61894247	1043.35	1315.13	323.252	446.52
ENSG00000251562.7	7651.4	-1.69415	0.304986	-5.55483	2.77878e-08	3.34435e-06	12.3536	0.58272	14.0882	0.320664	-1.73457	ENSG00000251562.7	MALAT1	lincRNA	chr11:65497762-65506516	14883.1	20380.3	3932.9	6963.26
ENSG00000196154.11	1839.27	1.49336	0.269196	5.54746	2.89848e-08	3.43075e-06	10.8463	0.419311	9.38326	0.0147878	1.46303	ENSG00000196154.11	S100A4	processed_transcript,protein_coding	chr1:153543613-153550136	672.15	662.47	2260.56	1498.51
ENSG00000008952.16	575.809	-1.59992	0.288348	-5.54857	2.88021e-08	3.43075e-06	8.6212	0.385646	10.2422	0.176345	-1.62101	ENSG00000008952.16	SEC62	processed_transcript,protein_coding,retained_intron,nonsense_mediated_decay	chr3:169966635-169998373	1110.4	1320.04	325.451	475.196
ENSG00000141429.13	300.725	-1.67765	0.302599	-5.54413	2.9542e-08	3.46804e-06	7.69966	0.412631	9.40582	0.116349	-1.70616	ENSG00000141429.13	GALNT1	processed_transcript,protein_coding,nonsense_mediated_decay	chr18:35581117-35711834	640.219	717.624	169.322	253.984
ENSG00000113387.11	359.088	-1.58945	0.286968	-5.53877	3.04603e-08	3.51657e-06	7.70653	0.383106	9.32328	0.00292224	-1.61674	ENSG00000113387.11	SUB1	processed_transcript,protein_coding,retained_intron,nonsense_mediated_decay	chr5:32531633-32604079	641.017	639.182	172.621	251.526
ENSG00000198677.10	630.91	-1.5127	0.273093	-5.53914	3.03953e-08	3.51657e-06	8.77412	0.272171	10.2987	0.0888469	-1.52459	ENSG00000198677.10	TTC37	retained_intron,nonsense_mediated_decay,protein_coding,processed_transcript	chr5:95463895-95555007	1205.4	1315.13	382.625	499.775
ENSG00000164754.14	646.419	-1.61944	0.292452	-5.53744	3.06921e-08	3.51657e-06	8.52316	0.441829	10.1762	0.0952604	-1.65299	ENSG00000164754.14	RAD21	processed_transcript,protein_coding,retained_intron	chr8:116845935-116874866	1211.79	1103.71	295.764	456.352
ENSG00000023516.8	700.436	-1.56115	0.282153	-5.53299	3.14826e-08	3.57853e-06	9.00567	0.285496	10.5807	0.0602224	-1.575	ENSG00000023516.8	AKAP11	protein_coding	chr13:42272153-42323267	1486.39	1576.81	446.395	590.718
ENSG00000068878.14	1229.34	-1.46572	0.265394	-5.5228	3.33641e-08	3.73313e-06	9.7545	0.369542	11.2443	0.0304713	-1.4898	ENSG00000068878.14	PSME4	processed_transcript,protein_coding,retained_intron,nonsense_mediated_decay	chr2:53864067-53970840	2461.89	2389.43	720.17	1034.78
ENSG00000138663.8	263.1	-1.77496	0.32133	-5.5238	3.31743e-08	3.73313e-06	7.15965	0.314648	8.93786	0.29706	-1.77821	ENSG00000138663.8	COPS4	retained_intron,nonsense_mediated_decay,protein_coding,processed_transcript	chr4:83034447-83075818	566.777	423.466	122.044	166.319
ENSG00000145012.13	2615.07	-1.60862	0.291377	-5.52074	3.37576e-08	3.74788e-06	10.8511	0.492884	12.4948	0.199282	-1.64374	ENSG00000145012.13	LPP	processed_transcript,protein_coding	chr3:188153284-188890671	5234.31	6363.63	1450.24	2351.4
ENSG00000138448.11	972.714	-2.18897	0.3966	-5.51935	3.40254e-08	3.74856e-06	8.95001	0.885356	11.2327	0.475688	-2.28268	ENSG00000138448.11	ITGAV	retained_intron,protein_coding,processed_transcript	chr2:186590065-186680901	1905.49	3037.8	319.953	762.771
ENSG00000144747.15	251.029	-1.71985	0.311811	-5.51569	3.47418e-08	3.79826e-06	7.24047	0.139318	8.93452	0.392627	-1.69405	ENSG00000144747.15	TMF1	processed_transcript,protein_coding,retained_intron,nonsense_mediated_decay	chr3:69019827-69052303	403.13	592.607	140.735	161.403
ENSG00000138095.18	795.708	-1.47854	0.268154	-5.51377	3.51233e-08	3.80744e-06	8.89494	0.334704	10.3935	0.0414465	-1.4986	ENSG00000138095.18	LRPPRC	retained_intron,protein_coding	chr2:43886508-43996005	1372.24	1317.59	403.515	560.403
ENSG00000083520.14	294.391	-1.71941	0.311906	-5.5126	3.53574e-08	3.80744e-06	7.4165	0.325702	9.15474	0.0385786	-1.73824	ENSG00000083520.14	DIS3	processed_transcript,protein_coding,nonsense_mediated_decay	chr13:72752169-72782096	558.794	580.35	145.133	199.91
ENSG00000163840.9	797.065	-1.77583	0.322661	-5.50372	3.71869e-08	3.97456e-06	8.82858	0.685809	10.6713	0.294111	-1.84276	ENSG00000163840.9	DTX3L	protein_coding	chr3:122564238-122575203	1883.14	1411.35	324.351	635.779
ENSG00000144381.16	1315.77	-1.51144	0.274777	-5.50063	3.78445e-08	4.01488e-06	9.5373	0.13848	11.0456	0.193696	-1.50831	ENSG00000144381.16	HSPD1	retained_intron,protein_coding,nonsense_mediated_decay	chr2:197486581-197516737	2323.79	1921.84	693.782	794.724
ENSG00000056097.15	985.715	-1.46792	0.266972	-5.49839	3.8328e-08	4.03628e-06	9.50801	0.355038	10.9973	0.0834877	-1.48926	ENSG00000056097.15	ZFR	retained_intron,nonsense_mediated_decay,protein_coding,processed_transcript	chr5:32354350-32444761	2129.01	1961.67	611.32	866.003
ENSG00000163104.17	170.701	-1.88787	0.343497	-5.49603	3.88444e-08	4.0608e-06	6.43051	0.531578	8.36752	0.117262	-1.93702	ENSG00000163104.17	SMARCAD1	retained_intron,protein_coding,nonsense_mediated_decay	chr4:94207611-94291292	311.328	349.313	65.9698	111.425
ENSG00000158417.10	499.716	-1.45643	0.265103	-5.49382	3.93337e-08	4.06698e-06	8.45464	0.170845	9.91096	0.168069	-1.45632	ENSG00000158417.10	EIF5B	retained_intron,protein_coding	chr2:99337353-99401326	886.088	1044.88	322.152	380.976
ENSG00000129003.15	641.035	-1.67709	0.305303	-5.4932	3.94715e-08	4.06698e-06	8.62104	0.557656	10.3446	0.216897	-1.72361	ENSG00000129003.15	VPS13C	retained_intron,protein_coding,processed_transcript	chr15:61852389-62060473	1168.68	1445.67	299.063	516.98
ENSG00000149311.18	525.825	-1.67915	0.305853	-5.49005	4.01829e-08	4.11071e-06	8.48296	0.454291	10.1919	0.196666	-1.70895	ENSG00000149311.18	ATM	processed_transcript,protein_coding,retained_intron,nonsense_mediated_decay	chr11:108222484-108369102	1061.71	1287.56	285.869	446.52
ENSG00000116754.13	311.618	-1.5524	0.283158	-5.48244	4.19495e-08	4.26099e-06	7.44847	0.124544	9.00058	0.0977365	-1.55211	ENSG00000116754.13	SRSF11	processed_transcript,protein_coding,nonsense_mediated_decay	chr1:70205682-70253052	487.748	536.839	163.825	185.163
ENSG00000178980.14	2378.12	1.38046	0.251865	5.48095	4.23044e-08	4.26679e-06	11.6957	0.339143	10.3335	0.0912868	1.3622	ENSG00000178980.14	SELENOW	processed_transcript,protein_coding,retained_intron,nonsense_mediated_decay	chr19:47778572-47784686	1233.34	1348.84	3916.4	2808.57
ENSG00000151835.14	997.131	-1.7292	0.315594	-5.4792	4.27263e-08	4.2792e-06	9.16575	0.527002	10.9196	0.37037	-1.75383	ENSG00000151835.14	SACS	processed_transcript,protein_coding	chr13:23328826-23411513	1614.92	2322.01	443.097	743.108
ENSG00000120156.20	1484.52	-1.65206	0.301745	-5.47503	4.37445e-08	4.35076e-06	10.1733	0.442427	11.8306	0.410203	-1.65733	ENSG00000120156.20	TEK	protein_coding	chr9:27109141-27230175	4452.79	2978.36	929.074	1433.78
ENSG00000138385.15	295.273	-1.52335	0.278387	-5.47206	4.44831e-08	4.36361e-06	7.42061	0.00483792	8.9359	0.165798	-1.51529	ENSG00000138385.15	SSB	retained_intron,protein_coding,nonsense_mediated_decay	chr2:169791933-169812064	451.027	530.711	170.422	171.234
ENSG00000033178.12	301.058	-1.62724	0.297359	-5.47232	4.44191e-08	4.36361e-06	7.48616	0.348616	9.1354	0.0464694	-1.64924	ENSG00000033178.12	UBA6	retained_intron,protein_coding,nonsense_mediated_decay	chr4:67612652-67701179	549.215	574.835	150.631	212.2
ENSG00000120063.9	482.108	-1.54206	0.281993	-5.46843	4.5403e-08	4.42355e-06	8.32889	0.357426	9.89351	0.0605833	-1.56461	ENSG00000120063.9	GNA13	protein_coding	chr17:65010715-65056839	922.809	979.303	269.376	382.615
ENSG00000129083.12	1429.53	-1.76822	0.323507	-5.46579	4.6085e-08	4.42973e-06	9.77647	0.565887	11.5988	0.0874659	-1.82235	ENSG00000129083.12	COPB1	processed_transcript,protein_coding	chr11:14443440-14500027	3237.02	2971	664.096	1156.86
ENSG00000125977.6	325.643	-1.51951	0.277965	-5.46654	4.58903e-08	4.42973e-06	7.64979	0.117208	9.17084	0.0101861	-1.52105	ENSG00000125977.6	EIF2S2	protein_coding	chr20:34088298-34112332	578.751	572.996	189.113	212.2
ENSG00000085491.15	305.765	-1.59243	0.291661	-5.45987	4.76474e-08	4.51726e-06	7.51598	0.375988	9.13473	0.0300968	-1.61875	ENSG00000085491.15	SLC25A24	protein_coding,nonsense_mediated_decay	chr1:108134036-108200849	569.97	553.386	151.73	219.573
ENSG00000128590.4	141.73	-1.84449	0.337886	-5.45891	4.79064e-08	4.51726e-06	6.58668	0.355041	8.44908	0.173384	-1.8624	ENSG00000128590.4	DNAJB9	retained_intron,protein_coding,processed_transcript	chr7:108569568-108574850	379.98	320.51	80.2632	113.883
ENSG00000147650.11	336.298	-1.55266	0.284495	-5.45761	4.82573e-08	4.51726e-06	7.98048	0.308668	9.55036	0.0501131	-1.56988	ENSG00000147650.11	LRP12	processed_transcript,protein_coding,retained_intron	chr8:104489231-104589024	767.943	731.107	216.601	293.311
ENSG00000185634.11	132.679	-1.87496	0.343511	-5.45822	4.80932e-08	4.51726e-06	6.56749	0.246227	8.44897	0.134645	-1.88148	ENSG00000185634.11	SHC4	retained_intron,protein_coding,nonsense_mediated_decay	chr15:48823735-48963444	372.796	326.639	83.5617	106.509
ENSG00000042493.15	792.226	1.55897	0.285724	5.4562	4.86439e-08	4.52389e-06	9.34921	0.172261	7.77999	0.291917	1.56922	ENSG00000042493.15	CAPG	retained_intron,protein_coding,processed_transcript	chr2:85394748-85418432	189.99	253.099	709.175	598.911
ENSG00000114127.10	382.906	-1.72444	0.316888	-5.44178	5.275e-08	4.81941e-06	7.88805	0.489957	9.653	0.116352	-1.76495	ENSG00000114127.10	XRN1	processed_transcript,protein_coding,retained_intron,nonsense_mediated_decay	chr3:142306607-142448062	759.96	851.834	185.815	300.684
ENSG00000185728.16	627.93	-1.51258	0.27797	-5.44151	5.28312e-08	4.81941e-06	8.77359	0.361198	10.3086	0.0841799	-1.53501	ENSG00000185728.16	YTHDF3	retained_intron,processed_transcript,protein_coding,nonsense_mediated_decay	chr8:63168553-63212786	1321.15	1216.47	366.132	521.896
ENSG00000048649.13	416.654	-1.65114	0.303359	-5.44286	5.24322e-08	4.81941e-06	8.02262	0.277323	9.68056	0.194251	-1.65794	ENSG00000048649.13	RSF1	retained_intron,protein_coding,processed_transcript	chr11:77659996-77821017	745.591	902.086	226.496	297.407
ENSG00000039319.16	169.896	-1.88986	0.348128	-5.42863	5.67887e-08	5.14764e-06	6.46639	0.420198	8.36898	0.322352	-1.90259	ENSG00000039319.16	ZFYVE16	retained_intron,nonsense_mediated_decay,protein_coding,processed_transcript	chr5:80408013-80479350	281.792	386.696	71.4672	108.148
ENSG00000163565.18	539.57	-1.45629	0.268435	-5.4251	5.79234e-08	5.21748e-06	8.22963	0.310587	9.70213	0.106951	-1.47251	ENSG00000163565.18	IFI16	retained_intron,protein_coding	chr1:158999968-159055155	877.307	789.938	257.282	349.023
ENSG00000114251.14	1784.36	-1.69881	0.313655	-5.41619	6.08836e-08	5.41672e-06	10.3316	0.492917	12.0388	0.441798	-1.70719	ENSG00000114251.14	WNT5A	processed_transcript,protein_coding,retained_intron	chr3:55465715-55490539	3387.89	5224.38	1011.54	1640.24
ENSG00000119969.14	96.7737	-2.33883	0.431825	-5.41616	6.08918e-08	5.41672e-06	4.75828	0.949589	7.25525	0.0843673	-2.49697	ENSG00000119969.14	HELLS	processed_transcript,protein_coding,retained_intron	chr10:94501434-94613905	146.085	158.723	16.4924	42.6038
ENSG00000177409.11	277.149	-2.02582	0.374266	-5.41279	6.20508e-08	5.45132e-06	7.17314	0.315507	9.2071	0.2248	-2.03396	ENSG00000177409.11	SAMD9L	processed_transcript,protein_coding	chr7:93130055-93148369	659.377	528.873	123.144	167.957
ENSG00000136450.12	950.305	-1.56303	0.288823	-5.41172	6.24226e-08	5.45132e-06	9.03769	0.558917	10.6553	0.0476584	-1.61761	ENSG00000136450.12	SRSF1	processed_transcript,protein_coding,retained_intron,nonsense_mediated_decay	chr17:58003360-58007346	1575	1650.35	399.117	690.673
ENSG00000101972.18	306.488	-1.639	0.30283	-5.41226	6.2233e-08	5.45132e-06	7.4832	0.0933541	9.11376	0.211623	-1.63056	ENSG00000101972.18	STAG2	processed_transcript,protein_coding,nonsense_mediated_decay	chrX:123960212-124422664	498.924	614.056	170.422	186.801
ENSG00000198961.9	733.055	-1.62064	0.299626	-5.40889	6.34155e-08	5.50446e-06	8.99215	0.412005	10.6422	0.0562518	-1.65009	ENSG00000198961.9	PJA2	processed_transcript,protein_coding	chr5:109334709-109409994	1554.25	1642.39	415.609	622.67
ENSG00000116747.12	345.962	-1.61155	0.298124	-5.40565	6.45743e-08	5.50496e-06	7.87962	0.316069	9.49551	0.276513	-1.6159	ENSG00000116747.12	TROVE2	retained_intron,protein_coding,processed_transcript	chr1:193059422-193091777	629.841	826.095	201.208	274.467
ENSG00000122008.15	123.644	-1.94577	0.359831	-5.40744	6.39321e-08	5.50496e-06	5.92063	0.392345	7.89332	0.0325719	-1.97269	ENSG00000122008.15	POLK	processed_transcript,protein_coding,retained_intron,nonsense_mediated_decay	chr5:75511756-75601144	241.08	233.488	49.4773	72.918
ENSG00000137710.14	441.098	-1.50499	0.278378	-5.40628	6.43481e-08	5.50496e-06	8.25662	0.238657	9.76742	0.155554	-1.5108	ENSG00000137710.14	RDX	retained_intron,processed_transcript,protein_coding,nonsense_mediated_decay	chr11:110174880-110296722	807.059	940.082	271.575	343.288
ENSG00000197170.9	373.842	-1.49927	0.277514	-5.40251	6.57161e-08	5.56914e-06	7.95592	0.326262	9.47495	0.0133463	-1.51903	ENSG00000197170.9	PSMD12	retained_intron,processed_transcript,protein_coding,nonsense_mediated_decay	chr17:67337916-67366627	706.476	715.786	211.103	290.853
ENSG00000128989.10	877.846	-1.33289	0.247509	-5.38522	7.23546e-08	6.09566e-06	9.51023	0.172551	10.8462	0.118208	-1.33596	ENSG00000128989.10	ARPP19	processed_transcript,protein_coding	chr15:52547045-52569883	1950.19	1736.76	669.593	793.085
ENSG00000115464.14	937.93	-1.47427	0.27393	-5.38194	7.36888e-08	6.10041e-06	9.37629	0.393329	10.8763	0.0977245	-1.50004	ENSG00000115464.14	USP34	processed_transcript,nonsense_mediated_decay,protein_coding,retained_intron	chr2:61187463-61470769	1791.34	1971.48	547.549	805.375
ENSG00000115963.13	3209.56	-1.50215	0.279072	-5.38267	7.33899e-08	6.10041e-06	11.0118	0.444395	12.5482	0.0254662	-1.53631	ENSG00000115963.13	RND3	retained_intron,protein_coding,processed_transcript	chr2:150468195-150539011	5914.44	6063.96	1660.24	2566.88
ENSG00000111897.6	1837.6	-1.33913	0.248786	-5.38264	7.34029e-08	6.10041e-06	10.506	0.244168	11.8557	0.0131212	-1.34966	ENSG00000111897.6	SERINC1	protein_coding	chr6:122443354-122471822	3729.55	3681.88	1289.71	1638.61
ENSG00000141424.12	749.693	-1.6558	0.308219	-5.37217	7.77953e-08	6.40336e-06	8.81403	0.60402	10.5269	0.1964	-1.71287	ENSG00000141424.12	SLC39A6	protein_coding	chr18:36108532-36129385	1339.51	1624	334.247	604.646
ENSG00000102081.13	136.822	-2.06338	0.384396	-5.36786	7.96772e-08	6.52078e-06	5.99668	0.639207	8.13346	0.0107323	-2.13677	ENSG00000102081.13	FMR1	retained_intron,protein_coding,nonsense_mediated_decay	chrX:147911951-147951125	281.792	278.838	46.1788	86.8461
ENSG00000077254.14	315.967	-1.50462	0.280404	-5.36591	8.05404e-08	6.55398e-06	7.67676	0.252261	9.1919	0.0952105	-1.51513	ENSG00000077254.14	USP33	retained_intron,processed_transcript,protein_coding,nonsense_mediated_decay	chr1:77695987-77759852	612.279	557.676	180.317	231.043
ENSG00000109189.12	448.371	-1.69565	0.316473	-5.35797	8.41635e-08	6.76747e-06	8.27105	0.5702	10.0218	0.113889	-1.7508	ENSG00000109189.12	USP46	retained_intron,processed_transcript,protein_coding,nonsense_mediated_decay	chr4:52590972-52659335	982.68	1098.8	233.093	408.013
ENSG00000047315.15	888.387	-1.56538	0.292228	-5.35671	8.47524e-08	6.76747e-06	9.10014	0.480245	10.7049	0.090308	-1.60479	ENSG00000047315.15	POLR2B	retained_intron,protein_coding,processed_transcript	chr4:56977722-57031168	1744.24	1596.42	433.201	693.95
ENSG00000122545.18	634.342	-1.58682	0.296253	-5.35628	8.49534e-08	6.76747e-06	8.6553	0.406522	10.2622	0.229717	-1.60692	ENSG00000122545.18	2019-09-07	processed_transcript,protein_coding,retained_intron,nonsense_mediated_decay	chr7:35800932-35907105	1096.83	1373.97	329.849	491.582
ENSG00000132640.14	1194.18	-1.4853	0.277311	-5.35606	8.50541e-08	6.76747e-06	9.83959	0.20018	11.2979	0.44654	-1.45833	ENSG00000132640.14	BTBD3	processed_transcript,protein_coding,nonsense_mediated_decay	chr20:11890723-11926609	3133.24	2022.34	830.119	1010.2
ENSG00000151458.11	300.819	-1.64163	0.306683	-5.35284	8.65858e-08	6.85128e-06	7.59781	0.349432	9.24924	0.261506	-1.65143	ENSG00000151458.11	ANKRD50	protein_coding	chr4:124664052-124712732	534.846	691.273	162.725	229.405
ENSG00000069329.16	1120.75	-1.48999	0.278416	-5.35166	8.71503e-08	6.85806e-06	9.46869	0.393213	10.9814	0.166969	-1.5127	ENSG00000069329.16	VPS35	retained_intron,processed_transcript,protein_coding,nonsense_mediated_decay	chr16:46656132-46689518	2193.67	1862.39	583.832	858.63
ENSG00000233276.3	7956.73	1.7567	0.328327	5.35045	8.77343e-08	6.86629e-06	13.0564	0.786454	11.4027	0.099851	1.65372	ENSG00000233276.3	GPX1	processed_transcript,protein_coding	chr3:49357176-49358600	2842.67	2577.56	12524.4	5793.29
ENSG00000112851.14	765.726	-1.36238	0.254861	-5.34558	9.01291e-08	7.01537e-06	9.07024	0.208274	10.4394	0.0750927	-1.36917	ENSG00000112851.14	ERBIN	processed_transcript,protein_coding,retained_intron	chr5:65926475-66082549	1337.91	1440.15	484.878	594.814
ENSG00000275052.4	327.879	-1.63642	0.30621	-5.34412	9.08551e-08	7.03365e-06	7.67737	0.489622	9.35663	0.0620937	-1.67926	ENSG00000275052.4	PPP4R3B	retained_intron,protein_coding,processed_transcript	chr2:55547292-55618880	635.429	675.339	160.526	259.719
ENSG00000115145.9	257.092	-1.64457	0.307891	-5.3414	9.22328e-08	7.10192e-06	7.42874	0.374053	9.09899	0.00685868	-1.67024	ENSG00000115145.9	STAM2	retained_intron,protein_coding,processed_transcript	chr2:152116801-152175992	546.022	549.709	142.934	206.464
ENSG00000178449.8	463.481	1.60008	0.299716	5.33866	9.36381e-08	7.17157e-06	9.29161	0.51727	7.73759	0.0621404	1.55401	ENSG00000178449.8	COX14	protein_coding	chr12:50111979-50120457	219.526	206.524	807.03	485.847
ENSG00000006534.15	906.821	1.31332	0.246117	5.33616	9.49345e-08	7.23219e-06	9.82961	0.174431	8.52138	0.0478543	1.30823	ENSG00000006534.15	ALDH3B1	retained_intron,protein_coding,nonsense_mediated_decay	chr11:68008578-68029282	358.427	375.665	990.646	834.87
ENSG00000136758.18	1311.94	-1.48487	0.278416	-5.33327	9.64577e-08	7.30935e-06	9.80974	0.485356	11.3349	0.0790434	-1.52514	ENSG00000136758.18	YME1L1	processed_transcript,protein_coding	chr10:27110112-27155266	2684.61	2484.41	706.976	1138.01
ENSG00000182827.8	570.19	-1.54117	0.289246	-5.32824	9.91706e-08	7.38439e-06	8.62727	0.435945	10.2022	0.0435271	-1.57498	ENSG00000182827.8	ACBD3	processed_transcript,protein_coding	chr1:226144679-226186730	1203	1152.73	318.854	489.124
ENSG00000152778.8	201.452	-1.80218	0.338272	-5.32762	9.95103e-08	7.38439e-06	6.80263	0.552262	8.65571	0.175623	-1.85308	ENSG00000152778.8	IFIT5	protein_coding	chr10:89414586-89421001	439.053	369.537	84.6612	145.836
ENSG00000138160.5	102.119	-2.16096	0.405407	-5.33033	9.8032e-08	7.38439e-06	4.29802	0.050394	6.43314	0.0117271	-2.13512	ENSG00000138160.5	KIF11	protein_coding	chr10:92593286-92655395	85.4157	86.4091	18.6914	19.6633
ENSG00000121741.16	422.207	-1.62506	0.304933	-5.32924	9.86236e-08	7.38439e-06	8.14808	0.367694	9.79735	0.0221493	-1.64927	ENSG00000121741.16	ZMYM2	retained_intron,protein_coding,processed_transcript	chr13:19958670-20091829	879.702	899.022	236.392	339.192
ENSG00000122068.12	439.904	-1.57713	0.296147	-5.32548	1.00686e-07	7.43314e-06	8.22449	0.447544	9.83684	0.0786678	-1.61235	ENSG00000122068.12	FYTTD1	processed_transcript,protein_coding,nonsense_mediated_decay	chr3:197737179-197787596	949.951	879.412	239.69	371.964
ENSG00000114978.17	622.57	-1.44634	0.271736	-5.3226	1.02293e-07	7.43468e-06	8.80946	0.310472	10.2733	0.00568461	-1.46383	ENSG00000114978.17	MOB1A	processed_transcript,protein_coding,retained_intron	chr2:74152528-74178898	1240.52	1233.63	384.824	521.896
ENSG00000135535.15	1203.82	-1.46375	0.274955	-5.3236	1.01734e-07	7.43468e-06	9.71727	0.399466	11.2041	0.174099	-1.48682	ENSG00000135535.15	CD164	protein_coding,retained_intron,processed_transcript	chr6:109366514-109382457	2568.86	2165.74	691.583	1023.31
ENSG00000122870.11	753.342	-1.55184	0.291605	-5.32173	1.02784e-07	7.43468e-06	9.32742	0.403514	10.9053	0.127621	-1.57789	ENSG00000122870.11	BICC1	processed_transcript,protein_coding	chr10:58513140-58831437	2041.2	1801.11	526.659	782.435
ENSG00000140262.17	838.126	-1.61	0.302464	-5.32293	1.02107e-07	7.43468e-06	8.75287	0.585662	10.4232	0.00892577	-1.67036	ENSG00000140262.17	TCF12	processed_transcript,protein_coding,retained_intron,nonsense_mediated_decay	chr15:56918623-57299281	1378.63	1366.61	323.252	574.332
ENSG00000151422.12	166.581	-1.88598	0.354626	-5.31822	1.04788e-07	7.47937e-06	6.60217	0.404921	8.50395	0.268835	-1.90178	ENSG00000151422.12	FER	processed_transcript,protein_coding,nonsense_mediated_decay	chr5:108747822-109196841	317.715	413.66	79.1637	117.98
ENSG00000074527.11	391.06	-1.57325	0.295841	-5.31791	1.04968e-07	7.47937e-06	7.93149	0.400582	9.53371	0.0523592	-1.60221	ENSG00000074527.11	NTN4	processed_transcript,protein_coding	chr12:95657807-95791152	759.96	721.914	200.108	296.588
ENSG00000165804.15	798.705	1.5454	0.29052	5.31943	1.04093e-07	7.47937e-06	10.4283	0.481017	8.91321	0.225939	1.51509	ENSG00000165804.15	ZNF219	retained_intron,TEC,protein_coding,processed_transcript	chr14:21090046-21104722	431.07	538.065	1743.8	1088.03
ENSG00000170759.10	1130.9	-1.41746	0.266744	-5.31393	1.07287e-07	7.60676e-06	9.65724	0.238237	11.081	0.14646	-1.42371	ENSG00000170759.10	KIF5B	processed_transcript,protein_coding	chr10:32009010-32056431	2015.65	2326.92	717.971	906.969
ENSG00000165434.7	107.974	-2.3256	0.437806	-5.31193	1.08469e-07	7.65212e-06	5.83778	0.725361	8.20574	0.52721	-2.36796	ENSG00000165434.7	PGM2L1	TEC,protein_coding	chr11:74330318-74398473	227.509	381.793	39.5819	81.111
ENSG00000100815.12	215.356	-1.7563	0.3307	-5.31087	1.09104e-07	7.65212e-06	7.00817	0.156099	8.73813	0.400272	-1.72996	ENSG00000100815.12	TRIP11	processed_transcript,protein_coding,nonsense_mediated_decay	chr14:91965991-92040896	350.444	519.067	118.746	138.462
ENSG00000004897.11	745.967	-1.44674	0.272448	-5.31016	1.0953e-07	7.65212e-06	9.05173	0.396323	10.5266	0.00959517	-1.47491	ENSG00000004897.11	CDC27	retained_intron,processed_transcript,protein_coding,nonsense_mediated_decay	chr17:47117703-47189422	1481.6	1467.73	436.5	643.972
ENSG00000168386.18	2834.13	-1.66261	0.313171	-5.30895	1.10259e-07	7.6657e-06	11.0443	0.54364	12.7578	0.00482745	-1.71351	ENSG00000168386.18	FILIP1L	processed_transcript,protein_coding	chr3:99830141-100114513	6941.82	6909.05	1617.36	2756.14
ENSG00000152332.15	1144.14	-1.29904	0.244844	-5.30558	1.12314e-07	7.77082e-06	9.91559	0.189603	11.2179	0.137327	-1.30235	ENSG00000152332.15	UHMK1	processed_transcript,protein_coding	chr1:162497251-162529629	2547.3	2226.41	879.597	1059.36
ENSG00000077147.14	1415.11	-1.48359	0.279844	-5.30149	1.1486e-07	7.90879e-06	10.043	0.47172	11.5654	0.0214123	-1.52243	ENSG00000077147.14	TM9SF3	processed_transcript,protein_coding	chr10:96518109-96587452	3062.19	2998.58	836.716	1328.91
ENSG00000116489.12	1508.68	-1.4285	0.269547	-5.29966	1.1602e-07	7.95045e-06	10.0651	0.223033	11.4876	0.294991	-1.42243	ENSG00000116489.12	CAPZA1	processed_transcript,protein_coding	chr1:112619173-112671619	3317.64	2484.41	959.86	1194.54
ENSG00000136051.13	321.762	-1.72882	0.326363	-5.29723	1.17571e-07	8.01836e-06	7.61503	0.472328	9.38133	0.117624	-1.76631	ENSG00000136051.13	WASHC4	retained_intron,processed_transcript,protein_coding,nonsense_mediated_decay	chr12:105107324-105169134	629.043	705.981	155.029	246.61
ENSG00000116406.18	488.446	-1.53938	0.291217	-5.28601	1.25014e-07	8.22113e-06	8.48739	0.398828	10.0553	0.0158352	-1.56796	ENSG00000116406.18	EDEM3	processed_transcript,protein_coding,retained_intron,nonsense_mediated_decay	chr1:184690231-184754913	1055.32	1071.84	294.665	435.869
ENSG00000121579.12	782.083	-1.39234	0.263182	-5.29042	1.22038e-07	8.22113e-06	9.10147	0.318192	10.5081	0.157455	-1.4066	ENSG00000121579.12	NAA50	processed_transcript,protein_coding,nonsense_mediated_decay	chr3:113716460-113746300	1572.61	1347.61	469.485	641.514
ENSG00000138768.14	755.267	-1.44886	0.274026	-5.28729	1.24138e-07	8.22113e-06	9.21438	0.265036	10.675	0.0632059	-1.46066	ENSG00000138768.14	USO1	retained_intron,protein_coding	chr4:75724593-75814286	1584.58	1685.9	521.161	675.925
ENSG00000164176.12	1269.84	-1.95862	0.370294	-5.28936	1.22744e-07	8.22113e-06	9.63445	0.803954	11.6847	0.324905	-2.05023	ENSG00000164176.12	EDIL3	processed_transcript,protein_coding	chr5:83940554-84384793	2806.74	3859.61	535.454	1178.16
ENSG00000178913.7	698.287	-1.52317	0.288043	-5.288	1.23658e-07	8.22113e-06	8.87016	0.390498	10.4178	0.131472	-1.54759	ENSG00000178913.7	TAF7	processed_transcript,protein_coding	chr5:141260225-141320821	1458.45	1282.04	385.923	566.139
ENSG00000108094.14	274.274	-1.66365	0.314788	-5.28499	1.25711e-07	8.22113e-06	7.28103	0.432124	8.9789	0.0337922	-1.69787	ENSG00000108094.14	CUL2	processed_transcript,protein_coding,nonsense_mediated_decay	chr10:35008551-35090642	512.494	495.78	125.343	191.717
ENSG00000171862.10	467.108	-1.59376	0.301324	-5.28919	1.22858e-07	8.22113e-06	8.20476	0.35529	9.8005	0.342151	-1.59574	ENSG00000171862.10	PTEN	processed_transcript,protein_coding,retained_intron	chr10:87863113-87971930	753.574	1054.07	247.387	350.662
ENSG00000107854.5	584.994	-1.53878	0.291156	-5.28507	1.25656e-07	8.22113e-06	8.67666	0.429952	10.2485	0.002301	-1.57186	ENSG00000107854.5	TNKS2	protein_coding	chr10:91798312-91865276	1217.37	1214.63	330.948	504.691
ENSG00000213341.10	161.727	-1.72205	0.32567	-5.28772	1.23847e-07	8.22113e-06	6.61163	0.23013	8.34157	0.0606802	-1.72994	ENSG00000213341.10	CHUK	processed_transcript,protein_coding	chr10:100188298-100229619	333.68	314.382	86.8602	108.967
ENSG00000136108.14	172.489	-1.71985	0.325492	-5.28385	1.26499e-07	8.23511e-06	6.0535	0.24948	7.7831	0.00222167	-1.72961	ENSG00000136108.14	CKAP2	retained_intron,protein_coding	chr13:52455429-52476628	219.526	220.006	58.2733	74.5566
ENSG00000110075.14	577.742	-1.49346	0.28277	-5.28153	1.28106e-07	8.30199e-06	8.5607	0.362975	10.0749	0.130097	-1.51417	ENSG00000110075.14	PPP6R3	processed_transcript,nonsense_mediated_decay,protein_coding,retained_intron	chr11:68460731-68615334	1011.42	1149.06	315.555	450.617
ENSG00000065548.17	221.129	-1.6311	0.3089	-5.28035	1.28939e-07	8.31833e-06	6.93204	0.287678	8.57103	0.191998	-1.63899	ENSG00000065548.17	ZC3H15	processed_transcript,protein_coding,retained_intron,nonsense_mediated_decay	chr2:186486156-186509363	345.654	417.337	105.552	140.101
ENSG00000134987.11	456.656	-1.64984	0.312879	-5.27309	1.34147e-07	8.55008e-06	8.04626	0.496875	9.73686	0.136685	-1.6906	ENSG00000134987.11	WDR36	retained_intron,protein_coding	chr5:111091716-111130502	797.479	911.892	206.705	336.734
ENSG00000124795.14	241.703	-1.71362	0.324989	-5.27285	1.34323e-07	8.55008e-06	6.79899	0.276163	8.49591	0.406059	-1.69692	ENSG00000124795.14	DEK	retained_intron,protein_coding,nonsense_mediated_decay	chr6:18223868-18264823	295.363	440.012	96.7556	126.992
ENSG00000011405.13	284.387	-1.67448	0.317565	-5.27288	1.343e-07	8.55008e-06	7.38809	0.332254	9.06774	0.28483	-1.67965	ENSG00000011405.13	PIK3C2A	processed_transcript,protein_coding,nonsense_mediated_decay	chr11:17077730-17207983	466.194	616.507	141.835	196.633
ENSG00000134970.13	457.911	-1.64577	0.312244	-5.27079	1.35841e-07	8.58687e-06	8.2631	0.401906	9.93766	0.0249516	-1.67456	ENSG00000134970.13	TMED7	processed_transcript,protein_coding	chr5:115613508-115632992	992.259	968.272	251.785	373.602
ENSG00000125676.19	266.905	-1.55871	0.295745	-5.27044	1.361e-07	8.58687e-06	7.41312	0.245321	8.97231	0.235398	-1.55919	ENSG00000125676.19	THOC2	processed_transcript,protein_coding,retained_intron,nonsense_mediated_decay	chrX:123600561-123733056	447.036	563.191	150.631	191.717
ENSG00000164190.17	465.514	-1.6637	0.315917	-5.26624	1.3925e-07	8.74708e-06	8.08669	0.469227	9.78204	0.20671	-1.69535	ENSG00000164190.17	NIPBL	processed_transcript,protein_coding,retained_intron	chr5:36876759-37066413	795.085	973.787	215.501	341.649
ENSG00000158290.16	458.117	-1.5065	0.286285	-5.26223	1.42317e-07	8.9007e-06	8.25834	0.241086	9.77359	0.0929424	-1.51526	ENSG00000158290.16	CUL4B	processed_transcript,protein_coding	chrX:120524609-120575794	835.797	915.568	271.575	344.107
ENSG00000164543.5	452.106	-1.53581	0.292014	-5.25936	1.44559e-07	8.96741e-06	8.16094	0.482843	9.73783	0.0859389	-1.57689	ENSG00000164543.5	STK17A	processed_transcript,protein_coding,retained_intron	chr7:43582758-43626786	890.08	818.128	225.397	362.132
ENSG00000136021.18	458.413	-1.39359	0.264978	-5.25926	1.44636e-07	8.96741e-06	8.31152	0.251376	9.71686	0.0124545	-1.40534	ENSG00000136021.18	SCYL2	processed_transcript,nonsense_mediated_decay,protein_coding,retained_intron	chr12:100267140-100341724	846.174	835.901	280.371	358.855
ENSG00000150093.18	9354.53	-1.55485	0.295745	-5.25741	1.46101e-07	9.0192e-06	12.6944	0.408548	14.2767	0.0898801	-1.58226	ENSG00000150093.18	ITGB1	processed_transcript,protein_coding,retained_intron,nonsense_mediated_decay	chr10:32900319-33005792	20740.9	18991.6	5424.91	8097.17
ENSG00000142892.14	160.066	-1.93425	0.368117	-5.25442	1.48488e-07	9.12506e-06	6.11383	0.621169	8.10709	0.242946	-1.99326	ENSG00000142892.14	PIGK	processed_transcript,protein_coding,nonsense_mediated_decay	chr1:77088990-77219430	244.273	310.092	50.5768	93.4006
ENSG00000117174.10	242.406	-1.64787	0.313847	-5.25056	1.51638e-07	9.12506e-06	7.34498	0.384714	9.01596	0.160601	-1.67098	ENSG00000117174.10	ZNHIT6	protein_coding	chr1:85649423-85708433	559.593	478.008	134.138	195.813
ENSG00000137628.16	147.671	-1.84804	0.351798	-5.25314	1.4953e-07	9.12506e-06	6.11478	0.413953	7.99369	0.0400948	-1.8789	ENSG00000137628.16	DDX60	retained_intron,nonsense_mediated_decay,protein_coding,processed_transcript	chr4:168216293-168318807	259.44	249.422	56.0743	84.3882
ENSG00000137040.9	263.416	-1.56163	0.297388	-5.25115	1.51155e-07	9.12506e-06	7.49581	0.205187	9.06443	0.0420159	-1.56861	ENSG00000137040.9	RANBP6	protein_coding	chr9:6011043-6015625	546.022	523.97	162.725	199.091
ENSG00000111775.2	967.749	1.43253	0.272774	5.25171	1.50692e-07	9.12506e-06	10.2195	0.373833	8.8112	0.0285115	1.40831	ENSG00000111775.2	COX6A1	protein_coding,retained_intron	chr12:120438090-120440742	455.018	442.463	1431.54	992.176
ENSG00000176105.13	217.805	-1.69323	0.322458	-5.25101	1.5127e-07	9.12506e-06	7.01844	0.347369	8.73102	0.112921	-1.71258	ENSG00000176105.13	YES1	processed_transcript,protein_coding	chr18:721588-812546	401.534	448.592	108.85	153.21
ENSG00000114126.17	300.429	-1.85336	0.353172	-5.24775	1.53969e-07	9.22657e-06	7.41553	0.713463	9.35843	0.0165476	-1.9429	ENSG00000114126.17	TFDP2	retained_intron,processed_transcript,protein_coding,nonsense_mediated_decay	chr3:141944428-142149544	650.596	661.244	119.845	241.694
ENSG00000106299.7	383.989	-1.45464	0.277267	-5.24637	1.55124e-07	9.25705e-06	8.09492	0.273659	9.56229	0.0733477	-1.46737	ENSG00000106299.7	WASL	protein_coding	chr7:123681935-123749067	728.828	783.197	238.591	312.155
ENSG00000134900.11	706.785	-1.46751	0.279764	-5.24553	1.55836e-07	9.26091e-06	8.94477	0.39411	10.4394	0.0593723	-1.49466	ENSG00000134900.11	TPP2	processed_transcript,protein_coding	chr13:102597003-102679958	1348.29	1429.12	405.714	597.272
ENSG00000129292.20	265.777	-1.64889	0.314678	-5.23994	1.60633e-07	9.50653e-06	7.27892	0.520273	8.97665	0.060555	-1.69772	ENSG00000129292.20	PHF20L1	retained_intron,protein_coding,nonsense_mediated_decay	chr8:132775358-132848807	488.546	518.454	119.845	199.91
ENSG00000112339.14	330.392	-1.47785	0.282241	-5.23612	1.63988e-07	9.53984e-06	7.7529	0.310895	9.24874	0.0146217	-1.49584	ENSG00000112339.14	HBS1L	retained_intron,protein_coding,nonsense_mediated_decay	chr6:134960378-135103056	603.498	612.217	184.715	250.707
ENSG00000166200.14	290.114	-1.60353	0.306292	-5.23529	1.64725e-07	9.53984e-06	7.36844	0.368503	8.99437	0.115811	-1.62593	ENSG00000166200.14	COPS2	retained_intron,protein_coding,nonsense_mediated_decay	chr15:49106068-49155661	481.361	539.291	137.437	197.452
ENSG00000138594.13	553.747	-1.67262	0.319522	-5.23477	1.65192e-07	9.53984e-06	8.4425	0.526419	10.1626	0.0902551	-1.72006	ENSG00000138594.13	TMOD3	processed_transcript,protein_coding,nonsense_mediated_decay	chr15:51829628-51947295	1096.04	1197.47	268.277	449.797
ENSG00000167193.7	805.364	-1.40535	0.268431	-5.23544	1.64596e-07	9.53984e-06	9.17832	0.33815	10.6004	0.153389	-1.42203	ENSG00000167193.7	CRK	processed_transcript,protein_coding	chr17:1420689-1463162	1673.19	1439.54	490.375	683.299
ENSG00000147251.15	200.934	-1.73306	0.331029	-5.23536	1.6466e-07	9.53984e-06	6.89843	0.41679	8.654	0.221839	-1.75558	ENSG00000147251.15	DOCK11	protein_coding	chrX:118495898-118686163	360.822	448.592	96.7556	145.836
ENSG00000101966.12	247.112	-1.77454	0.33896	-5.23526	1.6475e-07	9.53984e-06	7.34761	0.598852	9.18612	0.0283595	-1.83851	ENSG00000101966.12	XIAP	processed_transcript,protein_coding	chrX:123859724-123913979	573.962	590.156	120.945	217.935
ENSG00000169967.16	231.917	-1.73724	0.332303	-5.22786	1.71484e-07	9.62989e-06	7.12203	0.317119	8.86635	0.240492	-1.74432	ENSG00000169967.16	MAP3K2	protein_coding	chr2:127298730-127388465	414.306	524.583	118.746	162.222
ENSG00000039560.13	3808.1	-1.2218	0.233683	-5.22844	1.70949e-07	9.62989e-06	11.7443	0.121142	12.9655	0.136051	-1.22119	ENSG00000039560.13	RAI14	retained_intron,processed_transcript,protein_coding,nonsense_mediated_decay	chr5:34656237-34832627	8549.55	7482.05	3232.52	3640.16
ENSG00000132356.11	456.28	-1.41645	0.270949	-5.22775	1.71586e-07	9.62989e-06	8.37958	0.276994	9.81017	0.00541521	-1.43058	ENSG00000132356.11	PRKAA1	retained_intron,protein_coding	chr5:40759379-40798374	894.869	899.635	290.267	380.976
ENSG00000112739.16	243.196	-1.58863	0.303696	-5.23098	1.68618e-07	9.62989e-06	7.22629	0.200262	8.81679	0.15476	-1.5905	ENSG00000112739.16	PRPF4B	processed_transcript,protein_coding,retained_intron,nonsense_mediated_decay	chr6:4021267-4064983	417.499	485.974	135.238	164.68
ENSG00000104320.13	201.773	-1.77799	0.340141	-5.22723	1.72072e-07	9.62989e-06	6.76438	0.606354	8.60616	0.127308	-1.84178	ENSG00000104320.13	NBN	retained_intron,protein_coding,nonsense_mediated_decay	chr8:89933336-90003228	365.611	414.273	80.2632	145.836
ENSG00000175602.3	1302.52	1.32897	0.254041	5.23131	1.68313e-07	9.62989e-06	9.75458	0.239384	8.43445	0.0755412	1.32014	ENSG00000175602.3	CCDC85B	protein_coding	chr11:65890112-65891635	332.882	358.506	970.855	767.687
ENSG00000139324.11	298.411	-1.73202	0.331395	-5.22644	1.72803e-07	9.62989e-06	7.56613	0.568352	9.34084	0.290147	-1.77471	ENSG00000139324.11	TMTC3	protein_coding,nonsense_mediated_decay	chr12:88142296-88199887	561.988	747.04	142.934	249.887
ENSG00000172466.15	292.764	-1.5291	0.292518	-5.22736	1.7195e-07	9.62989e-06	7.50655	0.20668	9.03942	0.136051	-1.53287	ENSG00000172466.15	ZNF24	protein_coding	chr18:35332212-35345482	491.739	561.965	163.825	200.729
ENSG00000142166.12	469.925	-1.65732	0.317081	-5.22681	1.7246e-07	9.62989e-06	8.30756	0.602726	10.0284	0.0563133	-1.72081	ENSG00000142166.12	IFNAR1	processed_transcript,protein_coding	chr21:33324477-33359862	1015.41	1073.07	235.292	425.218
ENSG00000067248.9	370.319	-1.4954	0.286351	-5.22224	1.7677e-07	9.80483e-06	7.90653	0.332005	9.41389	0.213426	-1.50736	ENSG00000067248.9	DHX29	retained_intron,protein_coding	chr5:55256245-55307722	613.876	756.845	203.407	281.84
ENSG00000139926.15	1673.36	-1.63335	0.312845	-5.22096	1.77996e-07	9.80483e-06	10.0889	0.494196	11.7605	0.154245	-1.67155	ENSG00000139926.15	FRMD6	processed_transcript,protein_coding,retained_intron	chr14:51489100-51730727	3216.26	3741.33	854.308	1387.08
ENSG00000178773.14	952.166	1.56218	0.299206	5.2211	1.77866e-07	9.80483e-06	8.77024	0.293079	7.21693	0.240008	1.55331	ENSG00000178773.14	CPNE7	retained_intron,processed_transcript,protein_coding,nonsense_mediated_decay	chr16:89575768-89597246	166.84	131.759	503.569	377.699
ENSG00000169764.15	347.73	-1.53295	0.293942	-5.21515	1.83665e-07	9.95889e-06	7.75871	0.368151	9.31562	0.0860869	-1.5569	ENSG00000169764.15	UGP2	retained_intron,processed_transcript,protein_coding,nonsense_mediated_decay	chr2:63840940-63891562	664.167	610.379	180.317	258.9
ENSG00000163602.10	252.008	-1.68815	0.323676	-5.21556	1.83259e-07	9.95889e-06	7.34063	0.498661	9.07109	0.122142	-1.73046	ENSG00000163602.10	RYBP	protein_coding	chr3:72371825-72446621	506.108	570.545	126.442	206.464
ENSG00000054148.17	2355.78	1.4784	0.28354	5.21409	1.8472e-07	9.95889e-06	10.8669	0.515283	9.43206	0.0982948	1.4348	ENSG00000054148.17	PHPT1	processed_transcript,protein_coding	chr9:136848724-136851027	657.781	724.365	2403.5	1450.17
ENSG00000197045.12	319.38	-1.43025	0.274287	-5.21442	1.84397e-07	9.95889e-06	7.90535	0.141345	9.33855	0.0237647	-1.4332	ENSG00000197045.12	GMFB	retained_intron,processed_transcript,protein_coding,nonsense_mediated_decay	chr14:54474484-54489196	639.42	654.503	223.198	256.442
ENSG00000064726.9	484.331	-1.44347	0.276853	-5.21385	1.84965e-07	9.95889e-06	8.45664	0.295422	9.91507	0.0813622	-1.45843	ENSG00000064726.9	BTBD1	retained_intron,processed_transcript,protein_coding,nonsense_mediated_decay	chr15:83016422-83067354	1004.23	927.212	303.461	405.555
ENSG00000102038.15	705.216	-1.71654	0.329021	-5.21712	1.81723e-07	9.95889e-06	8.72331	0.409785	10.462	0.204183	-1.73865	ENSG00000102038.15	SMARCA1	protein_coding,retained_intron,processed_transcript	chrX:129446501-129523500	1275.65	1558.43	345.242	516.161
ENSG00000164944.11	558.687	-1.4388	0.27616	-5.21001	1.88827e-07	1.01287e-05	8.64488	0.247614	10.0947	0.0189833	-1.44985	ENSG00000164944.11	KIAA1429	retained_intron,processed_transcript,protein_coding,nonsense_mediated_decay	chr8:94487693-94553529	1103.22	1082.87	354.038	451.436
ENSG00000268205.1	189.066	-1.99979	0.384059	-5.207	1.91915e-07	1.0256e-05	6.84952	0.783076	8.95513	0.0909776	-2.10561	ENSG00000268205.1	CTC-444N24.11	lincRNA	chr19:57304305-57308562	474.177	518.454	78.0642	168.776
ENSG00000005249.12	110.988	-2.09491	0.402596	-5.20351	1.95556e-07	1.04117e-05	6.04797	0.528035	8.19153	0.0033104	-2.14356	ENSG00000005249.12	PRKAR2B	processed_transcript,protein_coding	chr7:107044649-107161811	291.371	292.32	50.5768	85.2075
ENSG00000153147.5	718.373	-1.49815	0.288381	-5.19505	2.04668e-07	1.08422e-05	8.84726	0.399152	10.3685	0.172748	-1.52126	ENSG00000153147.5	SMARCA5	retained_intron,protein_coding	chr4:143513463-143557486	1214.18	1438.31	378.227	559.584
ENSG00000062725.9	384.412	-1.62201	0.312249	-5.1946	2.05156e-07	1.08422e-05	7.88425	0.60868	9.57174	0.0701208	-1.68749	ENSG00000062725.9	APPBP2	processed_transcript,protein_coding,nonsense_mediated_decay	chr17:60443149-60526219	787.102	734.784	174.82	317.89
ENSG00000164609.9	220.816	-1.56671	0.301684	-5.1932	2.06709e-07	1.08841e-05	7.13458	0.172216	8.70413	0.0830106	-1.56955	ENSG00000164609.9	SLU7	retained_intron,protein_coding	chr5:160401641-160421711	399.937	433.884	128.641	152.39
ENSG00000065613.13	277.566	-1.71623	0.330684	-5.18993	2.10372e-07	1.10365e-05	7.28735	0.405718	9.02231	0.245155	-1.73495	ENSG00000065613.13	SLK	processed_transcript,protein_coding	chr10:103967201-104029233	460.606	585.866	127.542	190.078
ENSG00000166250.11	1964.23	-1.47261	0.283855	-5.18788	2.12704e-07	1.1118e-05	10.4031	0.520076	11.9185	0.157643	-1.51534	ENSG00000166250.11	CLMP	processed_transcript,protein_coding,retained_intron	chr11:123069865-123195281	4181.38	3582.61	1048.92	1746.75
ENSG00000155097.11	409.574	-1.58325	0.305273	-5.18634	2.14462e-07	1.11441e-05	7.9656	0.236595	9.55683	0.107685	-1.59123	ENSG00000155097.11	ATP6V1C1	retained_intron,protein_coding	chr8:103021063-103073051	793.488	713.947	222.098	280.202
ENSG00000119335.16	1600.75	-1.45634	0.280817	-5.18609	2.14758e-07	1.11441e-05	9.95226	0.516654	11.4541	0.0819664	-1.50183	ENSG00000119335.16	SET	processed_transcript,protein_coding,retained_intron	chr9:128683424-128696400	2920.1	2694.61	768.548	1275.66
ENSG00000159459.11	500.282	-1.44822	0.279523	-5.18104	2.20656e-07	1.14088e-05	8.37227	0.313468	9.83802	0.0563265	-1.46576	ENSG00000159459.11	UBR1	retained_intron,nonsense_mediated_decay,protein_coding,processed_transcript	chr15:42942897-43106113	940.371	889.83	283.67	385.892
ENSG00000081307.12	272.761	-1.5403	0.297392	-5.17937	2.22637e-07	1.14698e-05	7.72727	0.386678	9.29509	0.00343593	-1.56782	ENSG00000081307.12	UBA5	processed_transcript,nonsense_mediated_decay,protein_coding,retained_intron	chr3:132654446-132678097	626.648	628.764	174.82	255.623
ENSG00000185414.19	138.144	-1.77919	0.343621	-5.17777	2.24552e-07	1.1527e-05	6.26688	0.368808	8.06639	0.16808	-1.79951	ENSG00000185414.19	MRPL30	processed_transcript,protein_coding,nonsense_mediated_decay	chr2:99181079-99197626	290.573	246.358	63.7708	91.762
ENSG00000112697.15	2331.08	-1.42819	0.27594	-5.17571	2.27041e-07	1.16132e-05	10.9099	0.36885	12.3606	0.0827006	-1.45075	ENSG00000112697.15	TMEM30A	protein_coding	chr6:75252924-75284968	5476.19	5049.72	1605.26	2304.7
ENSG00000213281.4	450.343	-1.42032	0.274558	-5.17313	2.30203e-07	1.16914e-05	8.16591	0.327669	9.60611	0.0256506	-1.4402	ENSG00000213281.4	NRAS	protein_coding	chr1:114704469-114716894	788.698	769.102	244.088	336.734
ENSG00000177125.5	142.696	-1.78591	0.345186	-5.17376	2.29435e-07	1.16914e-05	6.26619	0.333223	8.07015	0.0743165	-1.80396	ENSG00000177125.5	ZBTB34	protein_coding	chr9:126860665-126885878	258.642	278.225	64.8703	90.1234
ENSG00000100354.20	1073.49	-1.76802	0.34198	-5.16994	2.34165e-07	1.18505e-05	9.34951	0.817444	11.2286	0.129827	-1.87905	ENSG00000100354.20	TNRC6B	retained_intron,protein_coding,processed_transcript	chr22:40044817-40335808	2251.14	2556.73	436.5	973.332
ENSG00000127914.16	213.614	-1.81135	0.350558	-5.16705	2.37817e-07	1.1993e-05	7.00202	0.224073	8.79074	0.410715	-1.78872	ENSG00000127914.16	AKAP9	retained_intron,protein_coding,processed_transcript	chr7:91940867-92110673	361.62	541.129	114.348	142.559
ENSG00000180398.11	3190.29	-1.29532	0.251186	-5.15682	2.51184e-07	1.2405e-05	11.3998	0.169557	12.6827	0.318504	-1.28294	ENSG00000180398.11	MCFD2	processed_transcript,protein_coding,retained_intron	chr2:46901870-46941855	7685.02	5623.94	2485.96	2935.56
ENSG00000153201.15	924.582	-1.45235	0.281623	-5.15708	2.50837e-07	1.2405e-05	9.37662	0.357289	10.8514	0.0362631	-1.47477	ENSG00000153201.15	RANBP2	retained_intron,protein_coding,nonsense_mediated_decay	chr2:108719481-108785811	1814.49	1880.16	557.444	791.447
ENSG00000118985.15	1183.43	-1.43222	0.277684	-5.15773	2.49964e-07	1.2405e-05	9.7925	0.358938	11.2359	0.261057	-1.44339	ENSG00000118985.15	ELL2	retained_intron,nonsense_mediated_decay,protein_coding,processed_transcript	chr5:95885098-95962071	2740.49	2121.62	743.259	1056.9
ENSG00000072364.12	2114.42	-1.433	0.277754	-5.15924	2.47949e-07	1.2405e-05	10.5886	0.352216	12.0431	0.0321452	-1.45453	ENSG00000072364.12	AFF4	processed_transcript,protein_coding,retained_intron	chr5:132875379-132963634	4286.75	4153.76	1295.21	1829.5
ENSG00000067064.10	193.836	-1.53639	0.297838	-5.15849	2.48943e-07	1.2405e-05	7.14704	0.12152	8.68456	0.0047799	-1.53752	ENSG00000067064.10	IDI1	processed_transcript,protein_coding,retained_intron	chr10:1039908-1049170	411.911	409.983	133.039	149.932
ENSG00000128923.10	290.11	-1.53158	0.296968	-5.15739	2.50419e-07	1.2405e-05	7.76225	0.324118	9.31308	0.00563082	-1.55083	ENSG00000128923.10	MINDY2	processed_transcript,protein_coding,nonsense_mediated_decay	chr15:58771192-58861900	633.833	637.344	184.715	253.984
ENSG00000121892.14	662.441	-1.39527	0.270648	-5.1553	2.53231e-07	1.24409e-05	8.88821	0.353141	10.3056	0.0574188	-1.41736	ENSG00000121892.14	PDS5A	retained_intron,protein_coding,nonsense_mediated_decay	chr4:39822863-39977956	1301.19	1229.95	398.018	562.861
ENSG00000078747.14	722.867	-1.39738	0.271074	-5.15499	2.53648e-07	1.24409e-05	9.01479	0.40134	10.4405	0.0655765	-1.42568	ENSG00000078747.14	ITCH	processed_transcript,protein_coding,nonsense_mediated_decay	chr20:34363235-34511393	1434.51	1345.16	424.405	629.225
ENSG00000113328.18	946.691	-1.40151	0.271969	-5.15318	2.56109e-07	1.24771e-05	9.43501	0.322684	10.8449	0.246343	-1.40985	ENSG00000113328.18	CCNG1	retained_intron,protein_coding,processed_transcript	chr5:163437569-163446151	2074.72	1629.52	590.429	810.291
ENSG00000112419.14	1065.86	-1.52408	0.295757	-5.15316	2.56129e-07	1.24771e-05	9.6952	0.467889	11.2573	0.0381668	-1.56212	ENSG00000112419.14	PHACTR2	retained_intron,protein_coding	chr6:143536845-143831185	2402.02	2493.61	658.598	1042.15
ENSG00000015171.19	489.508	-1.47467	0.286324	-5.15033	2.60024e-07	1.25389e-05	8.35303	0.374996	9.84965	0.139124	-1.49663	ENSG00000015171.19	ZMYND11	retained_intron,protein_coding,processed_transcript	chr10:134465-254637	861.342	987.27	271.575	392.446
ENSG00000110321.16	10475.5	-1.37637	0.267218	-5.15075	2.59453e-07	1.25389e-05	12.8859	0.443002	14.2961	0.0145411	-1.41018	ENSG00000110321.16	EIF4G2	retained_intron,nonsense_mediated_decay,protein_coding,processed_transcript	chr11:10797050-10809110	20259.5	19972.8	6091.21	9403.96
ENSG00000004776.12	3453.61	1.60258	0.311108	5.15121	2.58805e-07	1.25389e-05	12.0915	0.41247	10.5181	0.0295337	1.57334	ENSG00000004776.12	HSPB6	protein_coding	chr19:35754569-35758079	1444.88	1487.34	5341.35	3564.79
ENSG00000083642.18	286.46	-1.90121	0.369213	-5.14937	2.61367e-07	1.25614e-05	7.33313	0.634566	9.30042	0.161841	-1.96728	ENSG00000083642.18	PDS5B	retained_intron,protein_coding,nonsense_mediated_decay	chr13:32586427-32778019	581.944	682.08	117.646	219.573
ENSG00000088756.12	83.8603	-2.20327	0.428274	-5.14454	2.68182e-07	1.2803e-05	5.35829	0.701435	7.648	0.00297554	-2.28971	ENSG00000088756.12	ARHGAP28	retained_intron,protein_coding,nonsense_mediated_decay	chr18:6729718-6915716	200.368	199.783	28.5869	57.3512
ENSG00000067900.7	413.547	-1.62832	0.316491	-5.1449	2.67665e-07	1.2803e-05	8.06324	0.110386	9.68207	0.242745	-1.61883	ENSG00000067900.7	ROCK1	retained_intron,protein_coding,nonsense_mediated_decay	chr18:20946906-21111851	728.828	924.761	252.884	281.84
ENSG00000162944.10	70.5751	-2.72995	0.530878	-5.14234	2.71338e-07	1.29106e-05	4.64434	1.39954	7.67327	0.357258	-3.02893	ENSG00000162944.10	RFTN2	retained_intron,protein_coding	chr2:197568224-197676045	170.831	242.681	12.0945	49.1582
ENSG00000006715.15	456.703	-1.61079	0.313374	-5.14016	2.74508e-07	1.30182e-05	8.31998	0.447092	9.96532	0.0835272	-1.64534	ENSG00000006715.15	VPS41	retained_intron,processed_transcript,protein_coding,nonsense_mediated_decay	chr7:38722963-38932394	1040.95	959.079	256.183	397.362
ENSG00000143702.15	464.922	-1.51464	0.294712	-5.13938	2.75646e-07	1.30291e-05	8.08904	0.43142	9.62742	0.235888	-1.53838	ENSG00000143702.15	CEP170	processed_transcript,nonsense_mediated_decay,protein_coding,retained_intron	chr1:243124428-243255348	704.081	887.378	219.899	335.914
ENSG00000070961.15	564.809	-1.43391	0.279174	-5.13625	2.80267e-07	1.32039e-05	8.52337	0.404612	9.98513	0.098747	-1.46176	ENSG00000070961.15	ATP2B1	retained_intron,protein_coding	chr12:89588049-89709300	965.118	1063.26	301.262	448.159
ENSG00000198162.12	917.761	-1.42259	0.277214	-5.13173	2.87085e-07	1.34367e-05	9.47915	0.45854	10.9388	0.0219689	-1.45967	ENSG00000198162.12	MAN1A2	processed_transcript,protein_coding	chr1:117367449-117528872	1983.72	1941.45	569.539	893.04
ENSG00000169251.12	271.711	-1.61392	0.314493	-5.13181	2.86973e-07	1.34367e-05	7.39733	0.361146	9.03226	0.119322	-1.63493	ENSG00000169251.12	NMD3	retained_intron,protein_coding,processed_transcript	chr3:161104696-161253532	493.336	554.611	140.735	200.729
ENSG00000177106.14	636.782	1.72601	0.336585	5.12801	2.92816e-07	1.36603e-05	9.27733	0.545776	7.60112	0.133128	1.67621	ENSG00000177106.14	EPS8L2	retained_intron,processed_transcript,protein_coding,nonsense_mediated_decay	chr11:694438-727727	206.754	181.398	810.328	474.377
ENSG00000108061.11	356.161	-1.4949	0.291595	-5.12665	2.94949e-07	1.37151e-05	7.97395	0.35176	9.49156	0.00030401	-1.51761	ENSG00000108061.11	SHOC2	processed_transcript,protein_coding	chr10:110919547-111013667	719.248	719.463	211.103	298.226
ENSG00000138246.15	1124.8	-1.45486	0.283886	-5.1248	2.97857e-07	1.38055e-05	9.67131	0.454635	11.1624	0.0313954	-1.49104	ENSG00000138246.15	DNAJC13	processed_transcript,nonsense_mediated_decay,protein_coding,retained_intron	chr3:132417526-132539032	2326.98	2256.44	652.001	1018.39
ENSG00000189079.15	262.65	-1.73225	0.338059	-5.1241	2.98958e-07	1.38119e-05	7.19491	0.596943	8.98721	0.146666	-1.7923	ENSG00000189079.15	ARID2	processed_transcript,protein_coding,retained_intron	chr12:45729665-45908040	471.782	544.806	108.85	195.813
ENSG00000171109.18	265.589	-1.52379	0.297535	-5.12138	3.03309e-07	1.39678e-05	7.50797	0.278105	9.04478	0.072116	-1.53682	ENSG00000171109.18	MFN1	retained_intron,protein_coding,nonsense_mediated_decay	chr3:179347692-179394931	509.301	546.645	158.327	208.103
ENSG00000115866.10	243.762	-1.52918	0.298781	-5.11807	3.08678e-07	1.41695e-05	7.15314	0.323842	8.70153	0.0430499	-1.54838	ENSG00000115866.10	DARS	retained_intron,processed_transcript,protein_coding,nonsense_mediated_decay	chr2:135906677-135986100	407.122	424.691	120.945	166.319
ENSG00000100852.12	390.766	-1.66496	0.325364	-5.11722	3.10067e-07	1.41878e-05	8.01599	0.443265	9.70458	0.252374	-1.6886	ENSG00000100852.12	ARHGAP5	retained_intron,protein_coding,nonsense_mediated_decay	chr14:32076114-32159728	736.81	943.759	207.805	321.167
ENSG00000156162.16	146.411	-1.7025	0.332812	-5.11548	3.12941e-07	1.42737e-05	6.43867	0.38099	8.16746	0.0373535	-1.72879	ENSG00000156162.16	DPY19L4	protein_coding,nonsense_mediated_decay	chr8:94719703-94793836	281.792	292.32	71.4672	104.052
ENSG00000213463.4	184.562	-1.57729	0.30843	-5.11393	3.15529e-07	1.43461e-05	7.10705	0.222047	8.69247	0.0262437	-1.58541	ENSG00000213463.4	SYNJ2BP	processed_transcript,protein_coding	chr14:70366496-70417061	407.92	418.563	123.144	153.21
ENSG00000136824.18	120.106	-1.85901	0.363805	-5.10991	3.2232e-07	1.45623e-05	5.57513	0.244933	7.42517	0.2807	-1.85004	ENSG00000136824.18	SMC2	protein_coding,nonsense_mediated_decay	chr9:104094260-104141417	149.278	196.719	41.7808	53.2547
ENSG00000073712.14	645.071	-1.64842	0.322593	-5.10991	3.22312e-07	1.45623e-05	8.52885	0.665294	10.2524	0.110208	-1.72352	ENSG00000073712.14	FERMT2	retained_intron,nonsense_mediated_decay,protein_coding,processed_transcript	chr14:52857268-52952435	1155.11	1286.94	266.078	511.245
ENSG00000063854.12	897.905	1.6701	0.327753	5.09562	3.47608e-07	1.56555e-05	10.5027	0.72272	8.91844	0.138261	1.58423	ENSG00000063854.12	HAGH	processed_transcript,protein_coding,retained_intron	chr16:1795620-1827194	517.284	451.656	2067.05	1017.57
ENSG00000122565.18	292.742	-1.56976	0.308138	-5.09435	3.49936e-07	1.57109e-05	7.37117	0.356173	8.95613	0.208883	-1.58496	ENSG00000122565.18	CBX3	processed_transcript,protein_coding,retained_intron	chr7:26201162-26213356	447.834	549.709	138.536	196.633
ENSG00000165525.17	211.83	-1.60933	0.315985	-5.09307	3.5231e-07	1.57681e-05	7.07856	0.218368	8.68843	0.195302	-1.60987	ENSG00000165525.17	NEMF	processed_transcript,protein_coding,retained_intron	chr14:49782083-49853203	374.392	453.494	120.945	149.932
ENSG00000080200.9	300.926	-1.71604	0.337118	-5.09034	3.57418e-07	1.59468e-05	7.66491	0.601396	9.44268	0.115789	-1.77778	ENSG00000080200.9	CRYBG3	processed_transcript,protein_coding	chr3:97822040-97944963	656.983	736.009	150.631	272.009
ENSG00000171451.13	1039.45	-1.37226	0.269671	-5.08865	3.60625e-07	1.604e-05	9.61169	0.419019	11.0121	0.133948	-1.40039	ENSG00000171451.13	DSEL	protein_coding	chr18:67506582-67516980	2204.84	1933.48	636.608	960.223
ENSG00000111305.18	124.561	2.21205	0.434878	5.08659	3.64556e-07	1.61646e-05	7.86547	0.703671	5.65722	0.75722	2.20825	ENSG00000111305.18	GSG1	protein_coding	chr12:13083560-13103683	72.6433	34.3185	328.749	164.68
ENSG00000104936.17	1677.1	1.57919	0.31056	5.08496	3.67701e-07	1.62537e-05	11.3421	0.623152	9.82912	0.0269478	1.51295	ENSG00000104936.17	DMPK	retained_intron,processed_transcript,protein_coding,nonsense_mediated_decay	chr19:45769717-45782552	921.213	897.184	3522.78	1912.25
ENSG00000114450.9	388.602	-1.45287	0.286027	-5.07948	3.78476e-07	1.66274e-05	7.98211	0.300665	9.44866	0.124243	-1.46655	ENSG00000114450.9	GNB4	processed_transcript,protein_coding	chr3:179396089-179451590	656.983	742.138	217.7	292.491
ENSG00000180776.15	238.311	-1.64837	0.324498	-5.07975	3.77937e-07	1.66274e-05	7.27597	0.516094	8.9712	0.0898235	-1.69523	ENSG00000180776.15	ZDHHC20	processed_transcript,protein_coding,nonsense_mediated_decay	chr13:21372573-21459370	479.765	523.97	119.845	199.091
ENSG00000104884.14	2168.22	1.61303	0.31781	5.07546	3.86559e-07	1.69306e-05	10.9271	0.728949	9.40252	0.0964901	1.52463	ENSG00000104884.14	ERCC2	retained_intron,protein_coding,nonsense_mediated_decay	chr19:45349837-45370918	645.008	709.045	2782.82	1361.68
ENSG00000086061.15	1596.28	-1.40919	0.277681	-5.07485	3.87799e-07	1.69331e-05	10.1664	0.340735	11.593	0.134623	-1.42654	ENSG00000086061.15	DNAJA1	processed_transcript,protein_coding	chr9:33025211-33039907	3299.28	2891.33	971.954	1357.59
ENSG00000115232.13	280.002	-2.16133	0.426014	-5.07338	3.90804e-07	1.69968e-05	6.95496	1.01971	9.28122	0.25566	-2.32626	ENSG00000115232.13	ITGA4	protein_coding,retained_intron,processed_transcript	chr2:181457202-181536187	548.417	704.755	74.7657	204.006
ENSG00000117906.13	268.546	-1.64907	0.325069	-5.07298	3.91632e-07	1.69968e-05	7.40709	0.57505	9.11135	0.168863	-1.70426	ENSG00000117906.13	RCN2	retained_intron,protein_coding,nonsense_mediated_decay	chr15:76931619-76954392	600.305	508.649	127.542	224.489
ENSG00000144320.13	270.168	-1.4256	0.281211	-5.0695	3.98872e-07	1.72587e-05	7.62268	0.163401	9.05184	0.0598518	-1.42916	ENSG00000144320.13	LNPK	retained_intron,nonsense_mediated_decay,protein_coding,processed_transcript	chr2:175923892-176002839	514.889	546.032	181.417	213.019
ENSG00000145817.16	655.193	-1.3949	0.275197	-5.06873	4.00474e-07	1.72759e-05	8.98511	0.251404	10.3897	0.10066	-1.40464	ENSG00000145817.16	YIPF5	retained_intron,protein_coding	chr5:144158159-144170714	1408.96	1276.53	447.495	572.693
ENSG00000144224.16	544.554	-1.46076	0.288241	-5.06785	4.02334e-07	1.7304e-05	8.52568	0.36375	10.0031	0.19978	-1.47744	ENSG00000144224.16	UBXN4	processed_transcript,protein_coding,retained_intron,nonsense_mediated_decay	chr2:135741619-135785055	929.994	1131.28	307.859	439.966
ENSG00000118200.14	551.222	-1.4604	0.288279	-5.06593	4.06419e-07	1.74273e-05	8.65028	0.372442	10.133	0.11949	-1.48272	ENSG00000118200.14	CAMSAP2	retained_intron,protein_coding,nonsense_mediated_decay	chr1:200739558-200860704	1058.52	1190.12	334.247	481.75
ENSG00000170903.10	175.001	-1.64738	0.325267	-5.06468	4.09078e-07	1.74575e-05	6.78331	0.32439	8.44889	0.0817155	-1.66558	ENSG00000170903.10	MSANTD4	processed_transcript,protein_coding	chr11:105995623-106022403	363.216	335.218	93.4571	128.631
ENSG00000126947.12	242.246	-1.59955	0.315838	-5.06446	4.0956e-07	1.74575e-05	7.23032	0.378309	8.84557	0.25699	-1.61524	ENSG00000126947.12	ARMCX1	protein_coding	chrX:101550531-101554700	521.275	405.081	124.243	180.247
ENSG00000139921.12	217.498	-1.48161	0.292659	-5.06257	4.13639e-07	1.7527e-05	7.14608	0.188486	8.63313	0.040354	-1.48705	ENSG00000139921.12	TMX1	protein_coding,retained_intron,nonsense_mediated_decay	chr14:51240162-51257546	388.761	404.468	128.641	154.848
ENSG00000130935.9	213.594	-1.69491	0.334759	-5.06307	4.12554e-07	1.7527e-05	6.72144	0.57359	8.47689	0.0196061	-1.75545	ENSG00000130935.9	NOL11	processed_transcript,protein_coding,retained_intron,nonsense_mediated_decay	chr17:67717833-67744531	359.225	352.377	79.1637	139.282
ENSG00000145022.4	1406.45	1.67227	0.330798	5.05526	4.29805e-07	1.81583e-05	10.9589	0.813568	9.39639	0.116112	1.56256	ENSG00000145022.4	TCTA	processed_transcript,protein_coding	chr3:49412206-49416475	712.862	636.118	2965.34	1335.46
ENSG00000050405.13	1035.39	-1.32325	0.261901	-5.05247	4.36133e-07	1.83715e-05	9.37241	0.287997	10.7032	0.209705	-1.33083	ENSG00000050405.13	LIMA1	retained_intron,processed_transcript,protein_coding,nonsense_mediated_decay	chr12:50175788-50283546	1847.21	1503.89	575.036	762.771
ENSG00000115091.11	2366.34	-1.46057	0.289334	-5.04805	4.46353e-07	1.87468e-05	10.6885	0.317736	12.1666	0.0128658	-1.47816	ENSG00000115091.11	ACTR3	retained_intron,protein_coding,nonsense_mediated_decay	chr2:113889960-113962596	4626.02	4568.04	1411.75	1927.82
ENSG00000178996.13	852.201	-1.538	0.304724	-5.04719	4.48362e-07	1.87761e-05	9.07575	0.541046	10.6642	0.069594	-1.58846	ENSG00000178996.13	SNX18	protein_coding	chr5:54517759-54546585	1567.82	1678.54	413.41	702.962
ENSG00000132294.14	925.298	-1.33744	0.265205	-5.04306	4.58151e-07	1.90745e-05	9.56291	0.277404	10.9121	0.111666	-1.34917	ENSG00000132294.14	EFR3A	processed_transcript,protein_coding,retained_intron	chr8:131904088-132013642	2034.81	1823.78	659.698	866.003
ENSG00000058272.16	543.293	-1.47804	0.293072	-5.04326	4.57655e-07	1.90745e-05	8.36204	0.396003	9.8588	0.231047	-1.49676	ENSG00000058272.16	PPP1R12A	retained_intron,protein_coding,nonsense_mediated_decay	chr12:79773563-79935460	828.612	1039.36	270.476	399.001
ENSG00000172428.10	1260.48	1.40769	0.279215	5.04159	4.61688e-07	1.90942e-05	10.6662	0.43871	9.28843	0.144039	1.37776	ENSG00000172428.10	COPS9	retained_intron,protein_coding,processed_transcript	chr2:240126563-240136807	670.553	582.189	2014.28	1310.07
ENSG00000084093.16	492.596	-1.55466	0.308356	-5.04178	4.61212e-07	1.90942e-05	8.40318	0.333636	9.97549	0.108858	-1.57231	ENSG00000084093.16	REST	retained_intron,protein_coding,processed_transcript	chr4:56907876-56966678	953.942	1061.42	286.968	398.181
ENSG00000124207.16	724.706	-1.58642	0.31469	-5.0412	4.62623e-07	1.90942e-05	8.40001	0.491524	10.0289	0.0474305	-1.62887	ENSG00000124207.16	CSE1L	processed_transcript,protein_coding	chr20:49046246-49096960	1020.2	1068.78	264.979	429.315
ENSG00000164151.11	310.036	-1.69317	0.335911	-5.04053	4.64248e-07	1.91062e-05	7.47895	0.524786	9.22	0.0876511	-1.74106	ENSG00000164151.11	ICE1	retained_intron,protein_coding	chr5:5420664-5490234	570.769	622.023	137.437	230.224
ENSG00000115350.11	622.563	1.39822	0.277488	5.03884	4.68366e-07	1.92084e-05	9.17536	0.408617	7.80603	0.00204006	1.36933	ENSG00000115350.11	POLE4	retained_intron,protein_coding,processed_transcript	chr2:74958492-74970128	223.518	223.07	705.876	472.738
ENSG00000163939.18	648.286	-1.52891	0.303465	-5.03819	4.69959e-07	1.92084e-05	8.72243	0.584617	10.3106	0.0721023	-1.58813	ENSG00000163939.18	PBRM1	retained_intron,protein_coding,nonsense_mediated_decay	chr3:52545352-52685917	1225.36	1315.13	316.655	562.042
ENSG00000173905.8	810.723	-1.40089	0.278072	-5.03786	4.70754e-07	1.92084e-05	9.37197	0.295182	10.7883	0.0276987	-1.41631	ENSG00000173905.8	GOLIM4	retained_intron,protein_coding	chr3:168008677-168095975	1792.13	1744.12	572.837	765.229
ENSG00000204217.13	1275.09	-1.4768	0.293321	-5.03475	4.78462e-07	1.94674e-05	9.8584	0.488655	11.3734	0.139629	-1.51503	ENSG00000204217.13	BMPR2	processed_transcript,protein_coding	chr2:202376936-202567751	2477.06	2840.47	730.065	1178.98
ENSG00000121486.11	118.432	-1.81115	0.359823	-5.03344	4.81748e-07	1.95456e-05	5.84798	0.201753	7.6604	0.088874	-1.81241	ENSG00000121486.11	TRMT1L	processed_transcript,protein_coding	chr1:185118098-185157072	193.183	210.814	51.6763	63.0863
ENSG00000120868.13	292.273	-1.65384	0.328644	-5.0323	4.84629e-07	1.96069e-05	7.53806	0.641169	9.26527	0.023094	-1.72722	ENSG00000120868.13	APAF1	retained_intron,protein_coding,processed_transcript	chr12:98645141-98735433	621.858	607.928	135.238	253.984
ENSG00000099785.10	885.314	1.56985	0.311996	5.03162	4.86347e-07	1.96071e-05	10.0897	0.634314	8.58543	0.144965	1.50424	ENSG00000099785.10	2019-03-02	retained_intron,protein_coding	chr19:8413270-8439017	411.911	357.28	1486.52	798.001
ENSG00000101343.14	203.228	-1.61665	0.321324	-5.03122	4.87371e-07	1.96071e-05	6.9812	0.421665	8.63061	0.0411971	-1.64941	ENSG00000101343.14	CRNKL1	processed_transcript,protein_coding,retained_intron,nonsense_mediated_decay	chr20:20034368-20056046	403.929	387.922	102.253	154.848
ENSG00000055332.16	799.945	-1.65736	0.329472	-5.03036	4.89559e-07	1.96399e-05	8.89749	0.56723	10.6075	0.145286	-1.70997	ENSG00000055332.16	EIF2AK2	retained_intron,protein_coding	chr2:37099210-37157065	1674.79	1452.41	360.635	629.225
ENSG00000198840.2	6809.04	1.34994	0.268452	5.02861	4.94036e-07	1.97642e-05	13.5894	0.306035	12.2485	0.203692	1.34085	ENSG00000198840.2	MT-ND3	protein_coding	chrM:10059-10404	5376.4	4403.19	14319.8	10608.3
ENSG00000114439.18	457.072	-1.68858	0.335838	-5.02797	4.95708e-07	1.97759e-05	8.09695	0.623425	9.84811	0.17894	-1.75116	ENSG00000114439.18	BBX	retained_intron,protein_coding,processed_transcript	chr3:107522936-107811324	843.78	1005.65	201.208	371.144
ENSG00000143776.18	611.598	-1.50482	0.299429	-5.02564	5.01753e-07	1.99585e-05	8.7164	0.419564	10.2515	0.0741193	-1.53515	ENSG00000143776.18	CDC42BPA	processed_transcript,protein_coding,retained_intron	chr1:226989865-227318474	1175.06	1263.66	341.943	516.161
ENSG00000166226.12	1301.59	-1.30896	0.260483	-5.02514	5.03073e-07	1.99585e-05	9.60132	0.35565	10.9322	0.0680103	-1.33083	ENSG00000166226.12	CCT2	retained_intron,protein_coding,nonsense_mediated_decay	chr12:69585334-69601570	2019.64	1889.36	652.001	924.174
ENSG00000131013.3	174.758	-1.66194	0.330893	-5.0226	5.09775e-07	2.01685e-05	6.63593	0.343023	8.3188	0.0379373	-1.68287	ENSG00000131013.3	PPIL4	protein_coding	chr6:149504733-149546038	312.925	324.8	83.5617	117.16
ENSG00000091436.16	1094.32	-1.21072	0.241094	-5.02176	5.11991e-07	2.02004e-05	9.85775	0.177811	11.0729	0.0873688	-1.21519	ENSG00000091436.16	MAP3K20	processed_transcript,protein_coding,retained_intron	chr2:173075435-173268010	2247.95	2063.4	849.91	1011.84
ENSG00000151914.19	4483.31	-1.35925	0.270712	-5.02101	5.14008e-07	2.02243e-05	11.7344	0.31738	13.1073	0.148816	-1.37289	ENSG00000151914.19	DST	retained_intron,nonsense_mediated_decay,protein_coding,processed_transcript	chr6:56457987-56954628	8203.1	9491.52	2915.86	3980.17
ENSG00000116001.15	177.832	-1.87668	0.373901	-5.01918	5.18929e-07	2.03619e-05	6.51848	0.724635	8.48791	0.065055	-1.96943	ENSG00000116001.15	TIA1	retained_intron,nonsense_mediated_decay,protein_coding,processed_transcript	chr2:70209444-70248660	347.251	370.15	63.7708	130.269
ENSG00000146433.8	520.595	-1.34382	0.267806	-5.01787	5.22463e-07	2.04446e-05	8.46775	0.267325	9.82206	0.11908	-1.35431	ENSG00000146433.8	TMEM181	protein_coding	chr6:158536436-158635428	853.359	959.079	310.058	403.097
ENSG00000211456.10	250.163	-1.52773	0.304526	-5.01675	5.25519e-07	2.04721e-05	7.38613	0.393527	8.9412	0.0997802	-1.55506	ENSG00000211456.10	SACM1L	processed_transcript,protein_coding,retained_intron,nonsense_mediated_decay	chr3:45689056-45745424	515.687	467.59	137.437	202.368
ENSG00000177311.11	1056.5	-1.34458	0.268028	-5.01657	5.26026e-07	2.04721e-05	9.51575	0.344097	10.8795	0.104009	-1.36373	ENSG00000177311.11	ZBTB38	processed_transcript,protein_coding,retained_intron	chr3:141324213-141449792	1789.74	1981.89	617.917	866.003
ENSG00000034677.12	200.914	-1.52164	0.303473	-5.01411	5.32806e-07	2.06199e-05	7.03213	0.0980196	8.55058	0.116556	-1.51846	ENSG00000034677.12	RNF19A	retained_intron,protein_coding,processed_transcript	chr8:100257060-100336218	353.637	396.501	124.243	136.824
ENSG00000107625.12	211.99	-1.49294	0.297749	-5.0141	5.32835e-07	2.06199e-05	7.111	0.138877	8.60609	0.00630911	-1.49509	ENSG00000107625.12	DDX50	processed_transcript,protein_coding,nonsense_mediated_decay	chr10:68901278-68946847	387.963	390.373	128.641	147.475
ENSG00000100522.8	260.34	-1.43877	0.286971	-5.01362	5.34142e-07	2.06199e-05	7.50933	0.251987	8.95953	0.0548322	-1.45019	ENSG00000100522.8	GNPNAT1	processed_transcript,protein_coding,retained_intron	chr14:52775194-52791668	510.898	484.136	160.526	205.645
ENSG00000156531.16	182.348	-1.61896	0.322979	-5.01258	5.37052e-07	2.06765e-05	6.8008	0.325385	8.43676	0.103382	-1.63596	ENSG00000156531.16	PHF6	protein_coding	chrX:134373253-134428791	328.89	364.021	94.5566	130.269
ENSG00000112210.11	279.993	-1.50018	0.299346	-5.01153	5.39976e-07	2.06992e-05	7.6202	0.353798	9.14218	0.0798943	-1.52198	ENSG00000112210.11	RAB23	protein_coding	chr6:57186992-57222314	542.829	587.091	164.924	233.501
ENSG00000170242.17	455.642	-1.48055	0.29547	-5.01082	5.41978e-07	2.06992e-05	8.26706	0.164689	9.74688	0.167246	-1.47981	ENSG00000170242.17	USP47	processed_transcript,protein_coding,retained_intron	chr11:11841423-11959323	791.093	932.115	283.67	333.456
ENSG00000133703.11	219.327	-1.70912	0.341066	-5.01113	5.41109e-07	2.06992e-05	7.18764	0.44789	8.9325	0.0418858	-1.74486	ENSG00000133703.11	KRAS	protein_coding	chr12:25204789-25250936	478.168	498.231	116.547	181.066
ENSG00000138018.17	302.729	-1.48397	0.296263	-5.00897	5.47216e-07	2.08437e-05	7.6456	0.12314	9.13126	0.0206793	-1.48566	ENSG00000138018.17	SELENOI	processed_transcript,protein_coding	chr2:26308547-26395891	565.979	554.611	188.014	212.2
ENSG00000121644.18	426.609	-1.57554	0.314583	-5.00835	5.48995e-07	2.0856e-05	8.18477	0.587264	9.81941	0.105817	-1.63464	ENSG00000121644.18	DESI2	processed_transcript,protein_coding	chr1:244652935-244709033	857.35	951.113	217.7	387.53
ENSG00000138688.15	941.909	-1.60674	0.321027	-5.00499	5.58652e-07	2.11667e-05	9.29946	0.671083	10.984	0.0162873	-1.68457	ENSG00000138688.15	KIAA1109	processed_transcript,protein_coding,retained_intron	chr4:122152333-122362758	2041.2	2008.86	452.992	875.016
ENSG00000082898.16	884.425	-1.25133	0.250171	-5.00191	5.6766e-07	2.13602e-05	9.10372	0.23265	10.3644	0.0647928	-1.26067	ENSG00000082898.16	XPO1	retained_intron,processed_transcript,protein_coding,nonsense_mediated_decay	chr2:61477849-61538626	1360.27	1276.53	490.375	616.116
ENSG00000079257.7	86.2375	-2.31799	0.463479	-5.00129	5.69487e-07	2.13602e-05	5.16472	0.762166	7.58013	0.13113	-2.41541	ENSG00000079257.7	LXN	protein_coding	chr3:158645822-158672693	203.561	178.946	24.1889	51.6161
ENSG00000100934.14	1427.23	-1.47485	0.294898	-5.00121	5.69724e-07	2.13602e-05	9.98613	0.388602	11.487	0.0465262	-1.50088	ENSG00000100934.14	SEC23A	protein_coding,retained_intron,processed_transcript	chr14:39031919-39109646	2805.15	2936.07	837.816	1226.5
ENSG00000100554.11	574.949	-1.43109	0.286082	-5.00238	5.66271e-07	2.13602e-05	8.69858	0.279731	10.1315	0.270844	-1.43289	ENSG00000100554.11	ATP6V1D	processed_transcript,protein_coding,retained_intron,nonsense_mediated_decay	chr14:67294371-67360265	1280.44	981.754	361.734	476.015
ENSG00000198482.11	107.557	-1.81751	0.363552	-4.99932	5.75318e-07	2.14576e-05	6.16259	0.365943	7.99779	0.191022	-1.8352	ENSG00000198482.11	ZNF808	protein_coding,nonsense_mediated_decay	chr19:52527652-52564464	280.195	232.263	59.3728	85.2075
ENSG00000183530.13	592.919	-1.43414	0.28685	-4.99962	5.74441e-07	2.14576e-05	8.75499	0.422403	10.2205	0.0618281	-1.46555	ENSG00000183530.13	PRR14L	processed_transcript,protein_coding,nonsense_mediated_decay	chr22:31676256-31750140	1229.35	1157.02	350.739	530.908
ENSG00000138398.15	134.474	-1.79951	0.360308	-4.99435	5.90329e-07	2.1536e-05	5.97474	0.338466	7.78617	0.192434	-1.81143	ENSG00000138398.15	PPIG	processed_transcript,protein_coding,retained_intron,nonsense_mediated_decay	chr2:169584340-169641406	200.368	242.068	52.7758	73.7373
ENSG00000115415.18	2579.12	-1.57335	0.314991	-4.99491	5.88642e-07	2.1536e-05	10.8134	0.682295	12.454	0.26916	-1.64057	ENSG00000115415.18	STAT1	retained_intron,protein_coding,nonsense_mediated_decay	chr2:190964358-191020960	6401.39	4916.74	1287.51	2513.62
ENSG00000124831.18	584.958	-1.31642	0.263499	-4.9959	5.85607e-07	2.1536e-05	8.77881	0.187204	10.0972	0.163441	-1.31841	ENSG00000124831.18	LRRFIP1	retained_intron,protein_coding,processed_transcript	chr2:237627576-237813682	1186.24	1010.56	400.216	480.931
ENSG00000113282.13	743.53	-1.3938	0.279014	-4.99545	5.87001e-07	2.1536e-05	9.1226	0.362449	10.5391	0.0728148	-1.41648	ENSG00000113282.13	CLINT1	retained_intron,protein_coding,nonsense_mediated_decay	chr5:157785743-157859175	1541.47	1435.25	466.186	665.274
ENSG00000100625.8	248.651	-1.59657	0.319642	-4.99485	5.88801e-07	2.1536e-05	7.19786	0.405634	8.82419	0.044206	-1.62633	ENSG00000100625.8	SIX4	processed_transcript,protein_coding	chr14:60709528-60724348	443.044	462.687	119.845	178.608
ENSG00000134001.12	680.248	-1.37899	0.276121	-4.99415	5.90953e-07	2.1536e-05	8.71636	0.38701	10.1194	0.137526	-1.40306	ENSG00000134001.12	EIF2S1	retained_intron,protein_coding	chr14:67359997-67386516	1189.43	1039.36	347.441	507.968
ENSG00000166068.12	471.724	-1.53154	0.306504	-4.99682	5.82828e-07	2.1536e-05	8.2779	0.335798	9.82773	0.110316	-1.54983	ENSG00000166068.12	SPRED1	processed_transcript,protein_coding	chr15:38252326-38357249	958.732	860.414	262.78	365.409
ENSG00000167969.12	869.186	1.58619	0.317367	4.99797	5.79368e-07	2.1536e-05	9.44692	0.613546	7.92443	0.0872807	1.52248	ENSG00000167969.12	ECI1	retained_intron,protein_coding	chr16:2239395-2252300	253.054	232.263	942.268	516.161
ENSG00000108582.11	1786.56	-1.58744	0.31777	-4.99556	5.86653e-07	2.1536e-05	10.2785	0.662509	11.9366	0.167581	-1.65802	ENSG00000108582.11	CPD	retained_intron,nonsense_mediated_decay,protein_coding,processed_transcript	chr17:30378905-30469989	4254.82	3610.18	897.189	1718.08
ENSG00000153936.16	152.22	-1.66019	0.33249	-4.99322	5.93823e-07	2.15856e-05	6.70224	0.332755	8.38208	0.0515567	-1.67984	ENSG00000153936.16	HS2ST1	protein_coding	chr1:86914648-87109998	341.663	324.8	87.9597	122.076
ENSG00000128585.17	623.163	-1.32362	0.265111	-4.9927	5.95404e-07	2.15883e-05	8.86155	0.265403	10.1976	0.0427154	-1.33609	ENSG00000128585.17	MKLN1	processed_transcript,nonsense_mediated_decay,protein_coding,retained_intron	chr7:131110096-131496636	1149.52	1198.7	407.913	529.27
ENSG00000114331.13	461.387	-1.57507	0.315686	-4.98935	6.05823e-07	2.19106e-05	8.31061	0.550741	9.93871	0.0619666	-1.62809	ENSG00000114331.13	ACAP2	processed_transcript,nonsense_mediated_decay,protein_coding,retained_intron	chr3:195274736-195443078	951.547	1011.17	241.889	415.387
ENSG00000163781.12	168.927	-1.76769	0.354464	-4.98695	6.13393e-07	2.20729e-05	6.32572	0.634464	8.16485	0.104105	-1.83913	ENSG00000163781.12	TOPBP1	processed_transcript,nonsense_mediated_decay,protein_coding,retained_intron	chr3:133598175-133661893	272.213	301.513	58.2733	108.967
ENSG00000127314.17	232.709	-1.61421	0.323659	-4.98738	6.12035e-07	2.20729e-05	7.29041	0.392601	8.92669	0.194653	-1.63627	ENSG00000127314.17	RAP1B	processed_transcript,protein_coding,retained_intron	chr12:68610839-68671901	534.846	441.851	128.641	189.259
ENSG00000165802.21	1786.43	1.46684	0.294236	4.98526	6.18789e-07	2.22113e-05	10.9603	0.534209	9.54235	0.00993239	1.41793	ENSG00000165802.21	NSMF	retained_intron,protein_coding	chr9:137447570-137459334	748.785	741.525	2588.21	1532.92
ENSG00000100519.11	152.46	-1.63537	0.328203	-4.98279	6.26736e-07	2.24403e-05	6.52593	0.241538	8.1683	0.132909	-1.64237	ENSG00000100519.11	PSMC6	retained_intron,processed_transcript,protein_coding,nonsense_mediated_decay	chr14:52707172-52728587	306.539	269.033	81.3627	103.232
ENSG00000144895.11	311.101	-1.44273	0.289716	-4.97982	6.36423e-07	2.27303e-05	7.63309	0.292247	9.09172	0.00341913	-1.45862	ENSG00000144895.11	EIF2A	protein_coding,processed_transcript,retained_intron,nonsense_mediated_decay	chr3:150546678-150584242	546.022	544.193	171.521	228.586
ENSG00000174953.13	231.18	-1.74406	0.350337	-4.97825	6.41623e-07	2.27938e-05	7.00085	0.656055	8.81722	0.159277	-1.81637	ENSG00000174953.13	DHX36	retained_intron,protein_coding,nonsense_mediated_decay	chr3:154272546-154324497	416.701	487.2	92.3577	176.15
ENSG00000119616.11	212.446	-1.54809	0.310997	-4.97784	6.42975e-07	2.27938e-05	7.13641	0.33746	8.70558	0.0102865	-1.56917	ENSG00000119616.11	FCF1	retained_intron,protein_coding,nonsense_mediated_decay	chr14:74713144-74738620	419.096	414.886	118.746	165.499
ENSG00000130203.9	620.277	1.62413	0.326224	4.97858	6.40538e-07	2.27938e-05	9.17265	0.465735	7.58217	0.183373	1.59048	ENSG00000130203.9	APOE	retained_intron,protein_coding	chr19:44905754-44909393	209.149	174.657	724.568	458.81
ENSG00000168028.13	5585.07	1.38612	0.278528	4.97661	6.47082e-07	2.28827e-05	12.1405	0.532642	10.7991	0.15195	1.34141	ENSG00000168028.13	RPSA	retained_intron,protein_coding,processed_transcript	chr3:39406689-39412542	1919.06	1653.42	5861.41	3477.12
ENSG00000114416.17	548.759	-1.40969	0.283501	-4.97245	6.61119e-07	2.33215e-05	8.40223	0.355838	9.83462	0.0418162	-1.4324	ENSG00000114416.17	FXR1	retained_intron,protein_coding	chr3:180868141-180982753	894.071	931.502	283.67	402.278
ENSG00000253797.2	164.27	-1.98036	0.398448	-4.97018	6.68913e-07	2.35385e-05	6.44595	0.963186	8.58617	0.0725187	-2.14021	ENSG00000253797.2	UTP14C	protein_coding	chr13:52024691-52033600	370.401	397.727	53.8753	139.282
ENSG00000185532.15	200.721	-1.89326	0.381303	-4.96524	6.86146e-07	2.40857e-05	6.75403	0.79604	8.74423	0.282917	-1.9902	ENSG00000185532.15	PRKG1	processed_transcript,protein_coding	chr10:50991358-52298350	372.796	492.103	72.5667	158.945
ENSG00000124486.12	2071.37	-1.34969	0.271864	-4.96458	6.88492e-07	2.4109e-05	10.6796	0.443219	12.0635	0.0104802	-1.38391	ENSG00000124486.12	USP9X	retained_intron,protein_coding,processed_transcript	chrX:41085635-41236579	4301.92	4257.95	1319.4	2037.61
ENSG00000177189.12	452.016	-1.52875	0.308015	-4.96325	6.93247e-07	2.42163e-05	8.33565	0.531355	9.91085	0.144166	-1.5752	ENSG00000177189.12	RPS6KA3	processed_transcript,protein_coding,retained_intron	chrX:20149911-20267100	896.466	1032.62	248.486	418.664
ENSG00000116127.17	197.459	-1.67564	0.337802	-4.96041	7.03451e-07	2.42767e-05	6.75678	0.487417	8.47454	0.0839634	-1.71776	ENSG00000116127.17	ALMS1	retained_intron,processed_transcript,protein_coding,nonsense_mediated_decay	chr2:73385758-73610793	340.865	370.15	84.6612	136.824
ENSG00000148516.21	1890.75	-1.17591	0.237017	-4.96128	7.00285e-07	2.42767e-05	10.5544	0.0935402	11.7318	0.0081346	-1.17738	ENSG00000148516.21	ZEB1	protein_coding,nonsense_mediated_decay,retained_intron,processed_transcript	chr10:31318495-31529814	3414.23	3387.11	1435.94	1573.88
ENSG00000177700.5	3452.07	1.70096	0.342811	4.9618	6.98441e-07	2.42767e-05	11.8976	0.797819	10.298	0.193091	1.59957	ENSG00000177700.5	POLR2L	protein_coding,nonsense_mediated_decay	chr11:837356-842545	1383.42	1144.77	5640.41	2579.99
ENSG00000165416.14	311.989	-1.66505	0.335569	-4.96188	6.98143e-07	2.42767e-05	7.56204	0.594078	9.28804	0.102821	-1.72601	ENSG00000165416.14	SUGT1	processed_transcript,protein_coding,retained_intron	chr13:52652709-52700909	593.919	656.954	140.735	252.345
ENSG00000140299.11	362.797	-1.53312	0.309057	-4.96062	7.02703e-07	2.42767e-05	8.00158	0.4997	9.57955	0.0167682	-1.57798	ENSG00000140299.11	BNIP2	processed_transcript,nonsense_mediated_decay,protein_coding,retained_intron	chr15:59659146-59689534	758.364	770.941	200.108	326.902
ENSG00000171130.17	724.732	1.68372	0.339465	4.95992	7.05232e-07	2.42796e-05	9.6524	0.651867	8.03774	0.163332	1.61466	ENSG00000171130.17	ATP6V0E2	processed_transcript,protein_coding,nonsense_mediated_decay	chr7:149872968-149880698	284.187	242.068	1107.19	584.163
ENSG00000148773.13	864.361	-1.47081	0.296571	-4.95939	7.07158e-07	2.42876e-05	7.23218	0.241916	8.70693	0.207909	-1.47475	ENSG00000148773.13	MKI67	processed_transcript,protein_coding	chr10:128096659-128126385	462.203	376.891	133.039	168.776
ENSG00000147853.16	581.59	-1.37892	0.278079	-4.95872	7.09604e-07	2.43133e-05	8.94241	0.231483	10.3208	0.246157	-1.37837	ENSG00000147853.16	AK3	protein_coding	chr9:4709559-4742043	1442.49	1133.12	438.699	550.572
ENSG00000018510.13	239.072	-1.57027	0.316858	-4.95575	7.20516e-07	2.44531e-05	7.36564	0.380881	8.9581	0.150822	-1.59246	ENSG00000018510.13	AGPS	retained_intron,protein_coding	chr2:177392644-177559299	461.405	535.001	136.337	198.271
ENSG00000113658.16	494.878	-1.40931	0.284353	-4.9562	7.18848e-07	2.44531e-05	8.47105	0.315801	9.89833	0.0254973	-1.42728	ENSG00000113658.16	SMAD5	processed_transcript,nonsense_mediated_decay,protein_coding,retained_intron	chr5:136132845-136188747	941.968	965.821	303.461	413.748
ENSG00000006576.16	234.691	-1.78517	0.36018	-4.95634	7.18322e-07	2.44531e-05	7.11785	0.797503	9.01207	0.120667	-1.89422	ENSG00000006576.16	PHTF2	processed_transcript,protein_coding,retained_intron	chr7:77798792-77957503	486.151	547.257	93.4571	204.826
ENSG00000131966.13	387.782	-1.36986	0.276412	-4.95587	7.20058e-07	2.44531e-05	8.09145	0.240795	9.4693	0.132705	-1.37785	ENSG00000131966.13	ACTR10	retained_intron,protein_coding,nonsense_mediated_decay	chr14:58200080-58235636	755.969	663.695	241.889	306.419
ENSG00000164252.12	144.056	-1.68699	0.340482	-4.95471	7.24391e-07	2.45266e-05	6.49267	0.336344	8.19982	0.0126829	-1.70714	ENSG00000164252.12	AGGF1	processed_transcript,protein_coding,nonsense_mediated_decay	chr5:77029251-77065234	295.363	291.707	75.8652	105.69
ENSG00000108406.9	190.351	-1.70416	0.34418	-4.95136	7.36953e-07	2.4893e-05	6.86934	0.56907	8.63233	0.00219976	-1.76299	ENSG00000108406.9	DHX40	retained_intron,protein_coding,nonsense_mediated_decay	chr17:59565525-59608345	396.744	395.888	87.9597	154.029
ENSG00000114857.17	186.089	-1.54326	0.311787	-4.94973	7.43152e-07	2.50002e-05	6.86004	0.316891	8.42031	0.0850662	-1.56026	ENSG00000114857.17	NKTR	retained_intron,nonsense_mediated_decay,protein_coding,processed_transcript	chr3:42600614-42648741	328.092	356.667	98.9546	135.185
ENSG00000114062.18	662.825	-1.27331	0.257255	-4.94961	7.43616e-07	2.50002e-05	8.74714	0.164932	10.0248	0.049672	-1.27767	ENSG00000114062.18	UBE3A	processed_transcript,protein_coding	chr15:25333728-25439056	1016.21	1066.94	395.819	465.364
ENSG00000196586.13	532.677	-1.58442	0.320268	-4.94716	7.53051e-07	2.52581e-05	8.63042	0.585956	10.2723	0.12433	-1.64186	ENSG00000196586.13	MYO6	processed_transcript,protein_coding	chr6:75749192-75919537	1163.09	1313.91	296.864	527.631
ENSG00000212724.3	288.018	2.36058	0.477247	4.94624	7.56598e-07	2.53177e-05	8.88578	0.994496	6.62756	0.641508	2.25821	ENSG00000212724.3	KRTAP2-3	protein_coding	chr17:41059240-41060114	134.909	71.7011	769.647	290.033
ENSG00000115504.14	413.418	-1.34532	0.272227	-4.94189	7.73672e-07	2.58287e-05	8.22037	0.28017	9.58029	0.0120166	-1.35992	ENSG00000115504.14	EHBP1	retained_intron,protein_coding,processed_transcript	chr2:62673851-63046487	769.54	760.522	259.481	341.649
ENSG00000100614.17	265.183	-1.43576	0.290779	-4.93764	7.90746e-07	2.63374e-05	7.66057	0.15625	9.09847	0.106912	-1.43789	ENSG00000100614.17	PPM1A	protein_coding,nonsense_mediated_decay	chr14:60245752-60299087	577.155	519.68	186.914	217.935
ENSG00000196505.10	429.073	-1.46301	0.296338	-4.93695	7.93549e-07	2.63694e-05	8.25908	0.47786	9.76305	0.0392767	-1.50397	ENSG00000196505.10	GDAP2	processed_transcript,protein_coding	chr1:117863485-117929630	885.29	851.834	241.889	386.711
ENSG00000171940.13	657.511	-1.32581	0.268639	-4.93527	8.00419e-07	2.65361e-05	8.88848	0.29253	10.2279	0.111473	-1.3394	ENSG00000171940.13	ZNF217	processed_transcript,protein_coding	chr20:53567065-53609907	1266.07	1134.96	410.112	546.475
ENSG00000130255.12	8630.8	1.38906	0.281543	4.93375	8.06652e-07	2.6681e-05	12.8654	0.542765	11.5268	0.00856058	1.33865	ENSG00000130255.12	RPL36	processed_transcript,protein_coding,retained_intron	chr19:5674947-5691876	2937.66	2962.42	9736.04	5718.74
ENSG00000106723.16	779.203	-1.60363	0.325125	-4.93234	8.12492e-07	2.68122e-05	8.8745	0.723326	10.5637	0.167371	-1.68916	ENSG00000106723.16	SPIN1	processed_transcript,protein_coding	chr9:88388419-88478694	1393.79	1642.39	328.749	668.551
ENSG00000163961.4	210.594	-1.54582	0.313559	-4.92991	8.2267e-07	2.70247e-05	7.13028	0.38602	8.70153	0.103885	-1.57125	ENSG00000163961.4	RNF168	protein_coding,nonsense_mediated_decay	chr3:196468783-196503768	395.147	437.561	115.447	168.776
ENSG00000180964.16	278.682	-1.44372	0.29285	-4.9299	8.22703e-07	2.70247e-05	7.59286	0.274845	9.04419	0.20052	-1.45133	ENSG00000180964.16	TCEAL8	protein_coding	chrX:103252995-103255203	581.944	478.008	168.223	220.393
ENSG00000011566.14	430.282	-1.40714	0.28558	-4.92732	8.33667e-07	2.73221e-05	8.3301	0.342582	9.75819	0.0589808	-1.42808	ENSG00000011566.14	MAP4K3	retained_intron,nonsense_mediated_decay,protein_coding,processed_transcript	chr2:39249266-39437312	890.878	840.803	271.575	380.157
ENSG00000137942.16	76.8765	-2.0726	0.420821	-4.92514	8.43002e-07	2.7565e-05	5.373	0.369047	7.46032	0.153454	-2.08731	ENSG00000137942.16	FNBP1L	retained_intron,protein_coding	chr1:93448131-93554661	162.849	189.365	34.0844	49.1582
ENSG00000197535.14	657.805	-1.35114	0.27444	-4.92326	8.51149e-07	2.7768e-05	8.94951	0.373381	10.3258	0.0150629	-1.37625	ENSG00000197535.14	MYO5A	retained_intron,protein_coding,nonsense_mediated_decay	chr15:52307283-52529050	1292.41	1273.46	411.211	593.176
ENSG00000151135.9	566.281	-1.39907	0.284308	-4.92095	8.61246e-07	2.80336e-05	8.7955	0.284917	10.2092	0.00510992	-1.41367	ENSG00000151135.9	TMEM263	processed_transcript,protein_coding	chr12:106955719-106978778	1186.24	1180.31	385.923	510.426
ENSG00000184575.11	757.671	-1.41291	0.287153	-4.9204	8.63658e-07	2.80483e-05	9.0554	0.406645	10.4975	0.0386195	-1.44215	ENSG00000184575.11	XPOT	retained_intron,protein_coding,nonsense_mediated_decay	chr12:64404350-64451127	1472.82	1418.09	435.4	648.888
ENSG00000136536.14	411.024	-1.52044	0.309141	-4.91827	8.73136e-07	2.8292e-05	8.02499	0.351053	9.56643	0.0900013	-1.54144	ENSG00000136536.14	2019-03-07	processed_transcript,protein_coding	chr2:159712457-159771027	791.892	724.978	218.8	308.877
ENSG00000179119.14	263.167	-1.51267	0.307603	-4.91759	8.76165e-07	2.8326e-05	7.46403	0.332211	8.99693	0.0076338	-1.5329	ENSG00000179119.14	SPTY2D1	retained_intron,protein_coding,processed_transcript	chr11:18606401-18634791	508.503	512.326	149.531	207.284
ENSG00000134440.11	900.138	-1.44577	0.294123	-4.91551	8.8552e-07	2.8564e-05	9.15963	0.438993	10.639	0.0485749	-1.4794	ENSG00000134440.11	NARS	retained_intron,protein_coding,nonsense_mediated_decay	chr18:57600656-57622213	1556.64	1632.58	460.689	708.697
ENSG00000213064.9	968.863	-1.45155	0.295412	-4.91364	8.94014e-07	2.85869e-05	9.47057	0.57639	10.9761	0.153508	-1.50557	ENSG00000213064.9	SFT2D2	processed_transcript,protein_coding	chr1:168225938-168253025	2171.32	1867.91	534.355	940.56
ENSG00000172845.14	306.004	-1.4475	0.294643	-4.91274	8.98132e-07	2.85869e-05	7.56189	0.217804	9.01486	0.121275	-1.45297	ENSG00000172845.14	SP3	retained_intron,protein_coding,processed_transcript	chr2:173906459-173965702	486.949	548.483	169.322	209.742
ENSG00000187109.13	1458.22	-1.35968	0.276737	-4.91325	8.9577e-07	2.85869e-05	10.0622	0.34409	11.4425	0.0376187	-1.38026	ENSG00000187109.13	NAP1L1	retained_intron,protein_coding,nonsense_mediated_decay	chr12:76036587-76085033	2731.71	2834.34	902.686	1265
ENSG00000100503.23	555.283	-1.36118	0.277073	-4.91272	8.98207e-07	2.85869e-05	8.65601	0.30812	10.033	0.0854924	-1.37704	ENSG00000100503.23	NIN	retained_intron,processed_transcript,protein_coding,nonsense_mediated_decay	chr14:50719763-50831121	1004.23	1092.06	346.341	468.641
ENSG00000137845.14	1855.2	-1.68347	0.342529	-4.91481	8.88695e-07	2.85869e-05	10.1607	0.678784	11.9216	0.0951394	-1.76087	ENSG00000137845.14	ADAM10	retained_intron,processed_transcript,protein_coding,nonsense_mediated_decay	chr15:58588807-58749978	4064.03	3702.11	820.224	1596
ENSG00000141646.13	328.829	-1.55959	0.317408	-4.91351	8.94583e-07	2.85869e-05	7.76728	0.53485	9.37705	0.0807559	-1.60978	ENSG00000141646.13	SMAD4	processed_transcript,protein_coding,retained_intron,nonsense_mediated_decay	chr18:51028394-51085045	638.622	691.273	167.123	282.66
ENSG00000112200.16	514.562	-1.46754	0.298773	-4.91189	9.02015e-07	2.86445e-05	8.55656	0.542764	10.0764	0.0151425	-1.51987	ENSG00000112200.16	ZNF451	retained_intron,processed_transcript,protein_coding,nonsense_mediated_decay	chr6:57086844-57170307	1087.25	1071.23	288.068	490.763
ENSG00000120137.6	364.788	-1.42479	0.290097	-4.91141	9.04233e-07	2.86514e-05	8.06714	0.291453	9.50074	0.190477	-1.43361	ENSG00000120137.6	PANK3	processed_transcript,protein_coding	chr5:168548495-168579600	659.377	794.841	231.994	308.877
ENSG00000029363.16	416.612	-1.42214	0.289587	-4.91093	9.0647e-07	2.86589e-05	8.16853	0.304042	9.60531	0.107572	-1.43679	ENSG00000029363.16	BCLAF1	retained_intron,processed_transcript,protein_coding,nonsense_mediated_decay	chr6:136256627-136289851	738.407	820.58	247.387	333.456
ENSG00000111142.13	275.042	-1.43282	0.291806	-4.9102	9.09859e-07	2.87026e-05	7.40595	0.220384	8.83854	0.21694	-1.4326	ENSG00000111142.13	METAP2	retained_intron,protein_coding,nonsense_mediated_decay	chr12:95473520-95515839	411.113	508.649	151.73	188.44
ENSG00000153914.15	150.458	-1.67696	0.341652	-4.90838	9.18313e-07	2.89014e-05	6.43901	0.231286	8.12306	0.0569852	-1.68405	ENSG00000153914.15	SREK1	processed_transcript,nonsense_mediated_decay,protein_coding,retained_intron	chr5:66139971-66183615	270.616	286.192	76.9647	96.6778
ENSG00000173276.13	212.415	-1.72157	0.35077	-4.90798	9.20195e-07	2.89014e-05	6.99391	0.528892	8.73574	0.410861	-1.74183	ENSG00000173276.13	ZBTB21	processed_transcript,protein_coding	chr21:41986831-42010387	348.049	520.906	97.8551	164.68
ENSG00000278311.4	422.104	-1.3345	0.271976	-4.90669	9.26254e-07	2.9028e-05	8.09583	0.256268	9.4399	0.132964	-1.34407	ENSG00000278311.4	GGNBP2	retained_intron,protein_coding	chr17:36544888-36589848	740.802	650.213	240.79	309.697
ENSG00000009413.15	526.03	-1.42734	0.291001	-4.90493	9.34586e-07	2.92252e-05	8.38776	0.351235	9.82827	0.225546	-1.44051	ENSG00000009413.15	REV3L	processed_transcript,protein_coding,retained_intron,nonsense_mediated_decay	chr6:111299028-111483715	813.445	1014.85	281.471	397.362
ENSG00000157680.15	140.363	-2.19909	0.448582	-4.90232	9.47119e-07	2.95526e-05	5.87011	0.508833	7.98016	0.878676	-2.11005	ENSG00000157680.15	DGKI	processed_transcript,protein_coding,retained_intron	chr7:137381037-137847092	163.647	387.922	45.0793	74.5566
ENSG00000147548.16	827.328	-1.33741	0.272888	-4.90094	9.53772e-07	2.96955e-05	9.33333	0.382302	10.6963	0.0601204	-1.36294	ENSG00000147548.16	NSD3	retained_intron,protein_coding,processed_transcript	chr8:38269697-38382272	1708.31	1610.52	534.355	777.519
ENSG00000121879.3	237.497	-1.64392	0.335506	-4.89981	9.59276e-07	2.9802e-05	7.32658	0.461195	9.00858	0.0369569	-1.682	ENSG00000121879.3	PIK3CA	retained_intron,protein_coding	chr3:179148114-179240093	505.31	523.97	127.542	200.729
ENSG00000136546.13	58.1177	-2.91378	0.59497	-4.89736	9.71344e-07	2.98947e-05	4.39016	1.04007	7.40791	0.637816	-3.01775	ENSG00000136546.13	SCN7A	retained_intron,protein_coding,nonsense_mediated_decay	chr2:166403573-166494247	123.733	231.65	12.0945	34.4107
ENSG00000036257.12	492.259	-1.33364	0.272266	-4.8983	9.66711e-07	2.98947e-05	8.44629	0.187035	9.78182	0.165023	-1.33553	ENSG00000036257.12	CUL3	retained_intron,processed_transcript,protein_coding,nonsense_mediated_decay	chr2:224470150-224585397	953.942	811.387	317.754	381.795
ENSG00000186432.8	1281.24	-1.24105	0.253376	-4.89807	9.67804e-07	2.98947e-05	10.1287	0.232772	11.3721	0.208542	-1.24335	ENSG00000186432.8	KPNA4	processed_transcript,protein_coding	chr3:160494995-160565588	2935.27	2392.49	998.342	1254.35
ENSG00000142459.8	1406.3	1.38715	0.283261	4.89708	9.72695e-07	2.98947e-05	10.5619	0.514791	9.21673	0.132067	1.34519	ENSG00000142459.8	EVI5L	retained_intron,protein_coding,processed_transcript	chr19:7830233-7864976	557.198	634.279	1945.01	1174.06
ENSG00000105552.14	619.779	1.57116	0.320798	4.89767	9.69812e-07	2.98947e-05	9.21225	0.637808	7.70972	0.0601294	1.50254	ENSG00000105552.14	BCAT2	retained_intron,protein_coding,processed_transcript	chr19:48795062-48811029	202.763	215.103	810.328	433.411
ENSG00000143867.6	819.352	1.45338	0.297099	4.8919	9.98649e-07	3.06267e-05	9.61819	0.423012	8.19471	0.0701372	1.42348	ENSG00000143867.6	OSR1	retained_intron,protein_coding,processed_transcript	chr2:19351485-19358653	282.59	302.738	966.457	638.237
ENSG00000175455.14	266.888	-1.55351	0.317644	-4.89072	1.00465e-06	3.0745e-05	7.3516	0.188216	8.91056	0.00406952	-1.55897	ENSG00000175455.14	CCDC14	processed_transcript,protein_coding,retained_intron,nonsense_mediated_decay	chr3:123897305-123961408	479.765	481.685	148.432	178.608
ENSG00000159423.16	268.73	1.55628	0.318257	4.89002	1.00826e-06	3.07897e-05	8.44596	0.490943	6.92884	0.109878	1.51711	ENSG00000159423.16	ALDH4A1	processed_transcript,protein_coding	chr1:18871430-18902781	114.952	128.082	443.097	273.647
ENSG00000108395.13	264.284	-1.50218	0.30729	-4.88847	1.01624e-06	3.09673e-05	7.35988	0.276666	8.87571	0.0272657	-1.51583	ENSG00000108395.13	TRIM37	retained_intron,protein_coding,nonsense_mediated_decay	chr17:58982638-59106921	463.001	475.556	142.934	187.62
ENSG00000181163.13	1462.09	-1.28915	0.263885	-4.88529	1.03277e-06	3.13417e-05	9.75119	0.252817	11.0486	0.137672	-1.2974	ENSG00000181163.13	NPM1	retained_intron,protein_coding	chr5:171387116-171411137	2265.51	1979.44	760.851	974.971
ENSG00000182957.15	292.904	-1.78423	0.365257	-4.88485	1.03509e-06	3.13417e-05	7.37514	0.791185	9.26475	0.145242	-1.88962	ENSG00000182957.15	SPATA13	retained_intron,protein_coding,processed_transcript	chr13:23979805-24307074	572.365	660.018	112.149	244.152
ENSG00000165240.18	385.106	-1.79963	0.368403	-4.88496	1.0345e-06	3.13417e-05	7.81466	0.769135	9.71276	0.150101	-1.8981	ENSG00000165240.18	ATP7A	protein_coding	chrX:77910656-78050395	779.119	902.699	153.929	327.721
ENSG00000184203.7	159.777	-1.57125	0.321805	-4.88262	1.04684e-06	3.15484e-05	6.64444	0.302373	8.2306	0.112617	-1.58616	ENSG00000184203.7	PPP1R2	retained_intron,protein_coding,nonsense_mediated_decay	chr3:195514425-195543386	316.916	283.74	85.7607	115.522
ENSG00000148700.14	948.031	-2.03484	0.416778	-4.88231	1.04853e-06	3.15484e-05	8.93112	0.901086	11.0764	0.393388	-2.14524	ENSG00000148700.14	ADD3	processed_transcript,protein_coding	chr10:109996368-110135565	1780.16	2618.01	313.356	758.675
ENSG00000133704.9	489.667	-1.58557	0.324711	-4.88303	1.04468e-06	3.15484e-05	8.35237	0.555007	9.9922	0.0298157	-1.63983	ENSG00000133704.9	IPO8	processed_transcript,protein_coding,non_stop_decay,nonsense_mediated_decay	chr12:30628988-30695986	1032.97	1003.2	248.486	428.496
ENSG00000177565.16	578.847	-1.68859	0.345949	-4.88102	1.0554e-06	3.16884e-05	8.46919	0.693363	10.2397	0.0908819	-1.77051	ENSG00000177565.16	TBL1XR1	processed_transcript,protein_coding,retained_intron,nonsense_mediated_decay	chr3:177019340-177228000	1155.91	1263.66	251.785	497.317
ENSG00000067208.14	391.262	-1.59441	0.326745	-4.87967	1.06261e-06	3.18383e-05	8.13526	0.486637	9.771	0.0621944	-1.63574	ENSG00000067208.14	EVI5	processed_transcript,protein_coding	chr1:92508696-92792404	846.973	900.248	220.999	356.397
ENSG00000135046.13	1439.61	-1.4587	0.299051	-4.87776	1.073e-06	3.20825e-05	9.77084	0.307306	11.2383	0.214412	-1.46745	ENSG00000135046.13	ANXA1	processed_transcript,protein_coding	chr9:73151757-73170393	2683.01	2174.32	750.956	1015.12
ENSG00000120253.13	214.732	-1.66521	0.341807	-4.87179	1.10593e-06	3.28611e-05	6.97875	0.649103	8.71796	0.11701	-1.73921	ENSG00000120253.13	NUP43	processed_transcript,protein_coding,nonsense_mediated_decay	chr6:149724315-149749665	445.439	397.114	91.2582	172.873
ENSG00000241468.7	1384.1	1.35893	0.27891	4.87229	1.10314e-06	3.28611e-05	10.7703	0.510827	9.45581	0.0281659	1.3145	ENSG00000241468.7	ATP5J2	processed_transcript,protein_coding,retained_intron,nonsense_mediated_decay	chr7:99448475-99466331	692.107	711.496	2242.97	1359.22
ENSG00000101974.14	184.228	-1.72174	0.353382	-4.87219	1.10371e-06	3.28611e-05	6.56859	0.628044	8.36082	0.0958562	-1.79223	ENSG00000101974.14	ATP11C	processed_transcript,protein_coding	chrX:139726346-139945276	344.058	313.156	69.2682	128.631
ENSG00000224877.3	467.49	1.46177	0.300114	4.87073	1.11187e-06	3.29693e-05	9.49148	0.485238	8.06639	0.16808	1.4251	ENSG00000224877.3	NDUFAF8	processed_transcript,protein_coding,retained_intron	chr17:81239239-81241281	290.573	246.358	912.582	566.958
ENSG00000118007.12	461.978	-1.47783	0.303489	-4.86946	1.11903e-06	3.30447e-05	8.32571	0.517301	9.85134	0.0183703	-1.52563	ENSG00000118007.12	STAG1	retained_intron,protein_coding,nonsense_mediated_decay	chr3:136336233-136752403	931.59	914.956	248.486	412.929
ENSG00000183172.8	365.97	1.42194	0.292005	4.86958	1.11834e-06	3.30447e-05	8.83814	0.375892	7.43788	0.16608	1.40026	ENSG00000183172.8	SMDT1	retained_intron,protein_coding,nonsense_mediated_decay	chr22:42079691-42084284	187.595	159.336	549.748	380.157
ENSG00000094916.15	2050.6	-1.68077	0.345208	-4.86887	1.12239e-06	3.30758e-05	10.2611	0.837172	12.06	0.0632375	-1.7989	ENSG00000094916.15	CBX5	retained_intron,protein_coding,processed_transcript	chr12:54230940-54280133	4139.07	4403.8	813.627	1849.17
ENSG00000135249.7	200.724	-1.49213	0.306666	-4.86566	1.14073e-06	3.35474e-05	7.04682	0.229653	8.54297	0.185182	-1.49615	ENSG00000135249.7	RINT1	processed_transcript,protein_coding,retained_intron,nonsense_mediated_decay	chr7:105532085-105567677	407.92	340.121	117.646	147.475
ENSG00000198743.6	406.854	-1.40342	0.288541	-4.86387	1.15115e-06	3.37842e-05	8.29251	0.443495	9.73163	0.000753667	-1.43912	ENSG00000198743.6	SLC5A3	protein_coding	chr21:34073570-34106262	849.368	849.996	251.785	389.169
ENSG00000168288.12	579.014	-1.51204	0.310972	-4.86231	1.16024e-06	3.39816e-05	8.62294	0.567848	10.1829	0.230907	-1.55996	ENSG00000168288.12	MMADHC	processed_transcript,protein_coding	chr2:149569634-149587816	1301.19	1037.52	297.963	520.258
ENSG00000103978.15	305.209	-1.46362	0.301085	-4.86116	1.16702e-06	3.41104e-05	7.59269	0.469801	9.09691	0.0315275	-1.50422	ENSG00000103978.15	TMEM87A	retained_intron,protein_coding,nonsense_mediated_decay	chr15:42210452-42273663	555.601	538.678	152.83	242.514
ENSG00000127540.11	727.377	1.35273	0.278336	4.86006	1.17351e-06	3.42301e-05	10.1373	0.442536	8.81622	0.119152	1.3211	ENSG00000127540.11	UQCR11	processed_transcript,protein_coding	chr19:1597172-1605490	477.37	424.691	1398.56	906.149
ENSG00000132842.13	841.496	-1.40829	0.289794	-4.85964	1.17597e-06	3.42322e-05	9.27885	0.44858	10.7226	0.0257084	-1.44377	ENSG00000132842.13	AP3B1	retained_intron,protein_coding,processed_transcript	chr5:78000525-78294755	1710.71	1668.12	498.072	773.422
ENSG00000152661.7	1628.88	-1.84086	0.378859	-4.85896	1.18004e-06	3.4281e-05	9.93421	0.768812	11.8566	0.332095	-1.92234	ENSG00000152661.7	GJA1	protein_coding	chr6:121435692-121449727	3150.8	4363.35	670.692	1425.59
ENSG00000058729.10	168.538	-1.57465	0.324161	-4.85762	1.18804e-06	3.44437e-05	6.71225	0.372431	8.31183	0.0831577	-1.59958	ENSG00000058729.10	RIOK2	retained_intron,protein_coding,nonsense_mediated_decay	chr5:97160867-97183260	330.487	304.577	86.8602	125.353
ENSG00000084733.10	766.64	-1.28085	0.263785	-4.85567	1.1998e-06	3.46678e-05	9.12803	0.332039	10.4271	0.105999	-1.29902	ENSG00000084733.10	RAB10	protein_coding,retained_intron,processed_transcript	chr2:26034107-26137454	1449.67	1306.55	474.982	657.9
ENSG00000113712.17	1143.54	-1.26208	0.259947	-4.85514	1.20304e-06	3.46678e-05	9.69564	0.339919	10.9777	0.0647512	-1.28206	ENSG00000113712.17	CSNK1A1	protein_coding,nonsense_mediated_decay	chr5:149492197-149551552	2081.11	1953.09	701.478	979.067
ENSG00000133138.19	98.6713	-1.72606	0.355487	-4.85547	1.20099e-06	3.46678e-05	6.10178	0.0666869	7.82101	0.0856602	-1.71923	ENSG00000133138.19	TBC1D8B	retained_intron,protein_coding	chrX:106802680-106876145	216.333	235.327	65.9698	70.4601
ENSG00000087470.17	339.028	-1.41435	0.291534	-4.85141	1.2259e-06	3.5202e-05	7.88681	0.359886	9.3245	0.0661603	-1.43768	ENSG00000087470.17	DNM1L	processed_transcript,nonsense_mediated_decay,protein_coding,retained_intron	chr12:32679200-32745650	661.772	620.184	197.909	281.84
ENSG00000099624.7	1714.36	1.4612	0.301197	4.85131	1.22649e-06	3.5202e-05	10.3868	0.570364	8.97744	0.13975	1.40935	ENSG00000099624.7	ATP5D	retained_intron,protein_coding	chr19:1241746-1244826	470.186	539.291	1770.19	1011.84
ENSG00000105810.9	1054.19	-1.46728	0.302601	-4.84888	1.24161e-06	3.54936e-05	9.55474	0.296661	11.0345	0.128212	-1.47979	ENSG00000105810.9	CDK6	retained_intron,protein_coding,processed_transcript	chr7:92604921-92836594	1969.35	2233.15	649.802	869.281
ENSG00000175662.17	2482.69	1.37449	0.283447	4.8492	1.23961e-06	3.54936e-05	11.786	0.529049	10.459	0.0495212	1.32694	ENSG00000175662.17	TOM1L2	retained_intron,protein_coding,processed_transcript	chr17:17843511-17972422	1441.69	1373.35	4576.1	2724.18
ENSG00000145391.13	893.934	-1.33972	0.276531	-4.84474	1.26779e-06	3.61534e-05	9.53981	0.370884	10.9014	0.123517	-1.36162	ENSG00000145391.13	SETD7	retained_intron,protein_coding	chr4:139495941-139606699	2031.62	1799.88	620.116	892.221
ENSG00000147604.13	141.629	-1.66244	0.343165	-4.84443	1.26973e-06	3.61534e-05	6.24754	0.206418	7.90873	0.209754	-1.66119	ENSG00000147604.13	RPL7	processed_transcript,protein_coding,retained_intron	chr8:73290267-73295789	265.826	216.329	68.1687	83.5689
ENSG00000090989.17	251.692	-1.41374	0.291857	-4.84394	1.2729e-06	3.61714e-05	7.38254	0.262319	8.80874	0.0334023	-1.42621	ENSG00000090989.17	EXOC1	retained_intron,protein_coding	chr4:55853616-55905034	440.649	455.333	146.233	189.259
ENSG00000139793.18	469.22	-1.42659	0.294638	-4.84185	1.28636e-06	3.64816e-05	8.5332	0.345501	9.97444	0.194533	-1.44124	ENSG00000139793.18	MBNL2	protein_coding,nonsense_mediated_decay	chr13:97221434-97394120	914.028	1106.16	312.257	438.327
ENSG00000151491.12	292.745	-1.69086	0.349264	-4.84121	1.29051e-06	3.65269e-05	7.2671	0.658414	9.01673	0.320166	-1.74962	ENSG00000151491.12	EPS8	retained_intron,protein_coding,nonsense_mediated_decay	chr12:15620158-15882329	442.246	605.476	111.049	212.2
ENSG00000166228.8	662.262	1.42312	0.294023	4.84015	1.29739e-06	3.66494e-05	10.0595	0.396081	8.6496	0.296006	1.40985	ENSG00000166228.8	PCBD1	processed_transcript,protein_coding	chr10:70882280-70888784	463.799	346.862	1295.21	878.293
ENSG00000170606.14	1813.39	-1.30292	0.269227	-4.83948	1.30182e-06	3.67022e-05	10.3308	0.331931	11.6529	0.0319908	-1.32215	ENSG00000170606.14	HSPA4	processed_transcript,protein_coding,retained_intron	chr5:133051962-133106449	3270.54	3169.56	1094	1514.89
ENSG00000083097.14	165.087	-1.57461	0.325419	-4.83871	1.30682e-06	3.67707e-05	6.72158	0.385627	8.32246	0.102288	-1.60087	ENSG00000083097.14	DOPEY1	retained_intron,protein_coding,processed_transcript	chr6:83067666-83171350	336.075	303.964	86.8602	126.992
ENSG00000135655.15	222.693	-1.49368	0.308781	-4.83734	1.31588e-06	3.69531e-05	7.01643	0.283894	8.52178	0.122344	-1.50535	ENSG00000135655.15	USP15	processed_transcript,nonsense_mediated_decay,protein_coding,retained_intron	chr12:62260338-62417431	345.654	389.76	112.149	148.294
ENSG00000184939.15	231.938	-1.57275	0.325203	-4.8362	1.32347e-06	3.70933e-05	7.28978	0.554357	8.91836	0.0251942	-1.62858	ENSG00000184939.15	ZFP90	processed_transcript,nonsense_mediated_decay,protein_coding,retained_intron	chr16:68530090-68576072	489.344	477.395	118.746	204.826
ENSG00000164327.12	335.639	-1.50563	0.311429	-4.83458	1.33424e-06	3.73223e-05	7.70889	0.425684	9.24476	0.119812	-1.53587	ENSG00000164327.12	RICTOR	retained_intron,processed_transcript,protein_coding,nonsense_mediated_decay	chr5:38937919-39074408	571.567	642.859	169.322	257.261
ENSG00000124762.13	30378.2	1.56222	0.323255	4.83279	1.34635e-06	3.75159e-05	15.3054	0.75531	13.8397	0.0318893	1.46572	ENSG00000124762.13	CDKN1A	processed_transcript,protein_coding	chr6:36676460-36687339	14891.1	14432.8	58633.9	27963.6
ENSG00000117984.13	4158.51	1.3762	0.284765	4.83278	1.3464e-06	3.75159e-05	12.1022	0.566848	10.7799	0.0753185	1.32234	ENSG00000117984.13	CTSD	processed_transcript,protein_coding,retained_intron,nonsense_mediated_decay	chr11:1752752-1764573	1693.95	1823.78	5804.24	3329.65
ENSG00000152558.14	627.966	-1.46281	0.302811	-4.83077	1.36006e-06	3.78229e-05	8.79199	0.468342	10.2932	0.0515153	-1.50119	ENSG00000152558.14	TMEM123	retained_intron,protein_coding,processed_transcript	chr11:102396332-102470384	1222.96	1286.33	351.839	557.126
ENSG00000118762.7	592.359	-1.56018	0.323302	-4.82577	1.3946e-06	3.86334e-05	8.70727	0.60606	10.3289	0.1235	-1.62167	ENSG00000118762.7	PKD2	retained_intron,protein_coding,processed_transcript	chr4:88007668-88077777	1210.19	1366	310.058	562.042
ENSG00000092148.12	1667.39	-1.29578	0.268507	-4.82588	1.39384e-06	3.86334e-05	10.3124	0.417637	11.6388	0.00102382	-1.32637	ENSG00000092148.12	HECTD1	retained_intron,processed_transcript,protein_coding,nonsense_mediated_decay	chr14:31100112-31207804	3189.92	3186.72	1035.73	1559.95
ENSG00000104093.13	267.262	-1.42317	0.294983	-4.82457	1.40307e-06	3.8793e-05	7.71726	0.334497	9.1595	0.106178	-1.44224	ENSG00000104093.13	DMXL2	retained_intron,nonsense_mediated_decay,protein_coding,processed_transcript	chr15:51447711-51622833	601.901	542.355	178.118	247.43
ENSG00000163655.15	457.558	-1.56174	0.323772	-4.82357	1.41009e-06	3.8912e-05	7.97833	0.51205	9.58619	0.058602	-1.60786	ENSG00000163655.15	GMPS	processed_transcript,protein_coding	chr3:155870536-155944026	746.39	790.551	195.71	323.625
ENSG00000043093.13	106.745	-1.89818	0.393656	-4.82192	1.42183e-06	3.90854e-05	5.85425	0.639678	7.82395	0.0973449	-1.9697	ENSG00000043093.13	DCUN1D1	protein_coding,nonsense_mediated_decay	chr3:182938074-182985953	215.535	237.165	41.7808	78.6531
ENSG00000233101.10	472.869	1.44428	0.299524	4.82193	1.42178e-06	3.90854e-05	9.40351	0.37561	7.9834	0.0481527	1.42012	ENSG00000233101.10	HOXB-AS3	antisense	chr17:48549630-48606414	246.668	258.614	813.627	562.861
ENSG00000101109.11	369.257	-1.50158	0.311543	-4.81982	1.43691e-06	3.94243e-05	7.96428	0.526764	9.51314	0.128031	-1.54886	ENSG00000101109.11	STK4	processed_transcript,protein_coding,nonsense_mediated_decay	chr20:44966474-45079959	777.523	685.757	192.412	322.805
ENSG00000106462.10	77.5816	-2.14164	0.444667	-4.81627	1.46268e-06	4.00544e-05	4.0165	0.183302	6.13554	0.105626	-2.11904	ENSG00000106462.10	EZH2	retained_intron,protein_coding,nonsense_mediated_decay	chr7:148807383-148884321	66.2571	73.5396	14.2934	17.2054
ENSG00000171552.12	4971.53	1.49121	0.309866	4.81242	1.49115e-06	4.07562e-05	12.5907	0.643432	11.1697	0.0473789	1.42099	ENSG00000171552.12	BCL2L1	protein_coding	chr20:31664452-31723989	2357.31	2250.31	8455.12	4499.61
ENSG00000101654.17	179.218	-1.62865	0.338546	-4.81073	1.50382e-06	4.10241e-05	6.81916	0.423405	8.47363	0.190439	-1.65447	ENSG00000101654.17	RNMT	retained_intron,processed_transcript,protein_coding,nonsense_mediated_decay	chr18:13726660-13764558	323.302	389.76	91.2582	138.462
ENSG00000148154.9	756.321	-1.40761	0.292645	-4.80997	1.50955e-06	4.11023e-05	9.05958	0.361741	10.4601	0.423434	-1.40053	ENSG00000148154.9	UGCG	processed_transcript,protein_coding	chr9:111896766-111935369	1733.06	1144.15	446.395	636.599
ENSG00000198040.10	88.429	-1.88458	0.391859	-4.80934	1.51431e-06	4.11535e-05	5.56405	0.229264	7.4266	0.371626	-1.86255	ENSG00000198040.10	ZNF84	retained_intron,protein_coding	chr12:133037292-133063304	142.892	205.911	41.7808	52.4354
ENSG00000115825.9	318.355	-1.5357	0.319426	-4.80768	1.52695e-06	4.11719e-05	7.74178	0.4988	9.32094	0.0846243	-1.57916	ENSG00000115825.9	PRKD3	retained_intron,protein_coding,processed_transcript	chr2:37250502-37324808	613.077	666.147	167.123	272.828
ENSG00000005483.20	640.729	-1.50188	0.312412	-4.80736	1.52936e-06	4.11719e-05	8.64315	0.430491	10.1751	0.122965	-1.532	ENSG00000005483.20	KMT2E	processed_transcript,protein_coding,retained_intron,nonsense_mediated_decay	chr7:105014179-105114361	1088.05	1227.5	323.252	493.221
ENSG00000166170.9	292.42	-1.47248	0.306274	-4.8077	1.52673e-06	4.11719e-05	7.70894	0.412595	9.20765	0.176574	-1.49871	ENSG00000166170.9	BAG5	protein_coding	chr14:103556544-103562831	644.21	541.742	170.422	255.623
ENSG00000232442.1	62.2101	2.2514	0.468295	4.80765	1.52717e-06	4.11719e-05	6.13472	0.311714	3.92403	0.354771	2.21069	ENSG00000232442.1	CTD-3184A7.4	antisense	chr20:63627227-63628824	17.5621	12.2566	81.3627	59.8091
ENSG00000100300.17	1815.05	1.40056	0.29132	4.80763	1.52731e-06	4.11719e-05	10.9499	0.48818	9.58523	0.164701	1.36468	ENSG00000100300.17	TSPO	retained_intron,protein_coding	chr22:43151514-43163242	708.072	832.224	2512.35	1556.68
ENSG00000115808.11	194.931	-1.53695	0.31983	-4.80552	1.54349e-06	4.13193e-05	7.11622	0.445029	8.68981	0.00916474	-1.57359	ENSG00000115808.11	STRN	retained_intron,protein_coding	chr2:36843640-36966472	414.306	410.596	111.049	172.054
ENSG00000183023.18	373.399	-1.47783	0.307521	-4.80562	1.54274e-06	4.13193e-05	8.02197	0.506293	9.54563	0.03865	-1.52366	ENSG00000183023.18	SLC8A1	protein_coding,nonsense_mediated_decay	chr2:40097270-40611053	732.819	761.135	202.307	332.637
ENSG00000072657.8	1033.39	-1.39228	0.289719	-4.80561	1.54279e-06	4.13193e-05	9.45814	0.448591	10.8858	0.0277092	-1.42763	ENSG00000072657.8	TRHDE	processed_transcript,protein_coding,retained_intron	chr12:72087266-72670757	1917.46	1866.07	564.041	875.835
ENSG00000166750.9	1197.33	-1.52053	0.316465	-4.80474	1.5495e-06	4.14029e-05	9.62559	0.517655	11.1885	0.154391	-1.56295	ENSG00000166750.9	SLFN5	protein_coding	chr17:35243036-35273655	2163.33	2516.89	612.419	1017.57
ENSG00000134371.10	287.131	-1.42534	0.296833	-4.80184	1.57213e-06	4.19293e-05	7.73395	0.370694	9.18463	0.0296809	-1.45068	ENSG00000134371.10	CDC73	processed_transcript,protein_coding	chr1:193122017-193253901	589.927	572.996	177.019	254.803
ENSG00000147202.17	245.895	-1.40538	0.29271	-4.80128	1.57653e-06	4.19685e-05	7.71303	0.00407137	9.10895	0.215181	-1.39592	ENSG00000147202.17	DIAPH2	protein_coding	chrX:96684663-97604997	613.077	496.393	208.904	209.742
ENSG00000100664.10	1346.87	-1.48617	0.309614	-4.80008	1.586e-06	4.21423e-05	9.70078	0.594915	11.2427	0.181917	-1.54192	ENSG00000100664.10	EIF5	processed_transcript,protein_coding,retained_intron	chr14:103333544-103345025	2648.69	2215.99	621.215	1113.43
ENSG00000163605.14	228.255	-1.56734	0.326616	-4.79871	1.59694e-06	4.23545e-05	7.24158	0.238476	8.81811	0.0392726	-1.57653	ENSG00000163605.14	PPP4R2	retained_intron,protein_coding,nonsense_mediated_decay	chr3:72996785-73069199	442.246	459.623	134.138	169.596
ENSG00000185630.18	502.07	-1.73802	0.362261	-4.79771	1.6049e-06	4.24868e-05	8.20911	0.738032	10.0201	0.348312	-1.811	ENSG00000185630.18	PBX1	processed_transcript,protein_coding,retained_intron	chr1:164555584-164899296	874.912	1231.18	205.606	424.399
ENSG00000105887.10	1533.7	-1.19899	0.249948	-4.79697	1.61084e-06	4.25449e-05	10.3151	0.259213	11.5235	0.123862	-1.20838	ENSG00000105887.10	MTPN	protein_coding	chr7:135926761-135977353	3127.65	2769.99	1121.49	1446.07
ENSG00000090013.9	1072.34	1.52071	0.317034	4.7967	1.61303e-06	4.25449e-05	9.25852	0.635043	7.8042	0.138292	1.45432	ENSG00000090013.9	BLVRB	retained_intron,protein_coding,nonsense_mediated_decay	chr19:40447789-40465840	238.685	208.362	835.617	448.159
ENSG00000168899.4	1857.51	1.18408	0.246911	4.79558	1.62206e-06	4.27043e-05	10.5576	0.282632	9.38655	0.0768247	1.17108	ENSG00000168899.4	VAMP5	retained_intron,protein_coding	chr2:85584408-85593412	694.502	644.085	1730.61	1311.7
ENSG00000153339.13	293.079	-1.45207	0.302918	-4.7936	1.63818e-06	4.30496e-05	7.58027	0.352304	9.05194	0.147179	-1.47167	ENSG00000153339.13	TRAPPC8	processed_transcript,protein_coding,retained_intron,nonsense_mediated_decay	chr18:31829173-31953136	569.97	493.328	160.526	226.947
ENSG00000138081.20	443.846	-1.4411	0.300671	-4.79295	1.64344e-06	4.31088e-05	8.17093	0.487068	9.65467	0.0224906	-1.48373	ENSG00000138081.20	FBXO11	retained_intron,processed_transcript,protein_coding,nonsense_mediated_decay	chr2:47789316-47905793	796.681	814.451	226.496	365.409
ENSG00000161677.11	647.376	1.65821	0.346032	4.79207	1.65069e-06	4.32198e-05	9.53077	0.791217	7.97707	0.0858552	1.5537	ENSG00000161677.11	JOSD2	retained_intron,protein_coding	chr19:50505998-50511353	241.08	262.291	1089.6	501.414
ENSG00000170871.11	363.042	-1.41189	0.294839	-4.78868	1.67885e-06	4.38768e-05	8.09589	0.451321	9.54447	0.0520689	-1.44858	ENSG00000170871.11	KIAA0232	processed_transcript,protein_coding	chr4:6781375-6884170	765.548	727.43	218.8	340.83
ENSG00000163728.10	108.494	-1.82859	0.381935	-4.78771	1.68697e-06	4.39288e-05	6.04235	0.476625	7.9044	0.188619	-1.86205	ENSG00000163728.10	TTC14	processed_transcript,protein_coding,nonsense_mediated_decay	chr3:180602130-180617828	217.93	262.291	51.6763	82.7496
ENSG00000168685.14	895.305	-1.35243	0.282473	-4.7878	1.68618e-06	4.39288e-05	9.5834	0.498652	10.9795	0.00988551	-1.39611	ENSG00000168685.14	IL7R	processed_transcript,protein_coding,retained_intron,nonsense_mediated_decay	chr5:35852695-35879603	2028.42	2008.86	600.325	979.067
ENSG00000173230.15	687.075	-1.61273	0.336986	-4.78576	1.70339e-06	4.41956e-05	8.85082	0.345798	10.4719	0.267287	-1.62106	ENSG00000173230.15	GOLGB1	processed_transcript,protein_coding,nonsense_mediated_decay	chr3:121663199-121749767	1245.31	1618.48	389.222	546.475
ENSG00000141552.17	1245.86	1.41398	0.295435	4.78611	1.70047e-06	4.41956e-05	10.3965	0.540045	9.03097	0.0847828	1.36556	ENSG00000141552.17	ANAPC11	retained_intron,protein_coding	chr17:81890790-81900991	501.318	544.806	1755.89	1033.96
ENSG00000253368.3	3246.9	1.64123	0.342991	4.78504	1.70957e-06	4.42758e-05	12.4013	0.757115	10.8375	0.339793	1.56375	ENSG00000253368.3	TRNP1	protein_coding	chr1:26993707-27000898	2160.94	1548.62	7839.41	3731.93
ENSG00000060749.14	419.568	-1.42589	0.298087	-4.78345	1.72308e-06	4.4545e-05	8.20193	0.397034	9.65533	0.0730615	-1.4534	ENSG00000060749.14	QSER1	processed_transcript,protein_coding,retained_intron	chr11:32893178-32993316	777.523	835.288	241.889	357.216
ENSG00000112972.14	175.009	-1.48048	0.309688	-4.78056	1.74808e-06	4.51099e-05	6.91071	0.257514	8.40314	0.017015	-1.49243	ENSG00000112972.14	HMGCS1	retained_intron,protein_coding	chr5:43289395-43313512	340.865	335.218	105.552	136.004
ENSG00000135926.14	6140.41	1.40941	0.294845	4.78017	1.7515e-06	4.51168e-05	13.0697	0.627945	11.7271	0.0526385	1.34262	ENSG00000135926.14	TMBIM1	retained_intron,protein_coding,nonsense_mediated_decay	chr2:218274192-218292586	3478.1	3303.16	11695.3	6319.29
ENSG00000155850.7	272.428	-1.59079	0.332999	-4.77718	1.77774e-06	4.57107e-05	7.64956	0.579698	9.298	0.111432	-1.64844	ENSG00000155850.7	SLC26A2	protein_coding	chr5:149960737-149993455	595.515	664.308	150.631	266.274
ENSG00000079785.14	818.887	-1.56298	0.327293	-4.77549	1.79269e-06	4.59995e-05	8.94381	0.414956	10.537	0.0157327	-1.59319	ENSG00000079785.14	DDX1	retained_intron,protein_coding	chr2:15591178-15631111	1496.77	1473.86	401.316	603.007
ENSG00000276170.4	149.571	1.64105	0.343661	4.77519	1.7954e-06	4.59995e-05	7.52581	0.425276	5.92014	0.0206298	1.60566	ENSG00000276170.4	AC124789.1	antisense,retained_intron	chr17:38450394-38452444	60.6691	59.4445	226.496	149.113
ENSG00000096063.15	575.374	-1.2922	0.270715	-4.77327	1.8126e-06	4.63573e-05	8.72821	0.230797	10.0237	0.197606	-1.29549	ENSG00000096063.15	SRPK1	retained_intron,processed_transcript,protein_coding,nonsense_mediated_decay	chr6:35832966-35921342	1146.33	944.372	378.227	474.377
ENSG00000168528.11	5252.55	1.61342	0.338276	4.76954	1.84652e-06	4.71405e-05	12.4984	0.783314	10.9861	0.125871	1.51226	ENSG00000168528.11	SERINC2	processed_transcript,protein_coding	chr1:31409565-31434680	2156.95	1906.52	8493.61	3940.85
ENSG00000153904.18	1920.89	-1.20824	0.253364	-4.76878	1.85346e-06	4.72331e-05	10.7742	0.245239	11.9822	0.252024	-1.208	ENSG00000153904.18	DDAH1	processed_transcript,protein_coding	chr1:85318481-85578363	4577.32	3575.25	1552.49	1974.52
ENSG00000104131.12	350.576	-1.37373	0.288089	-4.76842	1.85674e-06	4.72331e-05	7.97019	0.357074	9.36511	0.110259	-1.39492	ENSG00000104131.12	EIF3J	retained_intron,protein_coding,nonsense_mediated_decay	chr15:44537057-44563029	624.253	695.562	210.004	298.226
ENSG00000146676.8	482.772	-1.39852	0.29335	-4.76742	1.86599e-06	4.73842e-05	8.5035	0.406465	9.92687	0.173563	-1.42337	ENSG00000146676.8	PURB	protein_coding	chr7:44876293-44885361	1059.31	893.507	296.864	442.424
ENSG00000168438.14	87.7511	-1.8223	0.382591	-4.76304	1.90693e-06	4.83382e-05	5.60503	0.0983834	7.40157	0.269198	-1.79654	ENSG00000168438.14	CDC40	protein_coding,retained_intron,processed_transcript	chr6:110180141-110254275	147.681	192.429	50.5768	45.881
ENSG00000152601.17	967.128	-1.26515	0.26572	-4.76121	1.92432e-06	4.86927e-05	9.53862	0.340486	10.8244	0.0170747	-1.28581	ENSG00000152601.17	MBNL1	processed_transcript,protein_coding,retained_intron	chr3:152243828-152465780	1797.72	1828.07	628.912	878.293
ENSG00000204116.11	71.184	-1.94237	0.408008	-4.76062	1.92998e-06	4.87498e-05	5.28759	0.314175	7.24228	0.0103043	-1.95469	ENSG00000204116.11	CHIC1	protein_coding,nonsense_mediated_decay	chrX:73563200-73687102	151.673	150.143	32.9849	45.0617
ENSG00000135837.15	422.643	-1.49415	0.313896	-4.76002	1.93573e-06	4.8809e-05	8.13406	0.291819	9.63578	0.204255	-1.50172	ENSG00000135837.15	CEP350	processed_transcript,protein_coding,nonsense_mediated_decay	chr1:179954738-180114880	719.248	878.799	242.989	323.625
ENSG00000137055.14	398.453	-1.42714	0.299844	-4.75961	1.93967e-06	4.88223e-05	8.12771	0.396506	9.58334	0.0245578	-1.45563	ENSG00000137055.14	PLAA	processed_transcript,protein_coding,retained_intron	chr9:26904083-26947463	775.926	757.458	229.795	339.192
ENSG00000141741.11	1006.87	1.3996	0.294188	4.7575	1.96009e-06	4.92496e-05	10.2039	0.575761	8.86074	0.0166685	1.34314	ENSG00000141741.11	MIEN1	processed_transcript,retained_intron,protein_coding	chr17:39728496-39730787	460.606	468.202	1563.48	888.944
ENSG00000125827.8	575.68	-1.43486	0.301623	-4.75714	1.96352e-06	4.92496e-05	8.86631	0.535604	10.3451	0.200483	-1.47877	ENSG00000125827.8	TMX4	processed_transcript,protein_coding,nonsense_mediated_decay	chr20:7977348-8019829	1434.51	1178.47	358.436	606.284
ENSG00000169504.14	3139.82	-1.45756	0.306459	-4.75612	1.97349e-06	4.93269e-05	11.2794	0.497539	12.7795	0.0275312	-1.50013	ENSG00000169504.14	CLIC4	processed_transcript,protein_coding,nonsense_mediated_decay	chr1:24745357-24844324	6936.24	7125.99	1947.21	3171.52
ENSG00000169750.8	299.342	1.46205	0.307394	4.75628	1.97191e-06	4.93269e-05	7.8193	0.346561	6.3804	0.062869	1.4389	ENSG00000169750.8	RAC3	retained_intron,protein_coding	chr17:82031624-82034204	85.4157	80.2808	267.177	190.078
ENSG00000108256.8	1113.39	-1.37892	0.289957	-4.75559	1.97864e-06	4.93695e-05	9.69757	0.397713	11.1021	0.115918	-1.40452	ENSG00000108256.8	NUFIP2	protein_coding	chr17:29255836-29294118	2326.18	2076.27	682.787	1008.56
ENSG00000029153.14	266.927	-1.36252	0.286553	-4.75486	1.98586e-06	4.94634e-05	7.63566	0.244364	9.00825	0.0853889	-1.37259	ENSG00000029153.14	ARNTL2	processed_transcript,protein_coding	chr12:27332854-27425289	536.443	493.328	175.919	223.67
ENSG00000120075.5	1401.18	1.37015	0.288219	4.75383	1.99594e-06	4.95422e-05	10.9318	0.532454	9.60912	0.0715011	1.32268	ENSG00000120075.5	HOXB5	protein_coding	chr17:48591257-48593961	753.574	808.323	2535.44	1504.24
ENSG00000100034.13	2068.3	1.49386	0.314243	4.75385	1.99576e-06	4.95422e-05	11.4101	0.626307	9.98218	0.0814684	1.42796	ENSG00000100034.13	PPM1F	processed_transcript,protein_coding,retained_intron	chr22:21919420-21952837	1052.13	971.336	3698.7	2001.56
ENSG00000174371.16	41.9095	-2.84026	0.597808	-4.75113	2.02287e-06	5.01238e-05	2.82287	0.00613463	5.56561	0.236707	-2.74274	ENSG00000174371.16	EXO1	processed_transcript,protein_coding	chr1:241847967-241895148	52.6863	41.6725	6.59698	6.55443
ENSG00000149084.12	361.887	-1.36703	0.28779	-4.75009	2.03321e-06	5.02931e-05	8.14808	0.367694	9.53654	0.146606	-1.38846	ENSG00000149084.12	HSD17B12	processed_transcript,protein_coding,retained_intron,nonsense_mediated_decay	chr11:43680558-43856617	797.479	690.66	236.392	339.192
ENSG00000188529.14	362.272	-1.30108	0.273937	-4.74955	2.03868e-06	5.03235e-05	7.99849	0.21376	9.30714	0.0624552	-1.30865	ENSG00000188529.14	SRSF10	processed_transcript,protein_coding,retained_intron,nonsense_mediated_decay	chr1:23964804-23980927	613.876	652.664	229.795	283.479
ENSG00000160691.18	12893.2	1.38461	0.291542	4.74928	2.04147e-06	5.03235e-05	14.3159	0.629539	12.9985	0.0430607	1.31734	ENSG00000160691.18	SHC1	processed_transcript,protein_coding	chr1:154962298-154974395	8012.31	8357.78	27765.6	14979.3
ENSG00000128708.12	106.362	-1.71486	0.36135	-4.7457	2.07786e-06	5.10055e-05	5.56512	0.0288886	7.26859	0.0811391	-1.70347	ENSG00000128708.12	HAT1	processed_transcript,protein_coding,retained_intron,nonsense_mediated_decay	chr2:171922448-171983682	147.681	159.949	46.1788	47.5196
ENSG00000137814.10	176.458	-1.57058	0.330962	-4.74551	2.07982e-06	5.10055e-05	6.77983	0.367784	8.36298	0.277951	-1.58315	ENSG00000137814.10	HAUS2	protein_coding,nonsense_mediated_decay	chr15:42548810-42569994	376.787	286.805	91.2582	131.089
ENSG00000174485.15	318.714	-1.37528	0.289779	-4.74594	2.07537e-06	5.10055e-05	7.93104	0.3557	9.3293	0.0569038	-1.39826	ENSG00000174485.15	DENND4A	retained_intron,protein_coding,processed_transcript	chr15:65658046-65792293	660.974	625.087	204.506	290.033
ENSG00000076641.4	423.153	-1.5309	0.322697	-4.74407	2.09464e-06	5.1281e-05	8.16743	0.492021	9.7088	0.431122	-1.54137	ENSG00000076641.4	PAG1	processed_transcript,protein_coding,retained_intron	chr8:80967810-81112068	676.94	1033.23	225.397	365.409
ENSG00000066777.8	575.878	-1.42355	0.300236	-4.74143	2.12212e-06	5.17768e-05	8.70593	0.431132	10.1614	0.089123	-1.45544	ENSG00000066777.8	ARFGEF1	retained_intron,protein_coding,processed_transcript	chr8:67173511-67343677	1195.82	1095.74	337.545	515.342
ENSG00000180917.17	113.463	-2.01057	0.424019	-4.74169	2.11941e-06	5.17768e-05	5.6065	0.903774	7.75994	0.0817032	-2.15344	ENSG00000180917.17	CMTR2	retained_intron,protein_coding	chr16:71281389-71289715	225.114	207.749	30.7859	75.3759
ENSG00000181072.11	965.217	-1.68481	0.355487	-4.73943	2.14316e-06	5.22013e-05	9.27869	0.882974	11.0794	0.307293	-1.80068	ENSG00000181072.11	CHRM2	processed_transcript,protein_coding	chr7:136868669-137020255	1860.79	2515.06	402.415	956.946
ENSG00000171566.11	421.499	-1.43375	0.302771	-4.73542	2.18601e-06	5.30633e-05	7.90071	0.472055	9.37495	0.0101154	-1.47424	ENSG00000171566.11	PLRG1	retained_intron,protein_coding,nonsense_mediated_decay	chr4:154535006-154550435	660.176	666.759	189.113	300.684
ENSG00000096401.7	310.761	-1.38291	0.292047	-4.73525	2.18788e-06	5.30633e-05	7.53068	0.213678	8.9182	0.133553	-1.38752	ENSG00000096401.7	CDC5L	protein_coding	chr6:44387525-44450426	452.623	516.003	166.024	204.826
ENSG00000124209.3	469.068	-1.30799	0.276233	-4.73508	2.18967e-06	5.30633e-05	8.60833	0.227799	9.92278	0.135859	-1.31445	ENSG00000124209.3	RAB22A	processed_transcript,protein_coding	chr20:58309696-58367507	1036.96	907.602	348.54	435.869
ENSG00000069956.11	309.243	-1.52738	0.322725	-4.73276	2.21486e-06	5.35832e-05	7.70435	0.570006	9.28496	0.165303	-1.58061	ENSG00000069956.11	MAPK6	processed_transcript,protein_coding	chr15:51952106-52067372	574.76	675.952	157.228	275.286
ENSG00000175073.7	389.352	-1.42304	0.300704	-4.73235	2.21939e-06	5.36021e-05	8.07079	0.355347	9.51658	0.0420265	-1.44579	ENSG00000175073.7	VCPIP1	protein_coding	chr8:66628487-66667217	747.188	717.011	225.397	319.528
ENSG00000148158.16	376.839	-1.43609	0.303495	-4.73183	2.22499e-06	5.36471e-05	8.05853	0.388285	9.5202	0.0958434	-1.46166	ENSG00000148158.16	SNX30	processed_transcript,protein_coding	chr9:112750838-112881671	700.09	769.102	219.899	321.986
ENSG00000181104.6	3169.09	-1.59184	0.336609	-4.72903	2.25592e-06	5.42445e-05	11.1756	0.551556	12.8127	0.200683	-1.63713	ENSG00000181104.6	F2R	protein_coding	chr5:76716043-76735781	6520.33	7937.99	1764.69	3030.6
ENSG00000164405.10	2133.94	1.31813	0.278739	4.7289	2.25735e-06	5.42445e-05	11.2935	0.524072	10.0222	0.0279199	1.27125	ENSG00000164405.10	UQCRQ	retained_intron,protein_coding,processed_transcript	chr5:132866560-132868031	1053.73	1025.27	3244.61	1940.93
ENSG00000187098.14	358.33	-1.48272	0.313648	-4.72733	2.27497e-06	5.45763e-05	8.09806	0.506189	9.62601	0.0568722	-1.52795	ENSG00000187098.14	MITF	processed_transcript,protein_coding,nonsense_mediated_decay	chr3:69739435-69968337	767.943	812	213.302	350.662
ENSG00000111371.15	1655.02	-1.31116	0.277621	-4.72283	2.3258e-06	5.57025e-05	10.2636	0.47591	11.6135	0.0658461	-1.34991	ENSG00000111371.15	SLC38A1	retained_intron,protein_coding,processed_transcript	chr12:46183063-46270017	3033.46	3235.74	973.054	1551.76
ENSG00000129515.18	552.585	-1.281	0.271265	-4.72234	2.33144e-06	5.57444e-05	8.7753	0.199103	10.0533	0.247405	-1.27799	ENSG00000129515.18	SNX6	retained_intron,protein_coding,nonsense_mediated_decay	chr14:34561094-34630183	1199.01	940.695	396.918	482.57
ENSG00000169689.14	956.031	1.50446	0.319042	4.71557	2.41039e-06	5.7536e-05	9.80566	0.598526	8.36241	0.0181142	1.44325	ENSG00000169689.14	CENPX	processed_transcript,protein_coding,retained_intron	chr17:82018702-82024107	325.697	331.541	1199.55	666.913
ENSG00000136152.14	217.395	-1.48141	0.314391	-4.71201	2.45286e-06	5.84524e-05	7.15253	0.304578	8.64863	0.125466	-1.49611	ENSG00000136152.14	COG3	processed_transcript,protein_coding,non_stop_decay,nonsense_mediated_decay	chr13:45464898-45536630	426.28	376.891	122.044	164.68
ENSG00000108055.9	195.875	-1.63766	0.347594	-4.71143	2.45979e-06	5.85202e-05	6.63658	0.425614	8.29424	0.263343	-1.65766	ENSG00000108055.9	SMC3	processed_transcript,protein_coding	chr10:110567691-110604636	275.406	356.667	80.2632	122.076
ENSG00000156671.12	344.696	-1.41673	0.30077	-4.71036	2.47277e-06	5.87312e-05	7.9867	0.489873	9.44543	0.100829	-1.45873	ENSG00000156671.12	SAMD8	protein_coding	chr10:75099586-75182123	732.021	663.082	199.009	321.986
ENSG00000104756.15	348.073	-1.4226	0.302202	-4.70746	2.50817e-06	5.92772e-05	8.00251	0.350174	9.43282	0.297371	-1.43031	ENSG00000104756.15	KCTD9	processed_transcript,protein_coding,retained_intron,nonsense_mediated_decay	chr8:25427847-25458476	799.076	596.897	215.501	303.961
ENSG00000196465.10	1342.2	1.29347	0.274766	4.70754	2.50721e-06	5.92772e-05	10.4521	0.469112	9.19578	0.0629687	1.25632	ENSG00000196465.10	MYL6B	retained_intron,protein_coding,processed_transcript	chr12:56152256-56159647	604.296	568.094	1762.49	1112.61
ENSG00000184887.13	1567.36	1.41715	0.301033	4.70761	2.50633e-06	5.92772e-05	10.569	0.521981	9.1983	0.0342817	1.37071	ENSG00000184887.13	BTBD6	retained_intron,protein_coding	chr14:105248490-105251093	577.155	596.897	1961.5	1175.7
ENSG00000129116.17	7137.91	-1.1127	0.236468	-4.70551	2.53227e-06	5.96501e-05	12.7375	0.178707	13.8543	0.0944806	-1.11674	ENSG00000129116.17	PALLD	retained_intron,protein_coding	chr4:168497066-168928457	15511.3	14139.2	6256.13	7454.02
ENSG00000213445.9	1015.24	1.40973	0.299587	4.70558	2.53146e-06	5.96501e-05	9.7371	0.578135	8.38441	0.0243267	1.35269	ENSG00000213445.9	SIPA1	retained_intron,protein_coding	chr11:65638097-65650930	337.671	329.703	1132.48	642.334
ENSG00000075539.13	520.316	-1.37703	0.292695	-4.70467	2.54277e-06	5.9799e-05	8.52754	0.486234	9.94691	0.0200501	-1.41937	ENSG00000075539.13	FRYL	retained_intron,protein_coding,processed_transcript	chr4:48497361-48780322	996.251	976.852	290.267	467.822
ENSG00000127824.13	814.772	1.4124	0.300259	4.70393	2.55203e-06	5.98203e-05	9.87047	0.478632	8.48764	0.251426	1.38283	ENSG00000127824.13	TUBA4A	processed_transcript,protein_coding,retained_intron	chr2:219249711-219278170	405.525	316.833	1183.06	739.831
ENSG00000101745.16	213.93	-1.52965	0.325178	-4.70402	2.55084e-06	5.98203e-05	7.13686	0.454217	8.70081	0.136065	-1.56394	ENSG00000101745.16	ANKRD12	processed_transcript,protein_coding,nonsense_mediated_decay	chr18:9136228-9285985	388.761	444.302	112.149	175.331
ENSG00000204604.9	113.999	-1.72985	0.367907	-4.70186	2.578e-06	6.0232e-05	6.18335	0.216073	7.91528	0.150969	-1.73194	ENSG00000204604.9	ZNF468	protein_coding,nonsense_mediated_decay	chr19:52838008-52857649	259.44	223.683	64.8703	80.2917
ENSG00000012174.11	292.095	-1.45309	0.309044	-4.70189	2.57765e-06	6.0232e-05	7.67373	0.429497	9.15762	0.138364	-1.48389	ENSG00000012174.11	MBTPS2	processed_transcript,protein_coding	chrX:21839636-21885424	610.682	533.162	164.924	251.526
ENSG00000105953.14	3909.9	1.40703	0.299324	4.70071	2.59263e-06	6.03776e-05	12.5078	0.573537	11.1538	0.138507	1.35401	ENSG00000105953.14	OGDH	processed_transcript,protein_coding,retained_intron	chr7:44606572-44709066	2437.94	2128.36	7714.06	4396.38
ENSG00000104388.14	731.111	-1.26968	0.270139	-4.70009	2.60044e-06	6.03776e-05	9.18562	0.330272	10.4742	0.068285	-1.28861	ENSG00000104388.14	RAB2A	retained_intron,processed_transcript,protein_coding,nonsense_mediated_decay	chr8:60516857-60623627	1470.43	1375.19	494.773	684.118
ENSG00000182154.7	1314.63	1.49608	0.3183	4.70021	2.59899e-06	6.03776e-05	10.1413	0.635356	8.71382	0.0522648	1.42749	ENSG00000182154.7	MRPL41	protein_coding	chr9:137551199-137552555	430.272	408.758	1541.49	826.677
ENSG00000247556.6	360.224	-1.42389	0.302974	-4.69971	2.60532e-06	6.03776e-05	8.20022	0.385383	9.64796	0.126421	-1.44774	ENSG00000247556.6	OIP5-AS1	antisense,retained_intron	chr15:41283990-41309737	753.574	853.06	242.989	354.758
ENSG00000185813.10	1469.44	1.35181	0.287625	4.69993	2.60252e-06	6.03776e-05	10.5318	0.544644	9.23021	0.0595534	1.3016	ENSG00000185813.10	PCYT2	retained_intron,protein_coding,nonsense_mediated_decay	chr17:81900965-81911464	617.867	582.802	1932.91	1133.1
ENSG00000197956.9	25093.6	1.44615	0.307752	4.69909	2.61322e-06	6.04629e-05	14.8232	0.659568	13.4387	0.268203	1.38445	ENSG00000197956.9	S100A6	retained_intron,protein_coding	chr1:153534599-153536244	12663.1	9735.42	40051.3	20980.7
ENSG00000171873.7	86.6983	2.20244	0.468842	4.69762	2.63207e-06	6.08007e-05	6.72928	0.751254	4.61926	0.409239	2.11002	ENSG00000171873.7	ADRA1D	processed_transcript,protein_coding	chr20:4220631-4249074	29.5363	19.6106	152.83	72.918
ENSG00000145431.10	592.99	-1.56691	0.333609	-4.69684	2.64216e-06	6.09355e-05	8.53738	0.586831	10.1487	0.299991	-1.61137	ENSG00000145431.10	PDGFC	processed_transcript,protein_coding,nonsense_mediated_decay	chr4:156760454-156971394	979.487	1314.52	278.172	494.859
ENSG00000139697.13	629.438	-1.32951	0.283103	-4.6962	2.65041e-06	6.10276e-05	8.85407	0.462802	10.2217	0.0334865	-1.36767	ENSG00000139697.13	SBNO1	protein_coding	chr12:123289109-123364843	1213.38	1174.18	368.331	580.067
ENSG00000014123.9	124.2	-1.73775	0.370078	-4.69564	2.65775e-06	6.10983e-05	6.15473	0.317696	7.88174	0.385144	-1.72701	ENSG00000014123.9	UFL1	processed_transcript,protein_coding	chr6:96521595-96555276	194.78	284.353	60.4723	82.7496
ENSG00000013375.15	512.412	-1.39705	0.297645	-4.69368	2.68335e-06	6.13913e-05	8.60665	0.264359	10.0154	0.0605859	-1.40879	ENSG00000013375.15	PGM3	retained_intron,protein_coding,nonsense_mediated_decay	chr6:83161150-83193936	1004.23	1065.71	341.943	443.243
ENSG00000135541.20	112.797	-1.66259	0.354217	-4.6937	2.6831e-06	6.13913e-05	6.07072	0.0107103	7.70887	0.296604	-1.63814	ENSG00000135541.20	AHI1	retained_intron,processed_transcript,protein_coding,nonsense_mediated_decay	chr6:135283532-135497776	180.411	241.455	67.0692	66.3636
ENSG00000164934.13	243.947	-1.56457	0.333306	-4.6941	2.67779e-06	6.13913e-05	7.14701	0.656155	8.78928	0.00883181	-1.64227	ENSG00000164934.13	DCAF13	retained_intron,protein_coding	chr8:103414714-103443453	443.842	440.012	102.253	194.994
ENSG00000187079.16	1826.05	-1.20986	0.257792	-4.69316	2.69017e-06	6.14491e-05	10.4946	0.289739	11.7192	0.0126	-1.22465	ENSG00000187079.16	TEAD1	retained_intron,protein_coding	chr11:12674591-12944483	3350.37	3392.02	1251.23	1662.37
ENSG00000144674.16	642.982	-1.4413	0.307204	-4.69167	2.70982e-06	6.17994e-05	8.7719	0.183039	10.2062	0.266597	-1.43434	ENSG00000144674.16	GOLGA4	processed_transcript,protein_coding,retained_intron	chr3:37243177-37366751	1036.16	1345.78	399.117	477.654
ENSG00000168092.13	1164.08	-1.29715	0.276565	-4.69024	2.72889e-06	6.21354e-05	9.86959	0.362172	11.1861	0.151491	-1.31647	ENSG00000168092.13	PAFAH1B2	processed_transcript,protein_coding,retained_intron	chr11:117144267-117176894	2508.99	2162.68	782.841	1116.71
ENSG00000154174.7	591.632	-1.29215	0.27553	-4.68967	2.73646e-06	6.21608e-05	8.87855	0.300455	10.1855	0.0994366	-1.30695	ENSG00000154174.7	TOMM70	retained_intron,protein_coding	chr3:100363431-100401398	1222.16	1108.61	405.714	544.837
ENSG00000129317.14	120.583	-1.6911	0.360615	-4.6895	2.73869e-06	6.21608e-05	6.18232	0.470192	7.90703	0.184898	-1.72471	ENSG00000129317.14	PUS7L	protein_coding,non_stop_decay	chr12:43718993-43758817	218.728	262.291	57.1738	90.9427
ENSG00000130520.10	2250.29	1.4476	0.308802	4.68781	2.76149e-06	6.25792e-05	11.2292	0.619739	9.84587	0.0914397	1.38338	ENSG00000130520.10	LSM4	retained_intron,protein_coding,nonsense_mediated_decay	chr19:18306230-18323274	961.925	879.412	3252.31	1771.33
ENSG00000156261.12	1279.74	-1.30959	0.279453	-4.68628	2.78219e-06	6.29487e-05	9.69084	0.270202	11.0114	0.110437	-1.32052	ENSG00000156261.12	CCT8	retained_intron,protein_coding,processed_transcript	chr21:29055805-29073797	2178.5	1954.93	723.468	943.018
ENSG00000167130.17	453.11	1.36369	0.291025	4.68581	2.78852e-06	6.29924e-05	9.20398	0.449088	7.87234	0.106339	1.33163	ENSG00000167130.17	DOLPP1	retained_intron,protein_coding,nonsense_mediated_decay	chr9:129081100-129090438	221.921	246.358	734.463	472.738
ENSG00000165732.12	742.246	-1.23634	0.263946	-4.68406	2.81245e-06	6.3433e-05	8.99326	0.213461	10.2378	0.0149031	-1.24455	ENSG00000165732.12	DDX21	protein_coding	chr10:68956128-68985073	1198.21	1215.86	458.49	565.319
ENSG00000117528.11	265.841	-1.42093	0.303406	-4.68326	2.82352e-06	6.35824e-05	7.62791	0.378305	9.07354	0.108042	-1.44563	ENSG00000117528.11	ABCD3	processed_transcript,protein_coding	chr1:94418455-94518666	567.575	510.488	163.825	237.598
ENSG00000163389.10	206.938	-1.67002	0.356663	-4.68235	2.83599e-06	6.3763e-05	6.97141	0.68821	8.72146	0.16968	-1.75005	ENSG00000163389.10	POGLUT1	retained_intron,protein_coding,nonsense_mediated_decay	chr3:119468938-119494708	458.211	387.922	89.0592	175.331
ENSG00000138071.13	1801.73	-1.33413	0.2851	-4.67953	2.87534e-06	6.44292e-05	10.3751	0.343991	11.7296	0.0467473	-1.3545	ENSG00000138071.13	ACTR2	protein_coding,nonsense_mediated_decay	chr2:65227753-65271253	3474.1	3318.48	1121.49	1571.42
ENSG00000134982.16	480.042	-1.35769	0.29015	-4.67929	2.87877e-06	6.44292e-05	8.41238	0.308003	9.78524	0.103584	-1.37286	ENSG00000134982.16	APC	retained_intron,protein_coding,nonsense_mediated_decay	chr5:112707498-112846239	838.192	927.825	292.466	395.723
ENSG00000174917.8	814.393	1.50072	0.320718	4.67926	2.87912e-06	6.44292e-05	9.60835	0.60391	8.16822	0.091037	1.44012	ENSG00000174917.8	C19orf70	processed_transcript,protein_coding,retained_intron	chr19:5678421-5680896	274.608	300.287	1048.92	580.067
ENSG00000162702.7	281.595	-1.47309	0.314869	-4.67843	2.89085e-06	6.44855e-05	7.6129	0.454943	9.12372	0.00345411	-1.51082	ENSG00000162702.7	ZNF281	protein_coding	chr1:200404940-200410056	556.4	558.288	156.128	244.152
ENSG00000036054.12	278.51	-1.4897	0.31844	-4.67812	2.89514e-06	6.44855e-05	7.6129	0.454943	9.14014	0.0309899	-1.52724	ENSG00000036054.12	TBC1D23	processed_transcript,protein_coding,retained_intron	chr3:100261000-100325251	572.365	555.224	156.128	244.152
ENSG00000182670.13	1320.76	-1.32514	0.283246	-4.67843	2.8908e-06	6.44855e-05	10.0808	0.292478	11.4019	0.331285	-1.32106	ENSG00000182670.13	TTC3	processed_transcript,protein_coding,retained_intron	chr21:37073226-37203112	2299.84	3182.43	937.87	1249.44
ENSG00000009307.15	4546.81	-1.2907	0.275964	-4.67705	2.91035e-06	6.47169e-05	11.8227	0.358591	13.1354	0.0372124	-1.31278	ENSG00000009307.15	CSDE1	processed_transcript,protein_coding,retained_intron	chr1:114716913-114758676	9163.43	8835.17	3037.91	4317.73
ENSG00000138381.9	177.595	-1.45923	0.312029	-4.67659	2.91691e-06	6.47169e-05	6.89885	0.262005	8.37019	0.0540462	-1.47134	ENSG00000138381.9	ASNSD1	protein_coding,nonsense_mediated_decay	chr2:189661385-189670831	339.268	321.736	104.452	135.185
ENSG00000178031.16	226.603	1.80373	0.385707	4.67643	2.91908e-06	6.47169e-05	8.39561	0.875607	6.71499	0.234448	1.68062	ENSG00000178031.16	ADAMTSL1	retained_intron,nonsense_mediated_decay,protein_coding,processed_transcript	chr9:17906563-18910950	117.347	93.1502	516.763	218.754
ENSG00000132912.12	858.104	-1.20513	0.257736	-4.67585	2.92743e-06	6.47579e-05	9.41627	0.258559	10.6282	0.178125	-1.21198	ENSG00000132912.12	DCTN4	retained_intron,processed_transcript,protein_coding,nonsense_mediated_decay	chr5:150708440-150759109	1726.67	1449.96	601.424	775.061
ENSG00000167635.11	367.046	-1.36397	0.291716	-4.67567	2.92998e-06	6.47579e-05	7.96998	0.346148	9.35243	0.137144	-1.38245	ENSG00000167635.11	ZNF146	processed_transcript,protein_coding,retained_intron	chr19:36214602-36238774	610.682	698.627	211.103	296.588
ENSG00000070018.8	848.522	-1.34843	0.288554	-4.67306	2.96742e-06	6.54845e-05	9.37055	0.468769	10.756	0.0980834	-1.38543	ENSG00000070018.8	LRP6	processed_transcript,protein_coding,retained_intron,nonsense_mediated_decay	chr12:12116025-12267012	1647.65	1813.98	525.559	832.412
ENSG00000187231.13	93.006	-2.08156	0.445626	-4.67109	2.996e-06	6.59323e-05	5.3952	0.67793	7.53827	0.314163	-2.14307	ENSG00000187231.13	SESTD1	retained_intron,processed_transcript,protein_coding,nonsense_mediated_decay	chr2:179101692-179264790	158.857	216.329	29.6864	58.1705
ENSG00000132563.15	1460.81	1.72276	0.368817	4.67103	2.99692e-06	6.59323e-05	11.0436	0.93073	9.44174	0.380255	1.60182	ENSG00000132563.15	REEP2	processed_transcript,nonsense_mediated_decay,protein_coding,retained_intron	chr5:138439017-138446969	837.393	576.673	3330.37	1337.1
ENSG00000104979.8	1855.24	1.38224	0.29613	4.66767	3.0463e-06	6.69083e-05	11.0528	0.584859	9.72798	0.079656	1.3248	ENSG00000104979.8	C19orf53	protein_coding,nonsense_mediated_decay	chr19:13774168-13778462	881.299	815.064	2829	1594.36
ENSG00000006015.17	337.197	1.42232	0.304736	4.66738	3.05063e-06	6.69083e-05	8.3518	0.3885	6.94187	0.259386	1.40993	ENSG00000006015.17	C19orf60	protein_coding,retained_intron,nonsense_mediated_decay	chr19:18588685-18592336	107.767	139.112	394.719	269.551
ENSG00000144426.18	348.09	-1.29311	0.277238	-4.66425	3.09741e-06	6.74181e-05	8.16354	0.2346	9.46281	0.144249	-1.29927	ENSG00000144426.18	NBEAL1	protein_coding,retained_intron,processed_transcript	chr2:203014879-203226378	656.983	756.845	255.083	321.167
ENSG00000176340.3	2098.76	1.43887	0.308444	4.66494	3.08707e-06	6.74181e-05	10.8657	0.61526	9.49095	0.0475252	1.37477	ENSG00000176340.3	COX8A	protein_coding	chr11:63974607-63976543	702.484	736.009	2522.24	1379.71
ENSG00000149357.9	2326.81	1.31498	0.28191	4.66454	3.09313e-06	6.74181e-05	11.1363	0.528365	9.86909	0.000236752	1.26725	ENSG00000149357.9	LAMTOR1	processed_transcript,protein_coding,retained_intron,nonsense_mediated_decay	chr11:72085895-72103387	934.783	934.566	2915.86	1736.92
ENSG00000047621.11	115.096	-1.74956	0.375086	-4.66442	3.09489e-06	6.74181e-05	5.89181	0.059346	7.62625	0.206961	-1.73444	ENSG00000047621.11	C12orf4	processed_transcript,protein_coding,retained_intron,nonsense_mediated_decay	chr12:4487728-4538508	178.016	218.168	57.1738	60.6284
ENSG00000165417.11	270.27	-1.39482	0.299018	-4.66467	3.09114e-06	6.74181e-05	7.62272	0.357363	9.04065	0.0503559	-1.41793	ENSG00000165417.11	GTF2A1	retained_intron,protein_coding,nonsense_mediated_decay	chr14:81175452-81221377	513.293	539.291	164.924	234.321
ENSG00000012983.11	453.142	-1.46132	0.313433	-4.66231	3.12676e-06	6.79537e-05	8.20517	0.506051	9.70334	0.2221	-1.49817	ENSG00000012983.11	MAP4K5	protein_coding,processed_transcript,retained_intron,nonsense_mediated_decay	chr14:50418501-50561126	747.188	929.051	229.795	377.699
ENSG00000205356.9	1005.26	1.35794	0.291401	4.66003	3.16163e-06	6.86073e-05	10.2337	0.535045	8.92339	0.0772062	1.3103	ENSG00000205356.9	TECPR1	retained_intron,protein_coding,processed_transcript	chr7:98214624-98252251	466.992	503.747	1564.58	925.813
ENSG00000172869.14	311.673	-1.48551	0.318903	-4.65819	3.19007e-06	6.90244e-05	7.75391	0.348997	9.26128	0.0339611	-1.50737	ENSG00000172869.14	DMXL1	processed_transcript,protein_coding,retained_intron	chr5:119037772-119249138	623.455	603.025	181.417	255.623
ENSG00000115268.9	5870.44	1.29224	0.277414	4.65816	3.19049e-06	6.90244e-05	12.3253	0.492016	11.0738	0.0648658	1.25152	ENSG00000115268.9	RPS15	retained_intron,protein_coding	chr19:1438358-1440494	2087.5	2224.57	6531.01	4031.79
ENSG00000111581.9	155.962	-1.46946	0.315665	-4.65512	3.23799e-06	6.99465e-05	6.34465	0.0690846	7.81069	0.019143	-1.46604	ENSG00000111581.9	NUP107	retained_intron,nonsense_mediated_decay,protein_coding,processed_transcript	chr12:68686734-68745809	221.921	226.134	78.0642	83.5689
ENSG00000164346.9	258.386	-1.41597	0.304237	-4.65415	3.25318e-06	7.01688e-05	7.33589	0.371861	8.77558	0.121353	-1.43969	ENSG00000164346.9	NSA2	retained_intron,protein_coding,processed_transcript	chr5:74766991-74780113	464.598	412.435	134.138	193.356
ENSG00000084073.8	693.087	-1.28697	0.276581	-4.65314	3.26923e-06	7.03442e-05	9.10871	0.366977	10.418	0.107568	-1.30928	ENSG00000084073.8	ZMPSTE24	processed_transcript,protein_coding,retained_intron	chr1:40258107-40294184	1441.69	1297.36	460.689	660.358
ENSG00000170949.17	144.864	-1.53326	0.32952	-4.65302	3.27114e-06	7.03442e-05	6.67815	0.105279	8.21025	0.0576069	-1.53209	ENSG00000170949.17	ZNF160	processed_transcript,protein_coding,retained_intron	chr19:53066606-53103436	304.144	287.417	96.7556	107.329
ENSG00000196950.13	306.503	-1.46799	0.315538	-4.65235	3.28181e-06	7.04678e-05	7.7712	0.487555	9.28184	0.0399781	-1.51065	ENSG00000196950.13	SLC39A10	processed_transcript,protein_coding,retained_intron,nonsense_mediated_decay	chr2:195575977-195737702	609.884	634.279	171.521	276.924
ENSG00000173113.6	1289.07	1.30539	0.280652	4.65128	3.29884e-06	7.07276e-05	10.4402	0.502434	9.17765	0.0505598	1.26254	ENSG00000173113.6	TRMT112	retained_intron,protein_coding	chr11:64316460-64318084	593.12	564.417	1776.79	1085.58
ENSG00000104643.9	230.908	-1.34855	0.289982	-4.65046	3.31194e-06	7.08481e-05	7.30669	0.232969	8.6652	0.0361082	-1.3585	ENSG00000104643.9	MTMR9	retained_intron,protein_coding,nonsense_mediated_decay	chr8:11284416-11328146	412.71	398.34	140.735	176.969
ENSG00000181634.7	72.7545	-2.54838	0.548003	-4.65031	3.31436e-06	7.08481e-05	4.91931	1.61764	7.88646	0.0402716	-2.96715	ENSG00000181634.7	TNFSF15	protein_coding	chr9:114784635-114806126	231.501	240.842	13.194	66.3636
ENSG00000112531.16	685.469	-1.24681	0.268186	-4.64904	3.33482e-06	7.10733e-05	8.99229	0.26156	10.2512	0.0487144	-1.25891	ENSG00000112531.16	QKI	retained_intron,protein_coding,nonsense_mediated_decay	chr6:163414000-163578596	1247.71	1189.5	447.495	578.428
ENSG00000126461.14	5086.89	1.44187	0.310142	4.64905	3.33463e-06	7.10733e-05	12.0886	0.677143	10.7246	0.0262106	1.36401	ENSG00000126461.14	SCAF1	protein_coding	chr19:49642125-49658642	1670	1713.47	6069.22	3124.82
ENSG00000005020.12	201.926	-1.57858	0.339596	-4.6484	3.34512e-06	7.1187e-05	7.1635	0.248164	8.75157	0.0586399	-1.58807	ENSG00000005020.12	SKAP2	processed_transcript,protein_coding,retained_intron	chr7:26667062-26995239	418.298	443.076	126.442	161.403
ENSG00000181826.9	199.129	-1.40443	0.302155	-4.64805	3.35094e-06	7.1205e-05	6.64776	0.132698	8.05074	0.110712	-1.40298	ENSG00000181826.9	RELL1	protein_coding	chr4:37590800-37686376	250.659	279.451	93.4571	106.509
ENSG00000114346.13	170.965	-1.5211	0.327445	-4.64536	3.39482e-06	7.17119e-05	6.49822	0.344184	8.03866	0.13902	-1.54044	ENSG00000114346.13	ECT2	retained_intron,protein_coding	chr3:172750682-172821474	280.994	245.132	75.8652	106.509
ENSG00000181904.8	294.181	-1.50972	0.324951	-4.64599	3.38457e-06	7.17119e-05	7.77225	0.387303	9.30536	0.138299	-1.5331	ENSG00000181904.8	C5orf24	protein_coding	chr5:134845680-134859737	590.726	676.565	180.317	263.816
ENSG00000166130.14	314.659	-1.49674	0.322164	-4.64588	3.38634e-06	7.17119e-05	7.64976	0.436692	9.16597	0.288724	-1.51621	ENSG00000166130.14	IKBIP	protein_coding	chr12:98613405-98645113	498.125	661.244	161.626	248.249
ENSG00000172590.18	1145.72	1.54345	0.332257	4.64537	3.39467e-06	7.17119e-05	10.1	0.745428	8.65068	0.0408119	1.44937	ENSG00000172590.18	MRPL52	protein_coding,retained_intron,processed_transcript	chr14:22829879-22835037	409.516	393.437	1581.08	761.133
ENSG00000074416.13	5037.86	1.10821	0.238579	4.64504	3.40007e-06	7.17169e-05	13.0697	0.264473	11.9717	0.100481	1.09795	ENSG00000074416.13	MGLL	processed_transcript,protein_coding	chr3:127689062-127823250	3822.95	4218.72	9786.61	7551.52
ENSG00000127947.15	461.747	-1.2574	0.27074	-4.64431	3.41217e-06	7.18664e-05	8.45167	0.310661	9.72622	0.0710382	-1.27455	ENSG00000127947.15	PTPN12	retained_intron,protein_coding,nonsense_mediated_decay	chr7:77537275-77640071	876.509	817.516	300.162	407.194
ENSG00000126091.19	570.943	1.38506	0.29834	4.64256	3.44117e-06	7.22645e-05	9.40299	0.535315	8.06697	0.0223432	1.33602	ENSG00000126091.19	ST3GAL3	processed_transcript,protein_coding,retained_intron,nonsense_mediated_decay	chr1:43705824-43931165	270.616	264.743	879.597	520.258
ENSG00000168461.12	324.056	-1.30275	0.280609	-4.64258	3.44081e-06	7.22645e-05	7.78981	0.291694	9.10854	0.011448	-1.31873	ENSG00000168461.12	RAB31	processed_transcript,protein_coding,retained_intron,nonsense_mediated_decay	chr18:9708165-9862551	548.417	554.611	191.312	254.803
ENSG00000114686.8	412.314	-1.4687	0.316402	-4.64187	3.45271e-06	7.22948e-05	7.75098	0.650226	9.2949	0.050658	-1.54392	ENSG00000114686.8	MRPL3	retained_intron,protein_coding,processed_transcript	chr3:131462212-131502983	643.412	612.217	156.128	295.768
ENSG00000165156.14	125	-1.77604	0.382607	-4.64195	3.45138e-06	7.22948e-05	6.10747	0.364343	7.90542	0.0391972	-1.79795	ENSG00000165156.14	ZHX1	processed_transcript,protein_coding	chr8:123248451-123275541	234.694	243.906	57.1738	81.9303
ENSG00000153827.13	3411.42	-1.28929	0.27781	-4.6409	3.46895e-06	7.23145e-05	11.4077	0.442233	12.7291	0.102554	-1.32139	ENSG00000153827.13	TRIP12	retained_intron,protein_coding	chr2:229763838-229923239	7139	6456.17	2186.9	3373.89
ENSG00000178567.7	222.78	-1.51196	0.32581	-4.64061	3.47384e-06	7.23145e-05	7.31361	0.496093	8.86745	0.123827	-1.55385	ENSG00000178567.7	EPM2AIP1	protein_coding	chr3:36985043-36993168	439.053	495.78	124.243	202.368
ENSG00000100567.12	296.581	-1.4456	0.31145	-4.64151	3.45871e-06	7.23145e-05	7.53404	0.273038	8.97609	0.321843	-1.44205	ENSG00000100567.12	PSMA3	retained_intron,processed_transcript,protein_coding,nonsense_mediated_decay	chr14:58244831-58272012	589.129	429.594	161.626	211.38
ENSG00000185386.14	411.125	1.56973	0.338224	4.64109	3.46573e-06	7.23145e-05	8.74503	0.694434	7.2577	0.00082457	1.48733	ENSG00000185386.14	MAPK11	processed_transcript,protein_coding,nonsense_mediated_decay	chr22:50263713-50270767	152.471	152.595	602.524	304.781
ENSG00000151893.14	428.429	-1.35111	0.291213	-4.63959	3.49109e-06	7.24628e-05	8.40843	0.317796	9.77754	0.0390239	-1.3691	ENSG00000151893.14	CACUL1	processed_transcript,protein_coding,retained_intron,nonsense_mediated_decay	chr10:118674167-118755249	860.543	894.119	290.267	396.543
ENSG00000169718.17	991.961	1.5823	0.341032	4.63974	3.48848e-06	7.24628e-05	9.711	0.656214	8.20227	0.0419838	1.50873	ENSG00000169718.17	DUS1L	retained_intron,protein_coding,nonsense_mediated_decay	chr17:82057506-82065887	300.152	288.03	1155.57	607.104
ENSG00000172992.11	937.335	1.42562	0.307337	4.63863	3.50734e-06	7.26949e-05	10.2661	0.626447	8.90731	0.0174221	1.35875	ENSG00000172992.11	DCAKD	processed_transcript,protein_coding	chr17:45023340-45061109	483.756	475.556	1673.43	905.33
ENSG00000115020.16	448.194	-1.46822	0.316556	-4.6381	3.51621e-06	7.27734e-05	8.22327	0.541412	9.74365	0.00890515	-1.52038	ENSG00000115020.16	PIKFYVE	retained_intron,processed_transcript,protein_coding,nonsense_mediated_decay	chr2:208266267-208358751	860.543	853.06	228.695	389.169
ENSG00000160213.6	2665.94	1.33727	0.288399	4.63686	3.53749e-06	7.31082e-05	11.7281	0.542633	10.4362	0.172303	1.29183	ENSG00000160213.6	CSTB	retained_intron,protein_coding	chr21:43772511-43776445	1507.15	1272.85	4425.47	2599.65
ENSG00000229807.10	1233.95	-1.71387	0.36969	-4.63598	3.55254e-06	7.33135e-05	9.47711	0.109037	11.0996	0.739016	-1.62251	ENSG00000229807.10	XIST	lincRNA	chrX:73820651-73852753	1527.11	3151.79	675.09	751.301
ENSG00000068796.16	240.218	-1.38304	0.298358	-4.63552	3.56044e-06	7.33706e-05	7.30034	0.288521	8.69671	0.125039	-1.39637	ENSG00000068796.16	KIF2A	processed_transcript,protein_coding,retained_intron	chr5:62306162-62537249	440.649	389.76	136.337	181.066
ENSG00000036549.12	268.267	-1.46214	0.315547	-4.63367	3.59233e-06	7.36349e-05	7.42882	0.536877	8.94306	0.0653517	-1.51424	ENSG00000036549.12	ZZZ3	processed_transcript,protein_coding	chr1:77562416-77683419	507.705	476.169	131.94	223.67
ENSG00000176853.15	336.461	-1.37264	0.296238	-4.63359	3.59383e-06	7.36349e-05	7.91305	0.286947	9.29946	0.0941767	-1.38641	ENSG00000176853.15	FAM91A1	retained_intron,protein_coding,nonsense_mediated_decay	chr8:123768456-123815452	659.377	601.187	208.904	276.924
ENSG00000099246.16	308.955	-1.35488	0.292391	-4.6338	3.59006e-06	7.36349e-05	7.84347	0.379311	9.22485	0.0216978	-1.38138	ENSG00000099246.16	RAB18	retained_intron,protein_coding,processed_transcript	chr10:27504174-27542237	591.524	604.251	190.213	276.105
ENSG00000100412.15	3104.55	1.30852	0.28237	4.63406	3.58569e-06	7.36349e-05	11.9243	0.537172	10.6645	0.0565165	1.25977	ENSG00000100412.15	ACO2	processed_transcript,protein_coding,retained_intron	chr22:41469125-41528989	1578.2	1668.12	5056.58	2986.36
ENSG00000063176.15	511.985	1.51391	0.326808	4.63241	3.6143e-06	7.39486e-05	8.97688	0.657293	7.53645	0.025938	1.44044	ENSG00000063176.15	SPHK2	processed_transcript,protein_coding,non_stop_decay,retained_intron,nonsense_mediated_decay	chr19:48619291-48630717	182.806	187.526	694.881	364.59
ENSG00000152484.13	188.732	-1.44227	0.311438	-4.631	3.639e-06	7.43478e-05	7.02565	0.337163	8.48752	0.11044	-1.46186	ENSG00000152484.13	USP12	protein_coding	chr13:27066142-27171896	378.384	339.508	109.95	153.21
ENSG00000102158.19	899.516	-1.42202	0.307114	-4.63028	3.65168e-06	7.45006e-05	9.34845	0.578756	10.8262	0.126293	-1.47777	ENSG00000102158.19	MAGT1	retained_intron,protein_coding	chrX:77826364-77895593	1931.03	1706.12	490.375	865.184
ENSG00000162517.12	1568.85	1.3471	0.290952	4.62997	3.65724e-06	7.45078e-05	10.7138	0.547279	9.41777	0.0195496	1.29603	ENSG00000162517.12	PEF1	processed_transcript,protein_coding	chr1:31629862-31644896	676.94	690.047	2195.69	1283.85
ENSG00000116044.15	1051.28	-1.62602	0.351516	-4.62575	3.73248e-06	7.59326e-05	9.33398	0.637489	11.0291	0.0763235	-1.69515	ENSG00000116044.15	NFE2L2	retained_intron,protein_coding	chr2:177227595-177392697	2168.92	2012.53	471.684	881.57
ENSG00000220205.8	1019.1	1.5124	0.327026	4.62472	3.75114e-06	7.6204e-05	10.7444	0.741835	9.32341	0.111491	1.42102	ENSG00000220205.8	VAMP2	protein_coding	chr17:8159149-8163546	676.141	606.089	2467.27	1192.09
ENSG00000217128.11	367.115	-1.57548	0.340882	-4.62179	3.80452e-06	7.7179e-05	7.69578	0.501772	9.3148	0.0839141	-1.61902	ENSG00000217128.11	FNIP1	TEC,protein_coding	chr5:131641714-131797063	610.682	663.082	161.626	264.635
ENSG00000136522.13	204.309	-1.48511	0.321407	-4.62065	3.82538e-06	7.74923e-05	6.83624	0.399245	8.34399	0.216581	-1.50775	ENSG00000136522.13	MRPL47	protein_coding	chr3:179588285-179604654	360.822	291.707	93.4571	138.462
ENSG00000025796.13	765.685	-1.41124	0.305465	-4.61996	3.83812e-06	7.76406e-05	9.14592	0.514181	10.6025	0.0779538	-1.45655	ENSG00000025796.13	SEC63	retained_intron,processed_transcript,protein_coding,nonsense_mediated_decay	chr6:107867756-107958189	1495.97	1614.81	439.798	728.361
ENSG00000146918.19	167.431	-1.69018	0.365902	-4.61922	3.85186e-06	7.78086e-05	5.48	0.586286	7.23184	0.159669	-1.75184	ENSG00000146918.19	NCAPG2	retained_intron,processed_transcript,protein_coding,nonsense_mediated_decay	chr7:158631311-158704829	162.05	138.5	32.9849	58.9898
ENSG00000269821.1	88.5967	-2.16112	0.468103	-4.61676	3.89779e-06	7.86256e-05	5.50695	0.835978	7.73333	0.559596	-2.22638	ENSG00000269821.1	KCNQ1OT1	antisense	chr11:2608328-2699994	161.252	279.451	29.6864	68.0022
ENSG00000138757.14	1509.32	-1.4149	0.306514	-4.6161	3.91013e-06	7.87636e-05	10.147	0.552852	11.6128	0.110556	-1.46578	ENSG00000138757.14	G3BP2	retained_intron,processed_transcript,protein_coding,nonsense_mediated_decay	chr4:75642782-75724525	3305.67	2966.1	864.204	1486.22
ENSG00000111817.16	456.443	-1.49051	0.322953	-4.61526	3.92594e-06	7.88602e-05	8.21718	0.532796	9.75165	0.188454	-1.53448	ENSG00000111817.16	DSE	retained_intron,protein_coding,processed_transcript	chr6:116254173-116444860	785.505	944.984	228.695	385.892
ENSG00000232434.2	145.386	1.64791	0.35704	4.61548	3.92193e-06	7.88602e-05	7.31903	0.420336	5.69212	0.238293	1.62692	ENSG00000232434.2	C9orf172	protein_coding	chr9:136844415-136848801	45.5018	57.606	195.71	129.45
ENSG00000163539.16	304.632	-1.31863	0.285777	-4.61418	3.94643e-06	7.89397e-05	7.79393	0.285863	9.12715	0.0719761	-1.33322	ENSG00000163539.16	CLASP2	protein_coding,processed_transcript,retained_intron,nonsense_mediated_decay	chr3:33496245-33718356	578.751	539.291	192.412	254.803
ENSG00000145715.14	892.379	-1.1853	0.256858	-4.61459	3.93868e-06	7.89397e-05	9.69361	0.0143604	10.8685	0.242524	-1.17489	ENSG00000145715.14	RASA1	retained_intron,protein_coding,nonsense_mediated_decay	chr5:87267888-87391931	2105.06	1659.54	833.418	821.761
ENSG00000099817.11	3159.05	1.25989	0.273038	4.61435	3.94331e-06	7.89397e-05	11.6021	0.448463	10.374	0.121056	1.22809	ENSG00000099817.11	POLR2E	retained_intron,processed_transcript,protein_coding,nonsense_mediated_decay	chr19:1086579-1095380	1250.1	1407.67	3872.42	2494.78
ENSG00000107186.16	456.651	-1.43009	0.309996	-4.61326	3.96406e-06	7.91818e-05	8.33351	0.36395	9.77645	0.246445	-1.44294	ENSG00000107186.16	MPDZ	retained_intron,processed_transcript,protein_coding,nonsense_mediated_decay	chr9:13105704-13279590	776.724	989.108	269.376	385.072
ENSG00000103202.12	3221.52	1.28963	0.279581	4.61273	3.97414e-06	7.92725e-05	11.4744	0.510958	10.2282	0.0889859	1.2462	ENSG00000103202.12	NME4	retained_intron,protein_coding,nonsense_mediated_decay	chr16:396725-410367	1252.5	1147.83	3654.72	2214.58
ENSG00000115520.8	219.263	-1.39918	0.303478	-4.61047	4.01756e-06	8.00272e-05	7.42274	0.34998	8.84413	0.0694352	-1.42139	ENSG00000115520.8	COQ10B	processed_transcript,protein_coding	chr2:197453423-197475308	474.975	443.689	144.034	203.187
ENSG00000113163.15	228.536	-1.33951	0.290587	-4.60966	4.03322e-06	8.02274e-05	7.33424	0.194015	8.67955	0.0564057	-1.34532	ENSG00000113163.15	COL4A3BP	retained_intron,protein_coding,processed_transcript	chr5:75368486-75512138	398.341	421.014	146.233	176.969
ENSG00000169895.5	671.209	-1.18469	0.257093	-4.60801	4.0654e-06	8.07553e-05	9.15151	0.137781	10.3311	0.224726	-1.17964	ENSG00000169895.5	SYAP1	processed_transcript,protein_coding	chrX:16719632-16765336	1437.7	1153.35	531.057	607.923
ENSG00000111615.13	174.283	-1.52514	0.331127	-4.60592	4.10652e-06	8.14592e-05	6.76442	0.0322796	8.26525	0.325245	-1.50083	ENSG00000111615.13	KRR1	retained_intron,protein_coding	chr12:75490861-75511636	261.835	360.344	109.95	106.509
ENSG00000122550.17	163.072	-1.61593	0.350901	-4.6051	4.12261e-06	8.15445e-05	6.77023	0.329905	8.40487	0.0570564	-1.63465	ENSG00000122550.17	KLHL7	processed_transcript,protein_coding,retained_intron,nonsense_mediated_decay	chr7:23105758-23177914	348.049	329.09	92.3577	127.811
ENSG00000172935.8	2252.68	1.20482	0.261641	4.60484	4.1279e-06	8.15445e-05	10.956	0.309262	9.7677	0.00628417	1.18832	ENSG00000172935.8	MRGPRF	protein_coding	chr11:69004395-69013409	868.526	873.896	2311.14	1706.61
ENSG00000119541.9	290.626	-1.33088	0.288993	-4.60522	4.12025e-06	8.15445e-05	7.77217	0.290276	9.11758	0.0911286	-1.34541	ENSG00000119541.9	VPS4B	processed_transcript,protein_coding,retained_intron,nonsense_mediated_decay	chr18:63389190-63422483	580.348	530.711	189.113	251.526
ENSG00000028116.16	101.549	-1.79381	0.3897	-4.60306	4.16337e-06	8.20547e-05	5.7729	0.57838	7.62646	0.0815097	-1.85357	ENSG00000028116.16	VRK2	processed_transcript,protein_coding,nonsense_mediated_decay	chr2:57907651-58159920	205.157	189.365	40.6813	72.0987
ENSG00000164902.13	245.973	-1.3754	0.298807	-4.60296	4.16518e-06	8.20547e-05	7.41398	0.26143	8.80156	0.0380665	-1.38758	ENSG00000164902.13	PHAX	processed_transcript,protein_coding,retained_intron	chr5:126600268-126627252	437.456	454.107	149.531	193.356
ENSG00000143774.16	3939.78	1.3896	0.30192	4.60254	4.17368e-06	8.2109e-05	11.8737	0.571948	10.5396	0.0464689	1.33408	ENSG00000143774.16	GUK1	processed_transcript,protein_coding	chr1:228139962-228148984	1454.46	1522.27	4966.42	2834.79
ENSG00000198586.13	395.267	-1.38793	0.301616	-4.60164	4.19173e-06	8.2351e-05	8.09446	0.408785	9.51225	0.0477415	-1.41779	ENSG00000198586.13	TLK1	processed_transcript,protein_coding,retained_intron,nonsense_mediated_decay	chr2:170990823-171231314	712.862	747.04	223.198	333.456
ENSG00000170017.12	1979.78	-1.41745	0.308098	-4.60065	4.21181e-06	8.26323e-05	10.5211	0.508884	11.9831	0.0363982	-1.46204	ENSG00000170017.12	ALCAM	retained_intron,protein_coding,processed_transcript	chr3:105366909-105576900	3976.22	4120.67	1144.58	1885.22
ENSG00000123200.16	476.432	-1.27992	0.278261	-4.5997	4.23092e-06	8.28937e-05	8.48153	0.222825	9.77001	0.045473	-1.28848	ENSG00000123200.16	ZC3H13	processed_transcript,protein_coding	chr13:45954465-46052759	853.359	892.281	319.953	398.181
ENSG00000138496.16	311.053	-1.52085	0.330662	-4.59941	4.23685e-06	8.28964e-05	7.51061	0.585891	9.07567	0.324976	-1.56506	ENSG00000138496.16	PARP9	retained_intron,protein_coding	chr3:122527924-122564577	632.236	459.623	136.337	242.514
ENSG00000172954.13	292.803	-1.39999	0.304434	-4.59868	4.25168e-06	8.29978e-05	7.69031	0.412667	9.12143	0.0267203	-1.43112	ENSG00000172954.13	LCLAT1	processed_transcript,protein_coding,nonsense_mediated_decay	chr2:30447226-30644225	549.215	563.804	168.223	252.345
ENSG00000171988.18	386.321	-1.6606	0.36111	-4.59859	4.25362e-06	8.29978e-05	7.72897	0.737015	9.4758	0.217868	-1.74684	ENSG00000171988.18	JMJD1C	protein_coding,retained_intron,processed_transcript	chr10:63167221-63521850	639.42	791.777	147.332	303.961
ENSG00000163428.3	160.258	-1.60689	0.349534	-4.59723	4.28147e-06	8.34276e-05	6.5821	0.404892	8.20703	0.249124	-1.62493	ENSG00000163428.3	LRRC58	protein_coding	chr3:120324509-120349339	261.037	333.38	78.0642	116.341
ENSG00000197579.7	159.935	-1.63196	0.355205	-4.5944	4.33987e-06	8.41077e-05	6.51825	0.203464	8.15546	0.0195992	-1.63721	ENSG00000197579.7	TOPORS	protein_coding	chr9:32540544-32552553	287.38	281.902	82.4622	100.774
ENSG00000125249.6	175.032	-1.50686	0.32794	-4.59494	4.32874e-06	8.41077e-05	6.87389	0.405283	8.41117	0.0246525	-1.53728	ENSG00000125249.6	RAP2A	protein_coding,nonsense_mediated_decay	chr13:97434222-97469128	344.058	335.831	95.6561	142.559
ENSG00000136381.12	326.595	-1.3748	0.29922	-4.5946	4.33579e-06	8.41077e-05	7.84943	0.45957	9.26253	0.0395257	-1.4131	ENSG00000136381.12	IREB2	processed_transcript,protein_coding,retained_intron,nonsense_mediated_decay	chr15:78437431-78501456	601.901	625.7	183.616	288.395
ENSG00000260032.1	2106.63	-1.34026	0.291695	-4.59474	4.33293e-06	8.41077e-05	10.7638	0.577609	12.1616	0.00377443	-1.39782	ENSG00000260032.1	NORAD	lincRNA	chr20:36045622-36050960	4572.54	4589.49	1309.5	2307.16
ENSG00000134294.13	8475.44	-1.38508	0.301521	-4.59363	4.35597e-06	8.43057e-05	12.6809	0.558353	14.1136	0.185097	-1.43264	ENSG00000134294.13	SLC38A2	retained_intron,processed_transcript,protein_coding,nonsense_mediated_decay	chr12:46358189-46372867	19408.5	16187.9	4993.91	8633
ENSG00000137812.19	74.1345	-2.28655	0.497865	-4.59272	4.3751e-06	8.44486e-05	3.44596	0.108847	5.657	0.365963	-2.21104	ENSG00000137812.19	KNL1	processed_transcript,nonsense_mediated_decay,protein_coding,retained_intron	chr15:40594020-40664342	59.8708	41.6725	10.995	9.83164
ENSG00000171241.8	137.777	-1.98546	0.432307	-4.59272	4.37515e-06	8.44486e-05	4.72708	0.657173	6.76416	0.399648	-2.03708	ENSG00000171241.8	SHCBP1	retained_intron,protein_coding,processed_transcript	chr16:46580554-46621626	131.716	88.8604	18.6914	36.0493
ENSG00000197323.11	262.879	-1.38889	0.302613	-4.58965	4.43982e-06	8.48575e-05	7.47281	0.359631	8.8856	0.0237579	-1.41279	ENSG00000197323.11	TRIM33	processed_transcript,protein_coding	chr1:114392777-114511160	466.992	478.008	148.432	211.38
ENSG00000111885.6	368.55	-1.70122	0.370578	-4.59073	4.41704e-06	8.48575e-05	7.95864	0.805484	9.76996	0.107077	-1.81131	ENSG00000111885.6	MAN1A1	protein_coding	chr6:119177209-119349761	919.616	827.934	167.123	368.686
ENSG00000146540.14	1364.12	1.44223	0.314226	4.58979	4.43692e-06	8.48575e-05	10.0157	0.574092	8.62946	0.039356	1.38621	ENSG00000146540.14	C7orf50	processed_transcript,protein_coding,retained_intron	chr7:996986-1138260	387.963	403.242	1371.07	780.796
ENSG00000165476.13	433.679	-1.28593	0.280165	-4.58989	4.43489e-06	8.48575e-05	8.45452	0.277724	9.75397	0.064943	-1.29945	ENSG00000165476.13	REEP3	protein_coding,nonsense_mediated_decay	chr10:63521363-63625123	890.878	835.901	305.66	401.459
ENSG00000133789.14	470.739	-1.27072	0.276816	-4.5905	4.42194e-06	8.48575e-05	8.48026	0.306806	9.76759	0.0693038	-1.28733	ENSG00000133789.14	SWAP70	retained_intron,protein_coding,nonsense_mediated_decay	chr11:9664077-9752991	901.256	842.029	306.759	414.567
ENSG00000175592.8	7609.24	1.42844	0.311227	4.5897	4.43887e-06	8.48575e-05	12.0777	0.54984	10.6963	0.167737	1.38138	ENSG00000175592.8	FOSL1	protein_coding	chr11:65892049-65900573	1800.91	1527.79	5659.11	3300.97
ENSG00000129315.10	461.349	-1.41513	0.308234	-4.59111	4.40904e-06	8.48575e-05	8.36821	0.586439	9.84126	0.138181	-1.47305	ENSG00000129315.10	CCNT1	retained_intron,protein_coding,nonsense_mediated_decay	chr12:48688458-48716998	981.083	856.737	247.387	439.966
ENSG00000105700.10	2461.81	1.28572	0.280146	4.58947	4.44373e-06	8.48575e-05	11.5106	0.535118	10.2735	0.0469364	1.23709	ENSG00000105700.10	KXD1	processed_transcript,protein_coding,nonsense_mediated_decay	chr19:18557762-18569387	1266.07	1209.11	3792.16	2244.07
ENSG00000213625.8	601.058	-1.31585	0.286978	-4.5852	4.53558e-06	8.6496e-05	9.00351	0.411966	10.3422	0.211333	-1.3387	ENSG00000213625.8	LEPROT	processed_transcript,protein_coding	chr1:65420587-65436007	1439.29	1169.89	418.908	627.586
ENSG00000121749.15	151.019	-1.76247	0.38468	-4.58166	4.61296e-06	8.78549e-05	6.21931	0.642667	8.05551	0.0683627	-1.8362	ENSG00000121749.15	TBC1D15	processed_transcript,protein_coding,retained_intron,nonsense_mediated_decay	chr12:71839707-71927248	274.608	256.776	53.8753	101.594
ENSG00000113407.13	1057.51	-1.39471	0.30455	-4.57958	4.65906e-06	8.83801e-05	9.39693	0.527508	10.8398	0.0533333	-1.44285	ENSG00000113407.13	TARS	processed_transcript,protein_coding,retained_intron,nonsense_mediated_decay	chr5:33440696-33469539	1784.95	1880.78	520.062	872.558
ENSG00000153922.10	170.654	-1.61826	0.353322	-4.58012	4.64708e-06	8.83801e-05	6.59094	0.100663	8.1861	0.341415	-1.59515	ENSG00000153922.10	CHD1	retained_intron,protein_coding,nonsense_mediated_decay	chr5:98853985-98928957	245.87	343.798	91.2582	100.774
ENSG00000152749.7	147.668	-1.57608	0.344147	-4.57967	4.65708e-06	8.83801e-05	6.58509	0.297982	8.16785	0.23697	-1.58276	ENSG00000152749.7	GPR180	protein_coding	chr13:94601903-94634645	322.504	255.55	82.4622	110.606
ENSG00000067334.13	203.819	-1.52587	0.333325	-4.57771	4.70084e-06	8.8964e-05	6.82433	0.266382	8.35271	0.225675	-1.52838	ENSG00000067334.13	DNTTIP2	retained_intron,nonsense_mediated_decay,protein_coding,processed_transcript	chr1:93866283-93879918	292.17	364.634	98.9546	128.631
ENSG00000115364.13	230.144	-1.41966	0.310159	-4.57719	4.71267e-06	8.8964e-05	7.3145	0.212488	8.74147	0.0580352	-1.42697	ENSG00000115364.13	MRPL19	protein_coding,retained_intron	chr2:75646783-75690851	439.851	415.499	142.934	176.15
ENSG00000009844.15	222.83	-1.35673	0.296416	-4.5771	4.71468e-06	8.8964e-05	7.291	0.226715	8.65361	0.152484	-1.36262	ENSG00000009844.15	VTA1	processed_transcript,protein_coding	chr6:142147162-142224689	433.465	373.214	139.636	174.512
ENSG00000240342.3	3558.86	1.23585	0.270002	4.57717	4.71307e-06	8.8964e-05	11.5111	0.486531	10.3158	0.0127475	1.19534	ENSG00000240342.3	RPS2P5	processed_pseudogene	chr12:118246084-118246962	1282.03	1266.11	3704.2	2298.96
ENSG00000143198.12	1348.79	1.26466	0.276352	4.57627	4.73343e-06	8.92003e-05	11.0255	0.391941	9.77679	0.252458	1.24873	ENSG00000143198.12	MGST3	retained_intron,protein_coding,processed_transcript	chr1:165630861-165661796	992.259	774.618	2525.54	1719.72
ENSG00000101439.8	4478.06	1.14692	0.250686	4.57513	4.75915e-06	8.95671e-05	12.6762	0.356558	11.5492	0.104452	1.12701	ENSG00000101439.8	CST3	protein_coding	chr20:23626706-23638473	2846.66	3153.62	7794.33	5495.07
ENSG00000059122.16	1984.79	1.44825	0.31657	4.57481	4.7666e-06	8.95895e-05	10.8782	0.599333	9.48648	0.162923	1.39176	ENSG00000059122.16	FLYWCH1	processed_transcript,protein_coding,retained_intron	chr16:2911937-2951208	661.772	776.456	2524.44	1402.65
ENSG00000090054.13	366.97	-1.32993	0.290762	-4.57395	4.78603e-06	8.98369e-05	8.11678	0.352037	9.46941	0.026496	-1.35263	ENSG00000090054.13	SPTLC1	processed_transcript,protein_coding	chr9:92031999-92115384	717.652	699.239	233.093	329.36
ENSG00000198901.13	357.558	-1.69495	0.370666	-4.57271	4.81464e-06	9.02556e-05	5.45276	0.417984	7.1607	0.348517	-1.70794	ENSG00000198901.13	PRC1	retained_intron,protein_coding,processed_transcript	chr15:90966038-90995629	169.235	120.115	35.1839	53.2547
ENSG00000104331.8	959.682	-1.32736	0.290353	-4.57154	4.84155e-06	9.05165e-05	9.62366	0.453631	10.987	0.0366994	-1.36333	ENSG00000104331.8	IMPAD1	protein_coding,nonsense_mediated_decay	chr8:56957933-56993844	2065.94	1992.92	631.111	984.802
ENSG00000070214.15	232.678	-1.50351	0.328869	-4.57174	4.83687e-06	9.05165e-05	7.28606	0.493426	8.83016	0.156579	-1.54409	ENSG00000070214.15	SLC44A1	processed_transcript,protein_coding,retained_intron,nonsense_mediated_decay	chr9:105244622-105439171	490.941	421.014	122.044	198.271
ENSG00000138138.13	241.714	-1.53444	0.33567	-4.57128	4.84752e-06	9.05165e-05	7.13454	0.532179	8.70393	0.301478	-1.56939	ENSG00000138138.13	ATAD1	processed_transcript,protein_coding	chr10:87751512-87841343	359.225	482.91	107.751	181.885
ENSG00000075711.20	375.287	-1.37074	0.299907	-4.57054	4.86461e-06	9.07173e-05	7.82014	0.430359	9.21456	0.236944	-1.39442	ENSG00000075711.20	DLG1	retained_intron,processed_transcript,protein_coding,nonsense_mediated_decay	chr3:197042560-197299300	528.46	666.759	182.516	278.563
ENSG00000109790.16	1150.12	-1.73682	0.380055	-4.56992	4.87918e-06	9.08707e-05	9.60063	0.850357	11.4403	0.337336	-1.83967	ENSG00000109790.16	KLHL5	protein_coding,nonsense_mediated_decay	chr4:39045039-39126857	2354.92	3278.03	511.266	1177.34
ENSG00000198315.10	274.592	-1.57977	0.345715	-4.56957	4.88735e-06	9.09046e-05	7.51723	0.562725	9.15281	0.0563286	-1.63558	ENSG00000198315.10	ZKSCAN8	protein_coding,nonsense_mediated_decay	chr6:28141910-28159472	553.206	584.64	138.536	240.875
ENSG00000145725.19	171.997	-1.57721	0.345391	-4.56645	4.96054e-06	9.21463e-05	6.76742	0.555844	8.39884	0.104891	-1.63142	ENSG00000145725.19	PPIP5K2	retained_intron,processed_transcript,protein_coding,nonsense_mediated_decay	chr5:103120149-103212799	320.109	354.829	82.4622	142.559
ENSG00000153989.7	159.883	-1.43252	0.313862	-4.56418	5.0144e-06	9.30261e-05	6.91083	0.195185	8.34778	0.109561	-1.43696	ENSG00000153989.7	NUS1	protein_coding	chr6:117675502-117710640	343.259	308.254	108.85	131.908
ENSG00000106034.17	1350.48	-1.17953	0.258463	-4.56364	5.02735e-06	9.30522e-05	10.1465	0.260196	11.3372	0.073311	-1.1907	ENSG00000106034.17	CPED1	processed_transcript,protein_coding,nonsense_mediated_decay	chr7:120988677-121297444	2681.42	2495.45	997.243	1287.13
ENSG00000165733.7	443.336	-1.20795	0.264693	-4.56358	5.02879e-06	9.30522e-05	8.2243	0.184723	9.43827	0.0317823	-1.21397	ENSG00000165733.7	BMS1	protein_coding	chr10:42782801-42834937	682.527	704.142	272.675	326.902
ENSG00000134313.15	952.659	-1.34626	0.295093	-4.56216	5.0631e-06	9.35647e-05	9.45667	0.454478	10.8393	0.00938799	-1.3826	ENSG00000134313.15	KIDINS220	retained_intron,protein_coding,nonsense_mediated_decay	chr2:8721081-8837630	1840.03	1823.17	561.842	877.474
ENSG00000109805.9	83.6354	-2.12688	0.466227	-4.56189	5.06956e-06	9.35647e-05	3.68687	0.23185	5.79059	0.177049	-2.10372	ENSG00000109805.9	NCAPG	retained_intron,protein_coding,nonsense_mediated_decay	chr4:17810902-17844862	59.8708	50.2521	10.995	13.9282
ENSG00000180530.10	201.202	-1.61016	0.353129	-4.55968	5.12316e-06	9.44323e-05	6.8136	0.320024	8.44035	0.0741443	-1.62675	ENSG00000180530.10	NRIP1	processed_transcript,protein_coding	chr21:14961235-15065936	334.478	359.731	95.6561	131.089
ENSG00000110047.17	6100.78	1.35244	0.296737	4.55773	5.17099e-06	9.51914e-05	12.668	0.597586	11.375	0.0973684	1.29305	ENSG00000110047.17	EHD1	retained_intron,protein_coding,processed_transcript	chr11:64851642-64888296	2785.19	2531.6	8722.3	4855.19
ENSG00000177030.16	902.417	1.21262	0.266095	4.5571	5.1865e-06	9.53544e-05	9.82406	0.303115	8.62401	0.126036	1.20005	ENSG00000177030.16	DEAF1	processed_transcript,protein_coding,retained_intron,nonsense_mediated_decay	chr11:644233-706715	370.401	419.176	1051.12	780.796
ENSG00000138433.15	93.7657	-1.75491	0.385151	-4.55641	5.20363e-06	9.53635e-05	5.57778	0.302444	7.3409	0.150681	-1.76312	ENSG00000138433.15	CIR1	retained_intron,protein_coding	chr2:174348022-174395715	150.076	174.044	40.6813	54.8933
ENSG00000174775.16	1396	1.60017	0.351164	4.55675	5.19501e-06	9.53635e-05	9.9807	0.741123	8.47346	0.0446112	1.50725	ENSG00000174775.16	HRAS	processed_transcript,protein_coding,nonsense_mediated_decay	chr11:532242-537287	347.251	362.796	1452.43	702.143
ENSG00000185567.6	4103.61	1.53312	0.336486	4.55627	5.20697e-06	9.53635e-05	12.4788	0.362631	10.9678	0.0629952	1.51098	ENSG00000185567.6	AHNAK2	protein_coding,retained_intron	chr14:104937244-104978357	2065.14	1941.45	6817.97	4778.18
ENSG00000162585.16	1081.51	1.34785	0.2959	4.55508	5.23668e-06	9.57851e-05	10.0551	0.581184	8.76092	0.139072	1.29414	ENSG00000162585.16	FAAP20	processed_transcript,protein_coding,retained_intron,nonsense_mediated_decay	chr1:2184461-2212720	404.727	463.913	1413.95	799.64
ENSG00000108828.15	12998.9	1.3299	0.292041	4.55381	5.26835e-06	9.62415e-05	13.7695	0.588167	12.4986	0.0204924	1.27085	ENSG00000108828.15	VAT1	protein_coding,nonsense_mediated_decay	chr17:43014605-43025123	5844.99	5728.74	18629.9	10466.6
ENSG00000012822.15	1879.75	1.33598	0.293446	4.55272	5.29561e-06	9.66163e-05	11.6136	0.588283	10.3299	0.201413	1.28368	ENSG00000012822.15	CALCOCO1	retained_intron,protein_coding,processed_transcript	chr12:53708517-53727745	1420.14	1165.6	4180.28	2348.12
ENSG00000182973.18	125.125	-1.57685	0.34641	-4.55197	5.31465e-06	9.67172e-05	6.13447	0.326171	7.72457	0.162878	-1.59011	ENSG00000182973.18	CNOT10	processed_transcript,protein_coding,retained_intron,nonsense_mediated_decay	chr3:32685145-32773875	194.78	228.586	59.3728	81.9303
ENSG00000092108.20	298.661	-1.40082	0.30773	-4.55212	5.31092e-06	9.67172e-05	7.59785	0.462512	9.03728	0.0551219	-1.43943	ENSG00000092108.20	SCFD1	retained_intron,processed_transcript,protein_coding,nonsense_mediated_decay	chr14:30622112-30735812	510.898	539.291	153.929	242.514
ENSG00000169855.19	999.936	-1.62349	0.356877	-4.54915	5.38632e-06	9.78971e-05	9.44748	0.633767	11.1328	0.205258	-1.68529	ENSG00000169855.19	ROBO1	processed_transcript,nonsense_mediated_decay,protein_coding,retained_intron	chr3:78597240-79767815	2030.02	2482.58	511.266	952.03
ENSG00000115368.9	189.763	-1.57525	0.346348	-4.54819	5.41105e-06	9.82219e-05	6.55254	0.637756	8.20227	0.0419838	-1.64972	ENSG00000115368.9	WDR75	retained_intron,protein_coding,nonsense_mediated_decay	chr2:189441433-189475565	300.152	288.03	68.1687	127.811
ENSG00000135341.17	352.563	-1.42877	0.314312	-4.54569	5.47551e-06	9.92661e-05	7.8907	0.530142	9.36753	0.12702	-1.47684	ENSG00000135341.17	MAP3K7	processed_transcript,protein_coding	chr6:90513573-90587045	702.484	620.184	182.516	307.239
ENSG00000006451.7	378.903	-1.29891	0.285766	-4.54535	5.48435e-06	9.93008e-05	8.06764	0.401162	9.39578	0.0590773	-1.32814	ENSG00000006451.7	RALA	processed_transcript,protein_coding,nonsense_mediated_decay	chr7:39623483-39708124	692.905	653.89	219.899	326.083
ENSG00000139163.15	190.253	-1.42133	0.312719	-4.54507	5.49171e-06	9.93084e-05	7.10083	0.141936	8.52445	0.0103694	-1.42362	ENSG00000139163.15	ETNK1	retained_intron,protein_coding	chr12:22625075-22690665	369.603	365.86	127.542	146.655
ENSG00000164163.10	376.699	-1.2093	0.266103	-4.5445	5.50657e-06	9.94516e-05	8.11062	0.186268	9.32535	0.0671064	-1.21473	ENSG00000164163.10	ABCE1	processed_transcript,protein_coding,retained_intron,nonsense_mediated_decay	chr4:145097932-145129179	620.262	662.47	251.785	302.323
ENSG00000130311.10	2012.09	1.31895	0.2903	4.54341	5.53522e-06	9.98432e-05	11.4695	0.583196	10.2081	0.0540413	1.26134	ENSG00000130311.10	DDA1	retained_intron,protein_coding,nonsense_mediated_decay	chr19:17309518-17323301	1214.18	1151.51	3773.47	2130.19
ENSG00000119138.4	112.318	-1.86951	0.41152	-4.54293	5.54781e-06	9.99442e-05	6.07943	0.404	7.95207	0.363194	-1.87264	ENSG00000119138.4	KLF9	protein_coding	chr9:70384597-70414624	206.754	295.384	54.9748	81.9303
ENSG00000065911.11	361.933	-1.73706	0.382586	-4.54031	5.61705e-06	0.000101065	7.56833	0.874394	9.42756	0.230103	-1.85922	ENSG00000065911.11	MTHFD2	processed_transcript,protein_coding,nonsense_mediated_decay	chr2:74198562-74217565	614.674	770.328	123.144	290.853
ENSG00000153250.19	521.944	-1.28733	0.283645	-4.53852	5.66515e-06	0.000101802	8.59605	0.356966	9.90447	0.114102	-1.30842	ENSG00000153250.19	RBMS1	processed_transcript,protein_coding,retained_intron	chr2:160272151-160493794	1013.01	905.763	324.351	460.448
ENSG00000001084.10	343.221	-1.57428	0.346924	-4.53782	5.68375e-06	0.000101881	7.86646	0.435489	9.47195	0.113073	-1.60549	ENSG00000001084.10	GCLC	protein_coding,retained_intron,nonsense_mediated_decay	chr6:53497341-53616970	671.352	750.104	188.014	288.395
ENSG00000125520.13	1539.27	1.25472	0.276493	4.53797	5.67977e-06	0.000101881	9.91652	0.46405	8.69806	0.0669744	1.21846	ENSG00000125520.13	SLC2A4RG	processed_transcript,protein_coding	chr20:63739861-63743505	428.675	401.404	1212.74	769.326
ENSG00000221823.10	419.815	-1.2696	0.279815	-4.53729	5.69829e-06	0.00010193	8.39673	0.37189	9.69107	0.0661559	-1.29434	ENSG00000221823.10	PPP3R1	protein_coding	chr2:68178857-68256237	853.359	799.744	280.371	403.916
ENSG00000119326.14	277.869	-1.4021	0.309024	-4.53719	5.70074e-06	0.00010193	7.39108	0.336485	8.801	0.285387	-1.40992	ENSG00000119326.14	CTNNAL1	processed_transcript,protein_coding	chr9:108942569-109013529	512.494	387.309	141.835	197.452
ENSG00000119820.10	217.117	-1.42997	0.315187	-4.53689	5.70906e-06	0.000101952	7.30224	0.462117	8.77048	0.0737478	-1.46824	ENSG00000119820.10	YIPF4	retained_intron,protein_coding,nonsense_mediated_decay	chr2:32277910-32316594	420.692	452.269	125.343	197.452
ENSG00000081087.14	204.562	-1.68911	0.372407	-4.53566	5.7423e-06	0.000102312	7.03133	0.72346	8.81126	0.0893144	-1.77993	ENSG00000081087.14	OSTM1	processed_transcript,protein_coding	chr6:108041409-108165854	429.473	468.815	91.2582	185.982
ENSG00000066933.15	322.558	-1.32848	0.292899	-4.53562	5.74353e-06	0.000102312	7.93104	0.3557	9.28281	0.0148356	-1.35177	ENSG00000066933.15	MYO9A	retained_intron,nonsense_mediated_decay,protein_coding,processed_transcript	chr15:71822289-72118577	617.867	626.925	204.506	290.033
ENSG00000157540.19	498.308	-1.34962	0.297649	-4.53426	5.78061e-06	0.000102845	8.32117	0.466319	9.70975	0.0416491	-1.38859	ENSG00000157540.19	DYRK1A	processed_transcript,protein_coding	chr21:37365790-37517450	854.157	819.967	253.984	401.459
ENSG00000213516.9	67.628	-1.84983	0.408082	-4.53299	5.81538e-06	0.000103216	5.26551	0.153179	7.10952	0.0881129	-1.84401	ENSG00000213516.9	RBMXL1	protein_coding	chr1:88979456-88992960	143.69	131.759	35.1839	40.9652
ENSG00000181523.12	2120.1	1.40756	0.310517	4.53297	5.81589e-06	0.000103216	11.4157	0.666988	10.0829	0.0751329	1.33276	ENSG00000181523.12	SGSH	processed_transcript,nonsense_mediated_decay,protein_coding,retained_intron	chr17:80206716-80220923	1124.77	1044.88	3787.76	1969.6
ENSG00000055917.15	586.971	-1.28911	0.284445	-4.532	5.84278e-06	0.000103309	8.71646	0.292671	10.0207	0.0437984	-1.3042	ENSG00000055917.15	PUM2	processed_transcript,protein_coding,nonsense_mediated_decay	chr2:20248691-20352234	1016.21	1060.81	363.933	485.027
ENSG00000174840.8	316.238	-1.24585	0.274873	-4.53246	5.83009e-06	0.000103309	7.88777	0.0866114	9.13154	0.132163	-1.24377	ENSG00000174840.8	PDE12	protein_coding	chr3:57556276-57566844	597.91	525.196	226.496	246.61
ENSG00000133706.17	930.86	-1.31227	0.289548	-4.53212	5.8395e-06	0.000103309	9.38339	0.440551	10.7269	0.136246	-1.34347	ENSG00000133706.17	LARS	retained_intron,protein_coding,processed_transcript	chr5:146113038-146182660	1811.29	1584.78	537.653	828.316
ENSG00000177600.8	7668.17	1.22081	0.269453	4.53071	5.87859e-06	0.000103814	13.1694	0.467394	11.9861	0.0169763	1.18338	ENSG00000177600.8	RPLP2	processed_transcript,protein_coding,retained_intron	chr11:809647-812880	4022.52	4090.03	11584.3	7326.21
ENSG00000101220.17	1239.37	1.52903	0.337511	4.53031	5.88971e-06	0.000103882	9.70803	0.747771	8.27046	0.151474	1.43757	ENSG00000101220.17	C20orf27	protein_coding	chr20:3753508-3768387	332.084	286.192	1206.15	579.247
ENSG00000119900.7	631.432	-1.12633	0.248665	-4.52952	5.91167e-06	0.000104141	9.35991	0.120085	10.4877	0.0810392	-1.12783	ENSG00000119900.7	OGFRL1	processed_transcript,protein_coding	chr6:71288803-71308950	1493.58	1379.48	619.016	696.408
ENSG00000123104.11	150.995	-1.52435	0.336558	-4.52923	5.91985e-06	0.000104157	6.78875	0.380409	8.33954	0.0341097	-1.55078	ENSG00000123104.11	ITPR2	retained_intron,processed_transcript,protein_coding,nonsense_mediated_decay	chr12:26336515-26833198	328.89	318.059	91.2582	132.727
ENSG00000198258.10	2384.12	1.20823	0.266802	4.52855	5.93895e-06	0.000104365	11.5483	0.415704	10.3697	0.000199259	1.17857	ENSG00000198258.10	UBL5	processed_transcript,protein_coding,retained_intron	chr19:9827892-9830115	1322.75	1322.49	3671.22	2442.34
ENSG00000129925.10	3736.81	1.28769	0.284377	4.52811	5.95129e-06	0.000104454	12.0302	0.521595	10.7884	0.062556	1.24185	ENSG00000129925.10	TMEM8A	retained_intron,protein_coding,processed_transcript	chr16:370773-387113	1714.7	1823.17	5400.72	3238.71
ENSG00000143537.13	2772.19	1.28081	0.283045	4.52513	6.03583e-06	0.000105808	11.3269	0.55677	10.099	0.0055243	1.22789	ENSG00000143537.13	ADAM15	protein_coding,processed_transcript,retained_intron,nonsense_mediated_decay	chr1:155050566-155062775	1099.23	1093.29	3374.35	1954.86
ENSG00000113369.8	273.417	-1.56082	0.344963	-4.52459	6.05115e-06	0.000105947	7.40589	0.454263	9.00286	0.0777774	-1.59697	ENSG00000113369.8	ARRDC3	retained_intron,protein_coding,processed_transcript	chr5:91368724-91383359	532.451	493.328	135.238	211.38
ENSG00000151718.15	355.15	-1.38166	0.305444	-4.52345	6.08403e-06	0.000106333	8.0112	0.321342	9.40546	0.194807	-1.39426	ENSG00000151718.15	WWC2	processed_transcript,protein_coding,retained_intron,nonsense_mediated_decay	chr4:183099293-183320777	745.591	615.894	219.899	301.504
ENSG00000166598.14	5750.52	-1.75757	0.388558	-4.52331	6.08803e-06	0.000106333	11.6197	0.540023	13.4144	0.272366	-1.79475	ENSG00000166598.14	HSP90B1	retained_intron,protein_coding,nonsense_mediated_decay	chr12:103930107-103953645	9552.99	12476.6	2414.49	4099.79
ENSG00000142002.16	3359.83	1.32211	0.292409	4.52143	6.14231e-06	0.00010715	11.9954	0.556653	10.7261	0.0359205	1.26931	ENSG00000142002.16	DPP9	retained_intron,processed_transcript,protein_coding,nonsense_mediated_decay	chr19:4675224-4724673	1723.48	1663.83	5363.34	3107.62
ENSG00000164713.9	3356.71	1.31964	0.2919	4.52086	6.15891e-06	0.000107294	11.6101	0.555816	10.3422	0.0829646	1.26792	ENSG00000164713.9	BRI3	processed_transcript,nonsense_mediated_decay,protein_coding,retained_intron	chr7:98252379-98310441	1351.48	1245.88	4104.42	2380.08
ENSG00000178502.5	113.085	-1.74712	0.386476	-4.52063	6.16556e-06	0.000107294	6.01009	0.658168	7.83557	0.010533	-1.82548	ENSG00000178502.5	KLHL11	protein_coding	chr17:41853545-41865431	229.106	226.747	46.1788	88.4847
ENSG00000151239.13	258.3	-1.35246	0.299226	-4.51985	6.18825e-06	0.000107428	7.55423	0.329464	8.92152	0.167218	-1.36729	ENSG00000151239.13	TWF1	retained_intron,processed_transcript,protein_coding,nonsense_mediated_decay	chr12:43793723-43806375	446.237	525.808	159.427	220.393
ENSG00000012048.20	69.2445	-1.97926	0.437898	-4.51991	6.1866e-06	0.000107428	4.62671	0.333173	6.59	0.0981395	-1.96329	ENSG00000012048.20	BRCA1	retained_intron,processed_transcript,protein_coding,non_stop_decay,nonsense_mediated_decay	chr17:43044295-43170245	100.583	91.3117	28.5869	20.4826
ENSG00000228474.5	4421.1	1.17323	0.259603	4.51931	6.20413e-06	0.000107573	12.7034	0.329522	11.5481	0.0686337	1.15528	ENSG00000228474.5	OST4	protein_coding	chr2:27070472-27071773	3096.52	2895.01	7838.31	5674.49
ENSG00000172331.11	208.146	-1.46405	0.323984	-4.51889	6.21649e-06	0.000107657	7.33903	0.426907	8.82326	0.267818	-1.48423	ENSG00000172331.11	BPGM	protein_coding	chr7:134646808-134679813	396.744	516.003	130.84	199.091
ENSG00000142327.12	2058.39	1.37391	0.304061	4.51854	6.22672e-06	0.000107704	10.9014	0.629635	9.59337	0.0906821	1.30798	ENSG00000142327.12	RNPEPL1	retained_intron,protein_coding,processed_transcript	chr2:240565804-240581372	738.407	807.098	2603.61	1404.29
ENSG00000166266.13	191.86	-1.42823	0.316128	-4.5179	6.24562e-06	0.000107771	7.03326	0.248819	8.46029	0.253678	-1.42702	ENSG00000166266.13	CUL5	retained_intron,processed_transcript,protein_coding,nonsense_mediated_decay	chr11:108008733-108107776	310.53	398.34	115.447	147.475
ENSG00000133104.12	375.869	-1.43629	0.317903	-4.518	6.24251e-06	0.000107771	7.93149	0.4118	9.39838	0.000652096	-1.46688	ENSG00000133104.12	SPG20	processed_transcript,protein_coding	chr13:36301638-36370180	674.545	674.113	199.009	298.226
ENSG00000197747.8	3646.06	1.23162	0.272684	4.51668	6.28173e-06	0.000108003	12.0364	0.29474	10.8077	0.268025	1.22873	ENSG00000197747.8	S100A10	processed_transcript,protein_coding	chr1:151982915-151994390	2043.59	1571.3	4853.17	3635.25
ENSG00000198087.7	173.601	-1.51229	0.334797	-4.51704	6.27103e-06	0.000108003	6.86541	0.440502	8.41002	0.130881	-1.5446	ENSG00000198087.7	CD2AP	retained_intron,protein_coding,processed_transcript	chr6:47477789-47627263	318.513	362.183	93.4571	144.197
ENSG00000067955.13	315.146	-1.32094	0.292458	-4.51669	6.28138e-06	0.000108003	7.89533	0.394667	9.24484	0.0441244	-1.34951	ENSG00000067955.13	CBFB	retained_intron,protein_coding,processed_transcript	chr16:67029116-67101058	619.464	593.22	195.71	288.395
ENSG00000198146.4	205.929	-1.46095	0.323509	-4.51595	6.30329e-06	0.000108244	7.1635	0.248164	8.63452	0.0507031	-1.47101	ENSG00000198146.4	ZNF770	protein_coding	chr15:34978341-34988287	387.165	406.919	126.442	161.403
ENSG00000130720.12	805.703	1.39771	0.309644	4.51393	6.36384e-06	0.000109153	8.88533	0.496019	7.52735	0.149132	1.35799	ENSG00000130720.12	FIBCD1	processed_transcript,protein_coding	chr9:130902438-130939286	197.973	170.98	602.524	370.325
ENSG00000128050.8	810.793	-1.37759	0.305232	-4.51325	6.3841e-06	0.000109272	8.74294	0.47685	10.1518	0.233197	-1.40884	ENSG00000128050.8	PAICS	retained_intron,protein_coding	chr4:56435741-56464579	1274.85	1014.23	338.645	540.74
ENSG00000196914.8	3071.2	-1.2054	0.267085	-4.51319	6.386e-06	0.000109272	11.3337	0.404298	12.566	0.0943265	-1.23232	ENSG00000196914.8	ARHGEF12	retained_intron,protein_coding	chr11:120336914-120489936	6350.3	5789.41	2116.53	3146.12
ENSG00000130429.12	297.901	1.3644	0.302359	4.51253	6.40595e-06	0.000109482	8.75303	0.391708	7.4142	0.0683905	1.33882	ENSG00000130429.12	ARPC1B	retained_intron,nonsense_mediated_decay,protein_coding,processed_transcript	chr7:99374249-99394801	164.445	175.882	522.261	355.578
ENSG00000165392.9	134.779	-1.55106	0.343825	-4.51119	6.44662e-06	0.000110046	6.32248	0.378807	7.8933	0.18039	-1.57082	ENSG00000165392.9	WRN	retained_intron,protein_coding	chr8:31033801-31173769	217.132	259.227	65.9698	95.8585
ENSG00000108588.13	470.683	-1.20616	0.267454	-4.50978	6.48937e-06	0.000110644	8.46244	0.303622	9.68567	0.0274995	-1.22323	ENSG00000108588.13	CCDC47	retained_intron,protein_coding	chr17:63745250-63776351	834.2	812	303.461	408.832
ENSG00000151806.13	176.092	-1.3802	0.306135	-4.50846	6.53014e-06	0.000111206	6.82556	0.158355	8.20893	0.0167817	-1.38336	ENSG00000151806.13	GUF1	processed_transcript,protein_coding,nonsense_mediated_decay	chr4:44678427-44700926	292.968	297.836	104.452	122.076
ENSG00000073711.10	271.683	-1.29655	0.287617	-4.50789	6.54766e-06	0.00011124	7.56291	0.186687	8.85679	0.164793	-1.29388	ENSG00000073711.10	PPP2R3A	processed_transcript,protein_coding,nonsense_mediated_decay	chr3:135965673-136147891	502.117	427.143	206.705	172.054
ENSG00000107581.12	2641.06	-1.1634	0.25808	-4.50789	6.5474e-06	0.00011124	11.0192	0.305039	12.1986	0.0433406	-1.17941	ENSG00000107581.12	EIF3A	retained_intron,protein_coding	chr10:119033670-119080823	4800.84	4601.13	1786.68	2409.57
ENSG00000109929.9	166.523	-1.57083	0.348601	-4.50609	6.6033e-06	0.000112053	6.77517	0.46141	8.38477	0.028627	-1.6096	ENSG00000109929.9	SC5D	retained_intron,protein_coding,processed_transcript	chr11:121292453-121308694	338.47	329.09	86.8602	136.824
ENSG00000179021.9	150.896	-1.62761	0.361311	-4.50474	6.64548e-06	0.000112635	6.39881	0.453281	8.0548	0.239669	-1.65599	ENSG00000179021.9	C3orf38	processed_transcript,protein_coding	chr3:88149743-88168729	298.556	235.94	67.0692	104.871
ENSG00000109321.10	274.473	-1.64668	0.365608	-4.50396	6.6698e-06	0.000112794	7.88368	0.051396	9.4997	0.417222	-1.61602	ENSG00000109321.10	AREG	retained_intron,protein_coding	chr4:74445134-74455009	887.685	589.543	229.795	241.694
ENSG00000080371.5	483.261	-1.2559	0.278844	-4.50394	6.67061e-06	0.000112794	8.65122	0.151754	9.90606	0.175138	-1.25484	ENSG00000080371.5	RAB21	retained_intron,protein_coding	chr12:71754874-71800285	1044.95	880.024	372.729	432.592
ENSG00000150347.14	4212.71	-1.5521	0.344661	-4.50325	6.69232e-06	0.000113028	11.3707	0.87116	13.05	0.0710988	-1.67926	ENSG00000150347.14	ARID5B	protein_coding	chr10:61901300-62096944	8781.06	8189.86	1727.31	4058.01
ENSG00000075790.10	227.798	-1.33676	0.296862	-4.50296	6.70144e-06	0.000113048	7.46245	0.285601	8.81337	0.0888186	-1.35092	ENSG00000075790.10	BCAP29	retained_intron,nonsense_mediated_decay,protein_coding,processed_transcript	chr7:107579977-107629170	469.387	430.207	152.83	202.368
ENSG00000166128.12	235.762	-1.48078	0.328993	-4.50093	6.76576e-06	0.000113999	7.3087	0.543825	8.841	0.105035	-1.53231	ENSG00000166128.12	RAB8B	protein_coding,nonsense_mediated_decay	chr15:63189469-63267782	435.061	482.297	120.945	206.464
ENSG00000126804.13	160.894	-1.71464	0.381028	-4.50004	6.79417e-06	0.000114343	6.53366	0.677451	8.32444	0.174608	-1.79079	ENSG00000126804.13	ZBTB1	processed_transcript,protein_coding	chr14:64503712-64533690	293.766	348.7	65.9698	128.631
ENSG00000089916.17	484.333	-1.15062	0.255796	-4.4982	6.85307e-06	0.000115199	8.44861	0.148463	9.60315	0.0139688	-1.15453	ENSG00000089916.17	GPATCH2L	retained_intron,processed_transcript,protein_coding,nonsense_mediated_decay	chr14:76151916-76254342	771.935	782.584	324.351	375.241
ENSG00000108021.19	559.607	-1.37115	0.304922	-4.49673	6.90068e-06	0.000115728	8.63633	0.477044	10.0476	0.0407033	-1.4113	ENSG00000108021.19	FAM208B	processed_transcript,protein_coding,retained_intron	chr10:5684838-5763740	1036.96	1079.19	314.456	502.233
ENSG00000171681.12	659.951	-1.41328	0.314285	-4.4968	6.89847e-06	0.000115728	8.84272	0.61796	10.3228	0.0167511	-1.48006	ENSG00000171681.12	ATF7IP	processed_transcript,protein_coding,retained_intron	chr12:14365632-14502935	1290.82	1269.78	338.645	621.032
ENSG00000137947.11	172.367	-1.43564	0.319294	-4.49628	6.9152e-06	0.000115741	6.77872	0.317896	8.22943	0.159935	-1.45071	ENSG00000137947.11	GTF2B	processed_transcript,protein_coding	chr1:88852932-88891944	324.101	276.999	93.4571	127.811
ENSG00000115594.11	1372.69	-1.57456	0.350218	-4.49596	6.9257e-06	0.000115741	10.0976	0.592178	11.7228	0.236934	-1.62529	ENSG00000115594.11	IL1R1	protein_coding,nonsense_mediated_decay	chr2:102064544-102179874	3795.81	3009	819.124	1464.09
ENSG00000100994.11	4552.46	1.31721	0.292976	4.49596	6.9256e-06	0.000115741	12.3818	0.579828	11.1203	0.0988948	1.26153	ENSG00000100994.11	PYGB	processed_transcript,protein_coding	chr20:25248069-25298014	2120.23	2336.11	7090.65	4016.22
ENSG00000198887.8	150.068	-1.56834	0.348894	-4.49518	6.95107e-06	0.000115894	6.42756	0.396696	8.00859	0.291705	-1.58102	ENSG00000198887.8	SMC5	processed_transcript,protein_coding,retained_intron	chr9:70258962-70354888	222.719	296.61	70.3677	104.052
ENSG00000197969.11	202.418	-1.45554	0.323788	-4.49534	6.94591e-06	0.000115894	7.00342	0.346745	8.46473	0.296949	-1.46131	ENSG00000197969.11	VPS13A	processed_transcript,protein_coding,retained_intron,nonsense_mediated_decay	chr9:77177353-77421541	304.942	408.145	107.751	151.571
ENSG00000002330.13	1240.78	1.41249	0.314289	4.49424	6.98182e-06	0.000116272	9.987	0.589951	8.63267	0.0777172	1.35433	ENSG00000002330.13	BAD	retained_intron,protein_coding	chr11:64269830-64284704	381.577	411.822	1354.58	759.494
ENSG00000162368.13	471.24	-1.2738	0.283489	-4.4933	7.01291e-06	0.000116654	8.59499	0.36932	9.89282	0.0702267	-1.29784	ENSG00000162368.13	CMPK1	retained_intron,protein_coding,nonsense_mediated_decay	chr1:47333797-47378839	983.478	918.02	322.152	462.906
ENSG00000164209.16	245.288	-1.40618	0.313044	-4.49196	7.05702e-06	0.000117138	7.46306	0.30115	8.8856	0.0237579	-1.42254	ENSG00000164209.16	SLC25A46	processed_transcript,protein_coding,retained_intron	chr5:110738136-110765161	466.992	478.008	151.73	204.006
ENSG00000089486.16	1109.63	1.41489	0.315011	4.49155	7.07053e-06	0.000117138	10.1579	0.660803	8.81661	0.0703162	1.34127	ENSG00000089486.16	CDIP1	processed_transcript,protein_coding,nonsense_mediated_decay	chr16:4510675-4538828	466.194	435.11	1578.88	825.858
ENSG00000003249.13	922.864	1.36476	0.30386	4.49143	7.07471e-06	0.000117138	9.80481	0.523543	8.48701	0.0233203	1.3178	ENSG00000003249.13	DBNDD1	retained_intron,TEC,protein_coding,nonsense_mediated_decay	chr16:90004865-90020128	362.418	354.216	1155.57	691.492
ENSG00000160131.13	343.588	-1.25885	0.280277	-4.49146	7.07366e-06	0.000117138	8.11941	0.317692	9.39602	0.0844106	-1.27662	ENSG00000160131.13	VMA21	processed_transcript,protein_coding	chrX:151396515-151409364	701.686	645.923	237.491	324.444
ENSG00000115053.15	3236.69	-1.20301	0.267944	-4.48976	7.13032e-06	0.000117786	11.1268	0.268048	12.3424	0.0138177	-1.21555	ENSG00000115053.15	NCL	retained_intron,protein_coding	chr2:231453531-231483641	5227.92	5157.58	1960.4	2549.67
ENSG00000103187.7	15037.1	1.36791	0.304658	4.48997	7.12322e-06	0.000117786	14.3399	0.680811	13.0498	0.0810366	1.29017	ENSG00000103187.7	COTL1	processed_transcript,protein_coding,retained_intron	chr16:84565594-84618077	8822.57	8148.8	28950.8	14853.1
ENSG00000177119.15	1062.3	-1.28867	0.28705	-4.48937	7.14349e-06	0.000117868	9.74491	0.528003	11.0823	0.000409099	-1.33742	ENSG00000177119.15	ANO6	processed_transcript,protein_coding,retained_intron,nonsense_mediated_decay	chr12:45215987-45440404	2167.32	2168.19	661.897	1110.98
ENSG00000107651.12	585.66	-1.24497	0.277479	-4.48672	7.23297e-06	0.000119207	8.67793	0.411545	9.95355	0.012346	-1.27562	ENSG00000107651.12	SEC23IP	processed_transcript,protein_coding	chr10:119892711-119944658	985.075	997.075	334.247	500.594
ENSG00000035687.9	258.19	-1.38858	0.309587	-4.48527	7.282e-06	0.000119877	7.52576	0.480207	8.95672	0.00261754	-1.43096	ENSG00000035687.9	ADSS	processed_transcript,protein_coding	chr1:244408494-244452134	495.73	497.005	145.133	232.682
ENSG00000134186.11	149.819	-1.50573	0.335764	-4.48449	7.30871e-06	0.000120178	6.26506	0.297593	7.78191	0.146258	-1.51685	ENSG00000134186.11	PRPF38B	processed_transcript,protein_coding	chr1:108692323-108701803	204.359	235.94	65.9698	88.4847
ENSG00000173674.10	130.678	-1.52185	0.339403	-4.48389	7.32945e-06	0.000120381	6.34409	0.185825	7.86978	0.0166875	-1.5257	ENSG00000173674.10	EIF1AX	protein_coding	chrX:20124518-20141844	231.501	235.327	73.6662	88.4847
ENSG00000141564.13	2145.28	1.27348	0.284042	4.48343	7.34537e-06	0.000120504	11.1873	0.522958	9.96031	0.0415537	1.22695	ENSG00000141564.13	RPTOR	processed_transcript,protein_coding,retained_intron,nonsense_mediated_decay	chr17:80544819-80966371	1016.21	975.626	3012.62	1804.11
ENSG00000110696.9	453.372	-1.3484	0.30086	-4.48183	7.40065e-06	0.000121272	8.31752	0.532925	9.71353	0.142137	-1.39601	ENSG00000110696.9	C11orf58	processed_transcript,protein_coding,retained_intron	chr11:16613132-16756881	899.659	782.584	245.188	413.748
ENSG00000183808.11	113.557	-1.68033	0.375072	-4.48003	7.46343e-06	0.000122022	6.11649	0.581483	7.85401	0.147404	-1.73752	ENSG00000183808.11	RBM12B	processed_transcript,protein_coding	chr8:93729356-93741017	214.737	248.196	51.6763	91.762
ENSG00000103266.10	3576.7	1.31966	0.294561	4.48008	7.46166e-06	0.000122022	11.5246	0.583394	10.263	0.00885483	1.26158	ENSG00000103266.10	STUB1	retained_intron,nonsense_mediated_decay,protein_coding,processed_transcript	chr16:680224-682870	1222.96	1233.63	3920.8	2212.94
ENSG00000136937.12	556.582	-1.34032	0.299206	-4.47958	7.47901e-06	0.000122137	8.5849	0.447503	9.95922	0.107736	-1.37432	ENSG00000136937.12	NCBP1	processed_transcript,protein_coding,nonsense_mediated_decay	chr9:97633626-97673748	1048.94	943.759	307.859	477.654
ENSG00000152219.4	87.9414	-1.67845	0.374727	-4.47912	7.49521e-06	0.000122262	5.71231	0.285669	7.40252	0.0127562	-1.69022	ENSG00000152219.4	ARL14EP	retained_intron,protein_coding,processed_transcript	chr11:30323051-30338227	167.638	169.754	45.0793	59.8091
ENSG00000148943.11	229.586	-1.44745	0.323185	-4.47869	7.51011e-06	0.000122366	7.41218	0.229193	8.86567	0.121304	-1.45349	ENSG00000148943.11	LIN7C	protein_coding	chr11:27494576-27506773	439.053	494.554	151.73	190.078
ENSG00000169679.14	149.353	-1.70556	0.380865	-4.47811	7.53079e-06	0.000122438	4.69283	0.187758	6.38146	0.31086	-1.68863	ENSG00000169679.14	BUB1	processed_transcript,protein_coding,retained_intron	chr2:110637698-110678114	96.5916	71.0883	23.0894	27.8563
ENSG00000024048.10	610.678	-1.28999	0.288068	-4.47808	7.53163e-06	0.000122438	8.79832	0.477296	10.1282	0.0709747	-1.32991	ENSG00000024048.10	UBR2	protein_coding	chr6:42564062-42693504	1158.3	1080.42	351.839	562.042
ENSG00000215717.5	374.874	-1.19129	0.266073	-4.4773	7.55944e-06	0.000122446	8.21917	0.161111	9.4138	0.0960523	-1.19463	ENSG00000215717.5	TMEM167B	processed_transcript,protein_coding	chr1:109089803-109096934	714.459	650.213	274.874	321.986
ENSG00000112695.11	1894.22	1.12333	0.250878	4.4776	7.54867e-06	0.000122446	11.1361	0.330984	10.0311	0.0442442	1.10496	ENSG00000112695.11	COX7A2	retained_intron,protein_coding,nonsense_mediated_decay	chr6:75237675-75250323	1023.39	1068.78	2646.49	1913.07
ENSG00000136942.14	10711.6	1.21112	0.270515	4.4771	7.56632e-06	0.000122446	13.2684	0.491617	12.0982	0.0546042	1.17018	ENSG00000136942.14	RPL35	retained_intron,protein_coding,nonsense_mediated_decay	chr9:124857880-124861981	4503.08	4268.36	12555.1	7753.89
ENSG00000111647.12	209.386	-1.53879	0.343677	-4.47743	7.55483e-06	0.000122446	7.19224	0.0239998	8.72793	0.0290987	-1.5357	ENSG00000111647.12	UHRF1BP1L	retained_intron,protein_coding,nonsense_mediated_decay	chr12:100028455-100142848	417.499	429.594	144.034	147.475
ENSG00000119041.10	169.449	-1.61488	0.360735	-4.47663	7.58319e-06	0.000122581	6.47156	0.589635	8.14965	0.0237412	-1.67809	ENSG00000119041.10	GTF3C3	retained_intron,nonsense_mediated_decay,protein_coding,processed_transcript	chr2:196763032-196799725	280.195	286.805	65.9698	117.98
ENSG00000087502.17	219.675	-1.57515	0.351942	-4.47561	7.61926e-06	0.000123025	7.12934	0.48379	8.72515	0.345123	-1.59582	ENSG00000087502.17	ERGIC2	retained_intron,protein_coding,nonsense_mediated_decay	chr12:29337352-29381189	356.83	500.682	109.95	176.969
ENSG00000092201.9	726.378	-1.44093	0.322051	-4.47425	7.66817e-06	0.000123675	8.69551	0.42305	10.1679	0.0320091	-1.47236	ENSG00000092201.9	SUPT16H	retained_intron,protein_coding,nonsense_mediated_decay	chr14:21351472-21384266	1131.96	1168.05	336.446	509.607
ENSG00000151461.19	203.244	-1.40327	0.313796	-4.47192	7.75214e-06	0.000124889	7.11839	0.31197	8.53834	0.0763765	-1.41995	ENSG00000151461.19	UPF2	processed_transcript,protein_coding	chr10:11920022-12043170	357.628	385.47	118.746	161.403
ENSG00000206527.9	300.639	-1.56635	0.350293	-4.47153	7.76618e-06	0.000124974	7.63158	0.773437	9.30187	0.0603127	-1.67029	ENSG00000206527.9	HACD2	processed_transcript,protein_coding,retained_intron	chr3:123490820-123585185	612.279	649.6	135.238	289.214
ENSG00000035928.15	195.36	-1.4505	0.324418	-4.47109	7.78236e-06	0.000125094	6.73048	0.450229	8.21641	0.112358	-1.48592	ENSG00000035928.15	RFC1	processed_transcript,nonsense_mediated_decay,protein_coding,retained_intron	chr4:39287456-39366375	280.994	313.769	84.6612	131.908
ENSG00000157500.10	135.128	-1.6106	0.360293	-4.47024	7.81306e-06	0.000125306	6.45848	0.287991	8.08278	0.0119662	-1.62429	ENSG00000157500.10	APPL1	retained_intron,protein_coding	chr3:57227737-57273468	272.213	269.033	75.8652	100.774
ENSG00000166326.6	1029.72	-1.18257	0.264533	-4.4704	7.80724e-06	0.000125306	9.71701	0.316519	10.9158	0.0999281	-1.19883	ENSG00000166326.6	TRIM44	processed_transcript,protein_coding	chr11:35662805-35818007	2028.42	1839.1	720.17	982.345
ENSG00000127022.14	8162.11	-1.29638	0.290029	-4.46983	7.82821e-06	0.000125409	12.6193	0.477059	13.9543	0.0557536	-1.33504	ENSG00000127022.14	CANX	processed_transcript,protein_coding,retained_intron,nonsense_mediated_decay	chr5:179678628-179730925	16312.8	15445.2	4979.62	7948.88
ENSG00000155111.14	146.629	-1.53067	0.342492	-4.46922	7.85063e-06	0.000125628	6.71115	0.320154	8.25551	0.150375	-1.54436	ENSG00000155111.14	CDK19	processed_transcript,protein_coding,nonsense_mediated_decay	chr6:110609978-110815958	283.389	328.477	89.0592	122.076
ENSG00000129675.15	196.088	-1.47383	0.329822	-4.46856	7.87477e-06	0.000125873	7.15668	0.32884	8.64554	0.171398	-1.48886	ENSG00000129675.15	ARHGEF6	protein_coding	chrX:136665547-136782088	435.061	367.698	120.945	167.138
ENSG00000090266.12	1068.22	1.3225	0.296048	4.46717	7.92599e-06	0.000126551	10.3901	0.482989	9.10128	0.199308	1.28879	ENSG00000090266.12	NDUFB2	processed_transcript,protein_coding,retained_intron,nonsense_mediated_decay	chr7:140690777-140722790	605.095	497.618	1699.82	1058.54
ENSG00000197586.12	1553.91	1.58445	0.354737	4.46654	7.94934e-06	0.000126782	10.3357	0.786819	8.85219	0.158292	1.48355	ENSG00000197586.12	ENTPD6	processed_transcript,protein_coding	chr20:25195693-25226729	498.924	427.143	1899.93	878.293
ENSG00000136048.13	807.582	-1.24348	0.278418	-4.46622	7.96154e-06	0.000126835	9.37776	0.415984	10.6514	0.0636674	-1.2736	ENSG00000136048.13	DRAM1	retained_intron,protein_coding,nonsense_mediated_decay	chr12:101877351-102012130	1658.82	1558.43	542.051	815.207
ENSG00000177225.16	1128.25	1.40802	0.315381	4.46449	8.02596e-06	0.00012772	10.4831	0.723119	9.16366	0.0175376	1.31942	ENSG00000177225.16	PDDC1	retained_intron,processed_transcript,protein_coding,nonsense_mediated_decay	chr11:767220-777488	577.953	568.094	2039.56	1003.65
ENSG00000179195.15	440.321	-1.32015	0.29572	-4.46419	8.03713e-06	0.000127756	8.43649	0.380749	9.78285	0.00943162	-1.34636	ENSG00000179195.15	ZNF664	processed_transcript,protein_coding,retained_intron	chr12:123971845-124015439	884.492	876.347	286.968	417.025
ENSG00000092439.13	395.075	-1.34179	0.300632	-4.46322	8.07362e-06	0.000128193	8.06942	0.304361	9.42611	0.0997995	-1.35669	ENSG00000092439.13	TRPM7	processed_transcript,protein_coding,retained_intron	chr15:50552473-50686815	654.588	721.914	230.894	311.335
ENSG00000085433.15	300.441	-1.34284	0.300973	-4.46165	8.13302e-06	0.000128994	7.81999	0.369768	9.18098	0.209233	-1.36099	ENSG00000085433.15	WDR47	protein_coding	chr1:108970214-109042113	642.614	523.357	188.014	270.37
ENSG00000158828.7	1923.3	1.26794	0.28423	4.46096	8.15938e-06	0.000129126	11.5467	0.524513	10.3257	0.0238886	1.22094	ENSG00000158828.7	PINK1	processed_transcript,protein_coding	chr1:20633455-20651511	1298	1267.95	3868.03	2312.89
ENSG00000164323.12	192.902	-1.56323	0.350407	-4.46119	8.15063e-06	0.000129126	7.08434	0.360119	8.66995	0.0551067	-1.58561	ENSG00000164323.12	CFAP97	processed_transcript,protein_coding	chr4:185159665-185209504	395.946	417.95	113.248	161.403
ENSG00000105649.9	234.02	1.65736	0.371764	4.45809	8.26934e-06	0.000130721	8.00555	0.803012	6.45604	0.154432	1.54951	ENSG00000105649.9	RAB3A	retained_intron,protein_coding	chr19:18196784-18204074	94.1968	80.8936	380.426	172.873
ENSG00000115233.11	384.797	-1.25626	0.28186	-4.45703	8.31013e-06	0.000131221	8.14559	0.280668	9.40768	0.232727	-1.2621	ENSG00000115233.11	PSMD14	retained_intron,protein_coding	chr2:161308038-161411717	760.759	605.476	246.287	324.444
ENSG00000115514.11	131.65	-1.59996	0.35906	-4.45597	8.35146e-06	0.000131729	6.47915	0.0686126	8.03391	0.505503	-1.55477	ENSG00000115514.11	TXNDC9	retained_intron,processed_transcript,protein_coding,nonsense_mediated_decay	chr2:99318982-99340702	335.277	204.072	85.7607	91.762
ENSG00000114120.11	144.747	-1.59938	0.35906	-4.45436	8.41451e-06	0.000132129	6.52131	0.561174	8.17617	0.0963613	-1.65486	ENSG00000114120.11	SLC25A36	retained_intron,nonsense_mediated_decay,protein_coding,processed_transcript	chr3:140941830-140979933	275.406	302.738	69.2682	120.438
ENSG00000175054.14	224.477	-1.3667	0.306782	-4.45497	8.39047e-06	0.000132129	7.3559	0.134924	8.72477	0.0254126	-1.36887	ENSG00000175054.14	ATR	retained_intron,processed_transcript,protein_coding,nonsense_mediated_decay	chr3:142449235-142578826	427.877	417.337	152.83	174.512
ENSG00000164941.13	198.042	-1.41441	0.317513	-4.45466	8.40277e-06	0.000132129	7.072	0.227645	8.49532	0.00707084	-1.42332	ENSG00000164941.13	INTS8	retained_intron,processed_transcript,protein_coding,nonsense_mediated_decay	chr8:94813311-94881746	361.62	359.119	119.845	149.932
ENSG00000140264.19	8574.17	1.08276	0.243078	4.45435	8.41482e-06	0.000132129	13.5539	0.271566	12.4814	0.120137	1.07257	ENSG00000140264.19	SERF2	processed_transcript,nonsense_mediated_decay,protein_coding,retained_intron	chr15:43777087-43802589	5390.77	6064.57	13738.2	10527.2
ENSG00000254004.6	88.6582	-1.90127	0.426855	-4.45414	8.423e-06	0.000132129	5.64953	0.634343	7.59801	0.358172	-1.94848	ENSG00000254004.6	ZNF260	retained_intron,protein_coding	chr19:36510695-36528660	162.05	230.424	36.2834	68.0022
ENSG00000214253.8	1542.17	1.3459	0.302212	4.45349	8.44846e-06	0.000132239	10.5718	0.582153	9.28258	0.0760143	1.28924	ENSG00000214253.8	FIS1	processed_transcript,protein_coding,nonsense_mediated_decay	chr7:101239458-101252316	599.507	645.923	2024.17	1143.75
ENSG00000102531.16	656.856	-1.26761	0.284623	-4.45365	8.4422e-06	0.000132239	8.83669	0.420059	10.1359	0.0203418	-1.29925	ENSG00000102531.16	FNDC3A	protein_coding,nonsense_mediated_decay	chr13:48975912-49209779	1135.95	1113.51	371.63	561.223
ENSG00000188994.12	203.185	-1.45216	0.3261	-4.45311	8.46349e-06	0.00013233	6.92247	0.0348986	8.34272	0.397885	-1.42025	ENSG00000188994.12	ZNF292	processed_transcript,protein_coding	chr6:87152833-87264196	266.625	394.05	118.746	122.895
ENSG00000211584.13	630.73	1.49968	0.336813	4.45255	8.48545e-06	0.000132528	9.67987	0.725312	8.26582	0.158037	1.41404	ENSG00000211584.13	SLC48A1	retained_intron,processed_transcript,protein_coding,nonsense_mediated_decay	chr12:47753916-47782753	332.084	284.353	1169.86	574.332
ENSG00000164597.13	400.107	-1.49336	0.335429	-4.4521	8.50328e-06	0.000132662	8.07522	0.672068	9.64365	0.161639	-1.56843	ENSG00000164597.13	COG5	retained_intron,protein_coding,processed_transcript	chr7:107201555-107564514	865.333	738.461	193.511	374.422
ENSG00000183011.13	876.125	1.37879	0.30976	4.45117	8.54044e-06	0.000133097	9.80367	0.588212	8.48216	0.0899794	1.3215	ENSG00000183011.13	NAA38	processed_transcript,protein_coding	chr17:7856685-7885238	341.663	373.214	1191.85	669.371
ENSG00000168216.10	211.365	-1.49955	0.336961	-4.45022	8.57823e-06	0.000133541	7.30886	0.418692	8.83817	0.115201	-1.5293	ENSG00000168216.10	LMBRD1	protein_coding,nonsense_mediated_decay	chr6:69675802-69797111	483.756	432.045	128.641	194.175
ENSG00000167792.11	2269.62	1.28164	0.288107	4.44849	8.64767e-06	0.000134475	10.9635	0.540917	9.73084	0.0698222	1.23264	ENSG00000167792.11	NDUFV1	processed_transcript,nonsense_mediated_decay,protein_coding,retained_intron	chr11:67606852-67612535	820.63	878.799	2602.51	1531.28
ENSG00000070081.15	357.503	-1.60489	0.360898	-4.44692	8.71096e-06	0.000135313	7.63748	0.53314	9.2896	0.127067	-1.65212	ENSG00000070081.15	NUCB2	processed_transcript,protein_coding,retained_intron,nonsense_mediated_decay	chr11:17208153-17349974	587.532	665.534	152.83	258.081
ENSG00000165813.18	66.141	-2.10556	0.473518	-4.44664	8.72233e-06	0.000135343	5.11822	0.440553	7.20227	0.524968	-2.08404	ENSG00000165813.18	CCDC186	processed_transcript,protein_coding,retained_intron	chr10:114120862-114174220	113.355	189.977	27.4874	42.6038
ENSG00000087053.18	314.958	-1.29241	0.290735	-4.44532	8.7761e-06	0.00013603	7.81981	0.357645	9.13384	0.104405	-1.31403	ENSG00000087053.18	MTMR2	processed_transcript,protein_coding	chr11:95832882-95925315	533.25	590.768	189.113	268.731
ENSG00000165512.4	75.4081	-1.82527	0.410628	-4.44507	8.78637e-06	0.000136041	5.16646	0.210992	6.98846	0.111256	-1.822	ENSG00000165512.4	ZNF22	protein_coding	chr10:45000475-45005326	119.742	133.597	31.8854	39.3266
ENSG00000188229.5	13001	1.4171	0.318875	4.44406	8.82769e-06	0.000136534	13.0798	0.671849	11.7391	0.0519438	1.34072	ENSG00000188229.5	TUBB4B	retained_intron,protein_coding	chr9:137241213-137243707	3506.04	3331.96	12034	6228.34
ENSG00000010017.12	467.706	-1.26744	0.285216	-4.44378	8.83923e-06	0.000136565	8.46703	0.408386	9.7646	0.0370786	-1.29758	ENSG00000010017.12	RANBP9	processed_transcript,protein_coding	chr6:13621498-13711564	885.29	853.673	289.167	431.773
ENSG00000121900.18	516.878	1.3742	0.309312	4.44275	8.88151e-06	0.00013707	8.88723	0.562814	7.5672	0.0175479	1.32004	ENSG00000121900.18	TMEM54	processed_transcript,protein_coding	chr1:32894594-32901438	190.788	187.526	623.414	358.855
ENSG00000179085.7	288.638	1.44321	0.324908	4.4419	8.91679e-06	0.000137218	8.4285	0.540765	7.0359	0.00299062	1.3926	ENSG00000179085.7	DPM3	protein_coding	chr1:155139891-155140595	130.918	130.533	448.594	263.816
ENSG00000073614.12	795.221	-1.27578	0.287221	-4.44183	8.91985e-06	0.000137218	9.22661	0.438686	10.5363	0.0372292	-1.30964	ENSG00000073614.12	KDM5A	processed_transcript,protein_coding,retained_intron	chr12:280129-389454	1457.66	1511.85	482.679	742.289
ENSG00000125534.9	3615.98	1.18336	0.26639	4.44222	8.90346e-06	0.000137218	11.7443	0.405536	10.5875	0.0952433	1.15681	ENSG00000125534.9	PPDPF	processed_transcript,protein_coding	chr20:63520724-63522206	1468.03	1611.74	4184.68	2811.85
ENSG00000112208.11	243.066	-1.46412	0.329716	-4.44056	8.97255e-06	0.000137881	7.47811	0.352128	8.96291	0.106588	-1.4848	ENSG00000112208.11	BAG2	protein_coding	chr6:57172326-57189833	525.267	473.105	149.531	211.38
ENSG00000073584.18	310.199	-1.26873	0.285757	-4.43989	9.00059e-06	0.000138163	7.929	0.246227	9.20894	0.014521	-1.27993	ENSG00000073584.18	SMARCE1	retained_intron,protein_coding,nonsense_mediated_decay	chr17:40624962-40648508	595.515	587.091	215.501	274.467
ENSG00000141425.17	217.976	-1.35104	0.304339	-4.43926	9.02674e-06	0.000138416	7.36679	0.302135	8.73475	0.00779986	-1.36796	ENSG00000141425.17	RPRD1A	retained_intron,processed_transcript,protein_coding,non_stop_decay,nonsense_mediated_decay	chr18:35984387-36067576	423.885	427.143	141.835	190.898
ENSG00000157911.9	726.971	1.31538	0.296481	4.43664	9.13759e-06	0.000139734	9.57713	0.554008	8.31328	0.0811105	1.26385	ENSG00000157911.9	PEX10	processed_transcript,protein_coding,nonsense_mediated_decay	chr1:2403964-2413797	330.487	305.189	1001.64	581.705
ENSG00000145734.18	282.195	-1.46026	0.329128	-4.43676	9.13226e-06	0.000139734	7.50802	0.128443	8.96075	0.222698	-1.45274	ENSG00000145734.18	BDP1	retained_intron,protein_coding,nonsense_mediated_decay	chr5:71455615-71567820	446.237	555.224	170.422	193.356
ENSG00000166016.5	344.497	1.76848	0.398631	4.43639	9.14789e-06	0.000139734	8.91833	0.644341	7.22214	0.0264625	1.69619	ENSG00000166016.5	ABTB2	processed_transcript,protein_coding	chr11:34150988-34358008	146.883	150.756	662.996	352.3
ENSG00000111670.14	594.066	-1.42055	0.320222	-4.43613	9.15921e-06	0.000139734	8.90504	0.647407	10.3958	0.129884	-1.49077	ENSG00000111670.14	GNPTAB	retained_intron,protein_coding,nonsense_mediated_decay	chr12:101745497-101830938	1435.3	1263.66	348.54	657.9
ENSG00000168813.16	193.993	-1.49279	0.336512	-4.43607	9.16146e-06	0.000139734	6.98506	0.405413	8.50789	0.0062099	-1.52283	ENSG00000168813.16	ZNF507	retained_intron,protein_coding	chr19:32345594-32387667	362.418	364.634	103.353	154.029
ENSG00000142669.14	15248.6	1.37264	0.309482	4.43527	9.19552e-06	0.000139956	14.0728	0.657106	12.7731	0.0604684	1.29971	ENSG00000142669.14	SH3BGRL3	protein_coding	chr1:26279176-26281522	7210.04	6795.06	23779.9	12487
ENSG00000085719.12	705.781	-1.3434	0.302883	-4.43535	9.19217e-06	0.000139956	9.00793	0.365409	10.3741	0.0784652	-1.36613	ENSG00000085719.12	CPNE3	retained_intron,protein_coding	chr8:86514427-86561498	1378.63	1276.53	429.903	615.297
ENSG00000197930.12	431.322	-1.29607	0.292247	-4.43486	9.21325e-06	0.000140077	8.33631	0.461465	9.66777	0.140658	-1.33145	ENSG00000197930.12	ERO1A	retained_intron,protein_coding,nonsense_mediated_decay	chr14:52639916-52695900	870.921	758.684	257.282	404.736
ENSG00000146463.11	683.834	-1.30724	0.294904	-4.43276	9.30329e-06	0.000141166	8.88254	0.48491	10.2315	0.0114378	-1.34897	ENSG00000146463.11	ZMYM4	processed_transcript,protein_coding	chr1:35268967-35422058	1195.02	1208.5	371.63	598.091
ENSG00000183597.15	1142.68	1.44832	0.326732	4.43273	9.30462e-06	0.000141166	10.2766	0.714689	8.91486	0.0237584	1.36179	ENSG00000183597.15	TANGO2	protein_coding,nonsense_mediated_decay,retained_intron,processed_transcript	chr22:20017014-20065926	476.572	487.813	1760.29	873.377
ENSG00000188647.12	516.092	-1.22798	0.277098	-4.43157	9.35474e-06	0.000141776	8.66418	0.164076	9.89611	0.0607333	-1.23193	ENSG00000188647.12	PTAR1	retained_intron,protein_coding	chr9:69709522-69759959	924.406	981.141	373.829	439.147
ENSG00000260804.3	92.2626	-1.70509	0.384918	-4.42975	9.43429e-06	0.00014208	6.03521	0.466535	7.77908	0.00346449	-1.74387	ENSG00000260804.3	LINC01963	lincRNA	chr2:216217045-216220192	219.526	218.78	51.6763	81.9303
ENSG00000179387.9	90.1795	-1.84299	0.416032	-4.42993	9.42644e-06	0.00014208	5.69564	0.469118	7.57171	0.148153	-1.87607	ENSG00000179387.9	ELMOD2	retained_intron,protein_coding	chr4:140524158-140553770	176.419	204.072	40.6813	64.725
ENSG00000112893.9	1574.23	-1.18024	0.266402	-4.43029	9.41084e-06	0.00014208	10.3387	0.187362	11.5151	0.243317	-1.17634	ENSG00000112893.9	MAN2A1	processed_transcript,protein_coding,retained_intron	chr5:109689366-109869625	3296.89	2597.17	1180.86	1419.03
ENSG00000164933.11	325.958	-1.29695	0.292773	-4.42987	9.42918e-06	0.00014208	7.94838	0.336919	9.26179	0.169552	-1.3134	ENSG00000164933.11	SLC25A32	processed_transcript,protein_coding,nonsense_mediated_decay	chr8:103398635-103415189	666.562	564.417	208.904	290.853
ENSG00000165997.4	134.034	-1.86146	0.420162	-4.43033	9.40881e-06	0.00014208	6.09359	0.383979	7.90844	0.633592	-1.81485	ENSG00000165997.4	ARL5B	protein_coding	chr10:18659405-18681639	175.621	327.251	56.0743	81.9303
ENSG00000006282.20	2087.15	1.22134	0.275679	4.43028	9.41087e-06	0.00014208	10.9667	0.492749	9.78429	0.128855	1.18245	ENSG00000006282.20	SPATA20	retained_intron,protein_coding,nonsense_mediated_decay	chr17:50543058-50555852	938.775	827.321	2547.53	1571.42
ENSG00000175416.12	2462.37	1.34799	0.304331	4.42935	9.4518e-06	0.000142194	11.5006	0.567597	10.2068	0.0669933	1.29377	ENSG00000175416.12	CLTB	processed_transcript,protein_coding,nonsense_mediated_decay	chr5:176392455-176416569	1143.13	1220.76	3826.25	2193.27
ENSG00000128510.10	956.142	1.36031	0.307164	4.42862	9.48382e-06	0.000142526	10.4774	0.597067	9.17704	0.0786759	1.30038	ENSG00000128510.10	CPA4	retained_intron,protein_coding,processed_transcript	chr7:130293134-130324180	601.103	556.45	1909.82	1063.46
ENSG00000197756.9	15881.4	1.15062	0.259828	4.42838	9.49452e-06	0.000142537	14.2579	0.406825	13.1325	0.136289	1.12533	ENSG00000197756.9	RPL37A	retained_intron,processed_transcript,protein_coding,nonsense_mediated_decay	chr2:216498189-216579180	9600.09	8399.45	23912.9	16048.5
ENSG00000144642.21	227.106	-1.64573	0.371689	-4.4277	9.52439e-06	0.000142836	7.03427	0.655566	8.74281	0.272198	-1.70853	ENSG00000144642.21	RBMS3	processed_transcript,protein_coding,retained_intron,nonsense_mediated_decay	chr3:28574791-30010391	374.392	489.039	94.5566	180.247
ENSG00000163938.16	278.243	-1.347	0.304314	-4.42636	9.5835e-06	0.000143572	7.43946	0.468948	8.82721	0.0342811	-1.38775	ENSG00000163938.16	GNL3	processed_transcript,nonsense_mediated_decay,protein_coding,retained_intron	chr3:52681156-52694492	461.405	446.14	137.437	217.935
ENSG00000106367.13	2616.64	1.3633	0.308052	4.42554	9.61991e-06	0.000143967	11.6996	0.634469	10.4046	0.0410981	1.29494	ENSG00000106367.13	AP1S1	protein_coding,nonsense_mediated_decay	chr7:101154397-101161596	1382.62	1328	4538.72	2436.61
ENSG00000137309.19	32093.2	1.53491	0.346921	4.42438	9.67215e-06	0.000144598	14.7398	0.807479	13.3148	0.0416617	1.42505	ENSG00000137309.19	HMGA1	processed_transcript,protein_coding	chr6:34236873-34246231	10399.2	9983.01	40645.1	18417.9
ENSG00000143337.18	585.828	-1.319	0.298186	-4.42342	9.71498e-06	0.000145087	8.84166	0.525901	10.2045	0.176484	-1.36281	ENSG00000143337.18	TOR1AIP1	processed_transcript,protein_coding,nonsense_mediated_decay	chr1:179882042-179925000	1286.03	1081.65	354.038	593.176
ENSG00000241399.6	77.939	-2.10302	0.475526	-4.4225	9.75632e-06	0.000145552	5.39336	0.996615	7.62999	0.45413	-2.23663	ENSG00000241399.6	CD302	processed_transcript,protein_coding	chr2:159768630-159798255	158.059	246.971	25.2884	68.0022
ENSG00000141698.16	897.408	1.2223	0.276455	4.42134	9.80916e-06	0.000146036	10.2106	0.454238	9.02311	0.0613345	1.18749	ENSG00000141698.16	NT5C3B	protein_coding,retained_intron,nonsense_mediated_decay	chr17:41825181-41836263	535.644	504.359	1479.92	947.934
ENSG00000101557.14	883.989	-1.22404	0.276836	-4.42155	9.79973e-06	0.000146036	9.37726	0.322327	10.6149	0.172278	-1.23768	ENSG00000101557.14	USP14	retained_intron,protein_coding,nonsense_mediated_decay	chr18:158383-214629	1705.92	1440.76	567.34	778.338
ENSG00000117020.16	347.301	-1.49401	0.337945	-4.42088	9.82997e-06	0.000146194	7.92253	0.538724	9.45513	0.269089	-1.53259	ENSG00000117020.16	AKT3	processed_transcript,protein_coding	chr1:243488233-243851079	614.674	800.356	185.815	315.432
ENSG00000003436.15	1816.76	-1.57047	0.355271	-4.42048	9.84835e-06	0.000146315	10.276	0.701812	11.9306	0.0198225	-1.65458	ENSG00000003436.15	TFPI	retained_intron,protein_coding	chr2:187464230-187565760	3865.26	3941.11	878.497	1748.39
ENSG00000163755.8	206.551	-1.4154	0.320288	-4.41914	9.90953e-06	0.000146971	7.02433	0.295066	8.45072	0.179605	-1.42639	ENSG00000163755.8	HPS3	retained_intron,nonsense_mediated_decay,protein_coding,processed_transcript	chr3:149129584-149173732	381.577	319.897	112.149	149.932
ENSG00000170906.15	876.807	1.34286	0.30388	4.41906	9.91298e-06	0.000146971	9.90813	0.582185	8.62028	0.116367	1.28786	ENSG00000170906.15	NDUFA3	retained_intron,processed_transcript,protein_coding,nonsense_mediated_decay	chr19:54102728-54109257	371.199	416.112	1277.61	721.806
ENSG00000058063.15	262.127	-1.39213	0.315089	-4.41822	9.95161e-06	0.000147391	7.60072	0.437717	9.02731	0.0506026	-1.4266	ENSG00000058063.15	ATP11B	processed_transcript,nonsense_mediated_decay,protein_coding,retained_intron	chr3:182793500-182921635	508.503	534.388	156.128	240.056
ENSG00000164164.15	330.94	-1.44111	0.32628	-4.41678	1.0018e-05	0.000148068	7.8254	0.617047	9.33304	0.0806049	-1.50764	ENSG00000164164.15	OTUD4	processed_transcript,protein_coding,retained_intron	chr4:145110838-145180161	619.464	670.436	167.123	306.419
ENSG00000135316.17	1070.4	-1.40438	0.317957	-4.41688	1.00134e-05	0.000148068	9.44027	0.520994	10.8916	0.0461114	-1.45132	ENSG00000135316.17	SYNCRIP	protein_coding	chr6:85607785-85643792	1856.79	1942.67	537.653	896.318
ENSG00000119912.15	564.988	-1.33669	0.302695	-4.41597	1.00558e-05	0.000148167	8.81859	0.518732	10.2024	0.0567973	-1.38382	ENSG00000119912.15	IDE	processed_transcript,protein_coding,nonsense_mediated_decay	chr10:92451684-92574076	1210.99	1145.38	349.64	581.705
ENSG00000127445.13	1677.34	1.38432	0.313455	4.41633	1.00391e-05	0.000148167	10.6177	0.664678	9.30831	0.0299372	1.30942	ENSG00000127445.13	PIN1	processed_transcript,nonsense_mediated_decay,protein_coding,retained_intron	chr19:9835257-9849682	624.253	642.859	2175.9	1133.92
ENSG00000242247.10	429.847	-1.28277	0.290482	-4.41598	1.00552e-05	0.000148167	8.23592	0.435872	9.55308	0.0420272	-1.31716	ENSG00000242247.10	ARFGAP3	retained_intron,protein_coding	chr22:42796502-42858106	766.347	735.396	242.989	372.783
ENSG00000168538.15	258.875	-1.35737	0.307401	-4.41565	1.00708e-05	0.000148236	7.46763	0.382665	8.85195	0.0291066	-1.38431	ENSG00000168538.15	TRAPPC11	processed_transcript,protein_coding,retained_intron,nonsense_mediated_decay	chr4:183659267-183713594	455.018	468.202	146.233	213.019
ENSG00000110693.17	328.544	-1.51397	0.342893	-4.41529	1.00873e-05	0.000148326	7.83281	0.523185	9.3701	0.37838	-1.53728	ENSG00000110693.17	SOX6	processed_transcript,protein_coding,retained_intron,nonsense_mediated_decay	chr11:15966449-16739591	549.215	796.067	175.919	294.13
ENSG00000152683.14	274.165	-1.33321	0.301976	-4.41496	1.0103e-05	0.000148366	7.71126	0.402785	9.07429	0.0369846	-1.36304	ENSG00000152683.14	SLC30A6	protein_coding,nonsense_mediated_decay	chr2:32165841-32224379	548.417	528.873	171.521	254.803
ENSG00000114796.15	193.279	-1.75549	0.397637	-4.41479	1.01107e-05	0.000148366	6.77085	0.455305	8.54682	0.293939	-1.77596	ENSG00000114796.15	KLHL24	processed_transcript,protein_coding,retained_intron	chr3:183635568-183684477	323.302	431.433	86.8602	136.004
ENSG00000027697.13	163.605	-1.60283	0.363124	-4.41402	1.01471e-05	0.000148747	6.78223	0.659555	8.46251	0.0713939	-1.68028	ENSG00000027697.13	IFNGR1	processed_transcript,protein_coding	chr6:137197484-137219449	364.813	340.121	79.1637	151.571
ENSG00000112096.16	2434.8	-1.47805	0.335033	-4.41164	1.02591e-05	0.000150236	10.8554	0.641434	12.3692	0.449881	-1.51385	ENSG00000112096.16	SOD2	retained_intron,processed_transcript,protein_coding,nonsense_mediated_decay	chr6:159669057-159762529	6595.37	4243.24	1352.38	2536.56
ENSG00000132485.13	181.207	-1.44498	0.327584	-4.41103	1.0288e-05	0.000150505	6.88426	0.220099	8.32912	0.203486	-1.44487	ENSG00000132485.13	ZRANB2	processed_transcript,protein_coding	chr1:71063291-71081297	290.573	354.829	105.552	131.089
ENSG00000102882.11	3149.84	1.42191	0.322389	4.41052	1.0312e-05	0.000150703	11.8826	0.747737	10.5476	0.215264	1.33499	ENSG00000102882.11	MAPK3	retained_intron,processed_transcript,protein_coding,nonsense_mediated_decay	chr16:30114105-30123506	1662.81	1346.39	5446.9	2616.85
ENSG00000163946.13	322.528	-1.40579	0.318894	-4.40832	1.04175e-05	0.000152053	7.85559	0.0911232	9.25624	0.170495	-1.40065	ENSG00000163946.13	FAM208A	protein_coding,retained_intron,processed_transcript	chr3:56620133-56683237	561.988	664.308	220.999	241.694
ENSG00000277972.1	489.327	1.34965	0.306172	4.40815	1.04257e-05	0.000152053	8.77092	0.503314	7.46373	0.103387	1.30719	ENSG00000277972.1	CISD3	processed_transcript,protein_coding,retained_intron	chr17:38730235-38735044	185.2	167.303	558.544	340.83
ENSG00000250479.8	649.478	1.36496	0.309706	4.40727	1.04681e-05	0.000152518	9.42204	0.546262	8.10429	0.135208	1.31775	ENSG00000250479.8	CHCHD10	retained_intron,protein_coding,nonsense_mediated_decay	chr22:23765834-23768443	257.045	293.546	896.089	524.354
ENSG00000005889.15	411.532	-1.17025	0.265552	-4.40686	1.04881e-05	0.000152653	8.19467	0.226631	9.3744	0.044187	-1.17974	ENSG00000005889.15	ZFX	processed_transcript,protein_coding	chrX:24149173-24216255	677.738	648.987	261.68	326.902
ENSG00000129128.12	788.793	-1.27912	0.29029	-4.40633	1.05135e-05	0.000152732	9.37765	0.29151	10.667	0.170904	-1.28932	ENSG00000129128.12	SPCS3	retained_intron,protein_coding,processed_transcript	chr4:176319964-176332245	1767.39	1494.69	576.136	766.868
ENSG00000156017.12	115.3	-1.55394	0.352675	-4.40616	1.05217e-05	0.000152732	6.25629	0.0921274	7.80448	0.144689	-1.54819	ENSG00000156017.12	CARNMT1	protein_coding	chr9:74981020-75028423	239.483	207.749	72.5667	79.4724
ENSG00000204673.10	3916.77	1.25553	0.284954	4.40609	1.05255e-05	0.000152732	11.7918	0.575021	10.5927	0.00650171	1.19909	ENSG00000204673.10	AKT1S1	processed_transcript,protein_coding	chr19:49869033-49878459	1548.66	1538.82	4699.25	2674.21
ENSG00000108946.14	1773.11	-1.21278	0.275272	-4.40577	1.05409e-05	0.000152801	10.587	0.238842	11.8068	0.133134	-1.21979	ENSG00000108946.14	PRKAR1A	retained_intron,protein_coding,nonsense_mediated_decay	chr17:68511780-68551319	3823.75	3355.86	1367.77	1728.73
ENSG00000150776.17	166.776	-1.49211	0.3387	-4.40542	1.0558e-05	0.000152894	6.64135	0.377545	8.15846	0.0713165	-1.51711	ENSG00000150776.17	C11orf57	retained_intron,protein_coding,nonsense_mediated_decay	chr11:112074086-112085150	275.406	295.384	82.4622	119.618
ENSG00000205189.11	107.793	-1.98985	0.451814	-4.40414	1.06203e-05	0.00015364	5.667	0.483829	7.67014	0.371938	-2.00314	ENSG00000205189.11	ZBTB10	protein_coding	chr8:80485619-80526265	169.235	243.906	39.5819	63.9056
ENSG00000087448.9	258.825	-1.37803	0.313007	-4.40255	1.06987e-05	0.000154619	7.26703	0.241417	8.65196	0.130724	-1.38493	ENSG00000087448.9	KLHL42	retained_intron,protein_coding,nonsense_mediated_decay	chr12:27780020-27803040	376.787	428.368	136.337	172.873
ENSG00000156735.10	276.824	-1.36254	0.309615	-4.40075	1.07876e-05	0.000155745	7.69257	0.429206	9.08457	0.165663	-1.39199	ENSG00000156735.10	BAG4	processed_transcript,protein_coding	chr8:38176533-38213301	588.331	500.07	167.123	254.803
ENSG00000119231.10	627.45	-1.22524	0.278462	-4.40002	1.08239e-05	0.000155956	9.03524	0.409249	10.2875	0.136089	-1.25226	ENSG00000119231.10	SENP5	processed_transcript,protein_coding,retained_intron	chr3:196867856-196934714	1335.52	1168.67	428.803	640.695
ENSG00000183087.14	28726.6	1.12713	0.256153	4.40021	1.08145e-05	0.000155956	15.4	0.417306	14.3022	0.0618224	1.09784	ENSG00000183087.14	GAS6	protein_coding,retained_intron,processed_transcript	chr13:113820549-113864067	19597.7	20822.1	53049.6	35239
ENSG00000119917.13	378.596	-1.77827	0.404187	-4.39961	1.08445e-05	0.000156096	7.13227	0.31288	8.84941	0.678148	-1.71713	ENSG00000119917.13	IFIT3	protein_coding	chr10:89327894-89340971	642.614	330.316	119.845	163.041
ENSG00000177485.6	124.129	-1.61758	0.367697	-4.39923	1.08638e-05	0.000156216	6.39912	0.388378	8.03551	0.202496	-1.63638	ENSG00000177485.6	ZBTB33	protein_coding	chrX:120250752-120258398	237.088	289.256	69.2682	101.594
ENSG00000077380.15	772.975	-1.42609	0.324216	-4.3986	1.08953e-05	0.000156309	8.88353	0.486305	10.3508	0.0444362	-1.46727	ENSG00000077380.15	DYNC1I2	retained_intron,protein_coding,nonsense_mediated_decay	chr2:171687409-171748420	1277.24	1334.13	371.63	598.911
ENSG00000144744.16	217.1	-1.39301	0.316722	-4.39823	1.09139e-05	0.000156309	7.18303	0.311425	8.58739	0.204427	-1.40436	ENSG00000144744.16	UBA3	retained_intron,protein_coding,nonsense_mediated_decay	chr3:69054730-69080408	424.684	347.475	124.243	168.776
ENSG00000164654.15	88.8239	-1.63673	0.37213	-4.39828	1.09114e-05	0.000156309	5.59217	0.116565	7.2172	0.0416985	-1.62503	ENSG00000164654.15	MIOS	processed_transcript,protein_coding,retained_intron	chr7:7566872-7608929	145.287	151.369	50.5768	45.0617
ENSG00000088256.8	3530.87	1.14955	0.261337	4.39871	1.08895e-05	0.000156309	12.2208	0.40649	11.0955	0.150961	1.12525	ENSG00000088256.8	GNA11	processed_transcript,protein_coding,retained_intron	chr19:3094410-3124004	2031.62	2355.72	5825.13	3910.53
ENSG00000254726.2	217.191	-1.59246	0.362121	-4.3976	1.09453e-05	0.000156446	6.54534	0.595157	8.16014	0.484262	-1.6148	ENSG00000254726.2	MEX3A	processed_transcript,protein_coding	chr1:156072013-156081998	225.114	362.183	69.2682	124.534
ENSG00000205302.6	167.997	-1.46318	0.33272	-4.39762	1.09444e-05	0.000156446	6.65565	0.167872	8.12208	0.00361329	-1.46643	ENSG00000205302.6	SNX2	processed_transcript,protein_coding,retained_intron,nonsense_mediated_decay	chr5:122774996-122830108	278.599	277.612	92.3577	108.967
ENSG00000119906.11	372.626	-1.33328	0.303204	-4.3973	1.09604e-05	0.000156505	8.09587	0.361241	9.45286	0.00760095	-1.35699	ENSG00000119906.11	SLF2	retained_intron,protein_coding	chr10:100912569-100965136	697.695	702.916	228.695	326.083
ENSG00000198900.5	975.352	-1.24325	0.2828	-4.39622	1.10154e-05	0.000157135	9.43397	0.375061	10.702	0.0287218	-1.26807	ENSG00000198900.5	TOP1	protein_coding	chr20:41028818-41124487	1642.06	1688.96	575.036	830.773
ENSG00000119684.15	145.414	-1.45908	0.331946	-4.39552	1.1051e-05	0.000157479	6.70413	0.260732	8.16612	0.239414	-1.46199	ENSG00000119684.15	MLH3	retained_intron,processed_transcript,protein_coding,nonsense_mediated_decay	chr14:75013764-75051532	322.504	254.937	91.2582	117.98
ENSG00000129968.15	806.072	1.38524	0.315163	4.39531	1.10616e-05	0.000157479	9.61408	0.497262	8.26693	0.149378	1.34716	ENSG00000129968.15	ABHD17A	retained_intron,protein_coding,nonsense_mediated_decay	chr19:1876810-1885547	285.783	330.928	999.442	613.658
ENSG00000180263.13	85.2106	-1.64992	0.375452	-4.39448	1.11036e-05	0.00015792	5.97459	0.100079	7.61648	0.139118	-1.64188	ENSG00000180263.13	FGD6	processed_transcript,protein_coding,nonsense_mediated_decay	chr12:95076749-95217482	182.806	209.588	59.3728	65.5443
ENSG00000182831.11	910.915	-1.28384	0.292184	-4.39394	1.11314e-05	0.000158016	9.46411	0.461017	10.7851	0.0412296	-1.32101	ENSG00000182831.11	C16orf72	protein_coding	chr16:9091648-9121640	1800.12	1728.79	562.942	884.847
ENSG00000130748.6	223.704	1.78121	0.405381	4.39392	1.11324e-05	0.000158016	7.56679	0.745143	5.85949	0.33807	1.7073	ENSG00000130748.6	TMEM160	protein_coding	chr19:47045907-47048630	48.6949	68.0242	272.675	131.089
ENSG00000018189.12	135.652	-1.45225	0.330558	-4.39333	1.11627e-05	0.000158179	6.46372	0.126346	7.91487	0.100799	-1.45115	ENSG00000018189.12	RUFY3	processed_transcript,protein_coding,retained_intron,nonsense_mediated_decay	chr4:70704204-70807315	253.054	229.199	82.4622	93.4006
ENSG00000198252.11	157.265	-1.43424	0.326463	-4.39327	1.11659e-05	0.000158179	6.85686	0.358014	8.31487	0.0189421	-1.458	ENSG00000198252.11	STYX	processed_transcript,protein_coding	chr14:52730180-52774998	320.908	314.995	96.7556	137.643
ENSG00000130725.7	2815.8	1.30289	0.29661	4.3926	1.12005e-05	0.000158512	11.4007	0.595509	10.1583	0.00866994	1.2424	ENSG00000130725.7	UBE2M	retained_intron,protein_coding	chr19:58555712-58558960	1147.13	1137.41	3619.54	2018.76
ENSG00000163320.10	471.441	-1.17098	0.266633	-4.39172	1.12456e-05	0.000158993	8.39994	0.185925	9.57723	0.00705005	-1.17729	ENSG00000163320.10	CGGBP1	processed_transcript,protein_coding	chr3:88051944-88149885	760.759	766.038	307.859	369.506
ENSG00000111667.13	4035.59	1.2826	0.292065	4.3915	1.12573e-05	0.000159	12.1019	0.578478	10.8764	0.00284945	1.22545	ENSG00000111667.13	USP5	retained_intron,protein_coding,processed_transcript	chr12:6852128-6866632	1876.75	1882	5836.12	3309.98
ENSG00000008294.20	669.448	-1.32536	0.30188	-4.39035	1.13169e-05	0.000159685	8.81955	0.545882	10.197	0.0590271	-1.37747	ENSG00000008294.20	SPAG9	processed_transcript,nonsense_mediated_decay,protein_coding,retained_intron	chr17:50962174-51120865	1207.79	1139.86	345.242	589.898
ENSG00000186260.16	273.279	-1.39315	0.317398	-4.38928	1.13728e-05	0.000160158	7.45238	0.503551	8.89174	0.0254926	-1.43936	ENSG00000186260.16	MKL2	retained_intron,nonsense_mediated_decay,protein_coding,processed_transcript	chr16:14071321-14266773	468.589	480.459	136.337	223.67
ENSG00000155008.13	200.225	-1.3925	0.317239	-4.38941	1.13656e-05	0.000160158	7.20359	0.252509	8.60463	0.137465	-1.40105	ENSG00000155008.13	APOOL	protein_coding	chrX:85003826-85093316	415.903	363.408	129.741	166.319
ENSG00000205765.8	356.48	-1.4141	0.322285	-4.38773	1.14542e-05	0.000160863	7.81058	0.543249	9.27764	0.0101573	-1.46706	ENSG00000205765.8	C5orf51	processed_transcript,protein_coding,retained_intron	chr5:41904188-41921636	617.069	623.248	171.521	292.491
ENSG00000125148.6	10488.8	1.37257	0.312824	4.38768	1.14565e-05	0.000160863	14.1135	0.63532	12.8094	0.0436081	1.30406	ENSG00000125148.6	MT2A	processed_transcript,protein_coding,retained_intron	chr16:56608199-56609497	7332.98	7026.1	24199.9	12981.9
ENSG00000147044.20	458.273	-1.3469	0.306958	-4.38791	1.14447e-05	0.000160863	8.54257	0.358747	9.89094	0.358201	-1.34837	ENSG00000147044.20	CASK	processed_transcript,protein_coding	chrX:41514934-41923463	1131.16	796.067	312.257	444.062
ENSG00000100578.14	153.473	-1.42303	0.324444	-4.38607	1.15417e-05	0.0001619	6.39881	0.145672	7.82296	0.0291884	-1.42415	ENSG00000100578.14	KIAA0586	processed_transcript,protein_coding,retained_intron,nonsense_mediated_decay	chr14:58427385-58551289	222.719	229.199	78.0642	90.1234
ENSG00000127955.15	230.791	-1.50498	0.343165	-4.38558	1.15676e-05	0.000161902	7.43753	0.583357	8.99933	0.160729	-1.5618	ENSG00000127955.15	GNAI1	processed_transcript,protein_coding	chr7:80133955-80219402	553.206	472.492	129.741	230.224
ENSG00000105835.11	171.605	-1.46707	0.334532	-4.38544	1.15749e-05	0.000161902	6.85692	0.45251	8.36016	0.110926	-1.50324	ENSG00000105835.11	NAMPT	retained_intron,protein_coding,processed_transcript	chr7:106248285-106286326	346.453	310.705	92.3577	144.197
ENSG00000197961.11	284.091	-1.41188	0.321947	-4.38543	1.15757e-05	0.000161902	7.59806	0.363572	9.03349	0.0587605	-1.43544	ENSG00000197961.11	ZNF121	protein_coding	chr19:9560353-9584533	538.837	508.649	161.626	231.043
ENSG00000157870.14	1071.52	1.28476	0.29302	4.38455	1.16224e-05	0.000161951	10.0242	0.502301	8.78156	0.0663465	1.24262	ENSG00000157870.14	FAM213B	processed_transcript,protein_coding,retained_intron	chr1:2586491-2591469	425.482	454.107	1331.49	813.568
ENSG00000117000.8	165.775	-1.3837	0.315643	-4.38375	1.16655e-05	0.000161951	6.68076	0.0860305	8.05942	0.129473	-1.37866	ENSG00000117000.8	RLF	protein_coding	chr1:40161373-40240921	249.861	283.74	97.8551	106.509
ENSG00000115904.12	361.456	-1.39913	0.319071	-4.38501	1.1598e-05	0.000161951	8.07377	0.535779	9.52416	0.0181915	-1.45039	ENSG00000115904.12	SOS1	retained_intron,protein_coding,processed_transcript	chr2:38981396-39124345	742.398	729.268	206.705	349.842
ENSG00000188725.7	192.641	-1.32675	0.302613	-4.38431	1.16356e-05	0.000161951	7.06538	0.237009	8.40225	0.0419931	-1.33686	ENSG00000188725.7	SMIM15	protein_coding	chr5:61157709-61162474	344.856	330.928	118.746	149.932
ENSG00000146263.11	89.114	-1.72059	0.392499	-4.38367	1.16697e-05	0.000161951	5.42927	0.322856	7.16257	0.14432	-1.7333	ENSG00000146263.11	MMS22L	retained_intron,processed_transcript,protein_coding,nonsense_mediated_decay	chr6:97142161-97283217	153.269	132.984	36.2834	49.9775
ENSG00000107201.9	292.017	-1.57987	0.360378	-4.38392	1.16564e-05	0.000161951	7.4033	0.434129	8.99762	0.337814	-1.59433	ENSG00000107201.9	DDX58	protein_coding	chr9:32455705-32526324	602.7	432.658	136.337	208.922
ENSG00000141380.13	416.751	-1.24702	0.28446	-4.38382	1.16619e-05	0.000161951	8.24016	0.342963	9.50804	0.0757697	-1.26788	ENSG00000141380.13	SS18	retained_intron,processed_transcript,protein_coding,nonsense_mediated_decay	chr18:26016253-26091217	755.171	701.078	255.083	357.216
ENSG00000152443.12	103.894	-1.67863	0.382924	-4.38371	1.16678e-05	0.000161951	6.02309	0.582633	7.76215	0.0711641	-1.73906	ENSG00000152443.12	ZNF776	processed_transcript,protein_coding	chr19:57746796-57758159	209.149	224.296	48.3778	86.0268
ENSG00000152082.13	1466.02	1.38836	0.316846	4.38182	1.17695e-05	0.000163177	10.1664	0.59548	8.83834	0.0500263	1.32808	ENSG00000152082.13	MZT2B	retained_intron,protein_coding,processed_transcript	chr2:130181737-130190729	468.589	446.14	1538.19	857.81
ENSG00000135932.10	504.073	-1.20505	0.275043	-4.38131	1.17968e-05	0.000163398	8.63023	0.297711	9.84378	0.217527	-1.21355	ENSG00000135932.10	CAB39	processed_transcript,protein_coding,retained_intron	chr2:230712845-230821075	1021.8	825.482	341.943	457.99
ENSG00000107036.11	633.204	-1.27947	0.29205	-4.381	1.18135e-05	0.000163472	8.90503	0.480852	10.2256	0.012591	-1.32054	ENSG00000107036.11	RIC1	retained_intron,protein_coding,nonsense_mediated_decay	chr9:5629025-5776557	1189.43	1204.21	378.227	606.284
ENSG00000186792.16	150.948	1.55219	0.354319	4.38076	1.18266e-05	0.000163495	7.55198	0.484763	6.04262	0.0236027	1.50937	ENSG00000186792.16	HYAL3	protein_coding	chr3:50292831-50299468	64.6605	66.1857	237.491	147.475
ENSG00000076053.10	97.1726	-1.72002	0.392695	-4.38004	1.18657e-05	0.000163877	5.6962	0.640259	7.49008	0.0512132	-1.79388	ENSG00000076053.10	RBM7	retained_intron,protein_coding,nonsense_mediated_decay	chr11:114400030-114414203	174.823	183.849	37.3829	70.4601
ENSG00000054654.16	133.807	-1.4806	0.338085	-4.37936	1.19026e-05	0.000164228	5.81499	0.112545	7.29038	0.145837	-1.47539	ENSG00000054654.16	SYNE2	processed_transcript,nonsense_mediated_decay,protein_coding,retained_intron	chr14:63852983-64226433	167.638	145.241	52.7758	58.9898
ENSG00000153944.10	345.399	-1.20907	0.276099	-4.37913	1.19154e-05	0.000164246	8.23661	0.0517817	9.44518	0.0131286	-1.20857	ENSG00000153944.10	MSI2	processed_transcript,protein_coding,retained_intron,nonsense_mediated_decay	chr17:57255851-57684685	692.107	701.078	293.565	308.877
ENSG00000115355.15	212.226	-1.46078	0.333643	-4.37827	1.19627e-05	0.000164582	6.91283	0.0212611	8.3416	0.396299	-1.42877	ENSG00000115355.15	CCDC88A	processed_transcript,protein_coding,retained_intron	chr2:55287842-55419921	266.625	393.437	118.746	121.257
ENSG00000163848.19	325.54	-1.37995	0.315179	-4.37832	1.19596e-05	0.000164582	7.82419	0.363835	9.22018	0.208276	-1.39599	ENSG00000163848.19	ZNF148	processed_transcript,protein_coding	chr3:125225561-125375354	538.039	660.018	189.113	270.37
ENSG00000105290.11	322.174	1.36409	0.311623	4.37738	1.20112e-05	0.000165091	8.604	0.262366	7.22033	0.412253	1.38367	ENSG00000105290.11	APLP1	processed_transcript,protein_coding,retained_intron,nonsense_mediated_decay	chr19:35867899-35879791	121.338	182.011	441.997	341.649
ENSG00000136908.17	963.683	1.30948	0.299187	4.37681	1.20428e-05	0.000165366	9.83342	0.542372	8.57416	0.0135354	1.25925	ENSG00000136908.17	DPM2	protein_coding,retained_intron	chr9:127935099-127938484	383.173	378.116	1189.65	698.866
ENSG00000204524.6	113.394	-1.72211	0.393522	-4.37616	1.2079e-05	0.000165704	5.95169	0.348419	7.69356	0.0180616	-1.74186	ENSG00000204524.6	ZNF805	protein_coding	chr19:57240685-57255135	208.35	204.685	51.6763	72.918
ENSG00000174718.11	73.6564	-1.87803	0.429218	-4.37548	1.21168e-05	0.000166064	5.36046	0.485349	7.27564	0.102117	-1.91517	ENSG00000174718.11	KIAA1551	processed_transcript,protein_coding,retained_intron	chr12:31959370-31993107	146.883	162.4	31.8854	51.6161
ENSG00000072195.14	821.763	1.24737	0.285141	4.37457	1.21672e-05	0.000166595	9.6881	0.434776	8.47307	0.00693988	1.21503	ENSG00000072195.14	SPEG	processed_transcript,protein_coding,retained_intron,nonsense_mediated_decay	chr2:219434846-219498287	353.637	356.054	1020.33	666.093
ENSG00000137100.15	1361.43	1.25734	0.287448	4.37415	1.21905e-05	0.000166596	10.5084	0.547299	9.30189	0.0483414	1.20655	ENSG00000137100.15	DCTN3	processed_transcript,protein_coding	chr9:34613545-34620523	645.807	615.894	1904.33	1113.43
ENSG00000174106.2	227.057	-1.38222	0.315994	-4.37421	1.21871e-05	0.000166596	7.25909	0.383345	8.66852	0.0314166	-1.40942	ENSG00000174106.2	LEMD3	processed_transcript,protein_coding,retained_intron	chr12:65169571-65248327	412.71	400.178	126.442	184.343
ENSG00000068305.17	376.818	-1.28031	0.292734	-4.37363	1.22195e-05	0.000166832	8.14642	0.442549	9.46189	0.0509289	-1.31547	ENSG00000068305.17	MEF2A	processed_transcript,protein_coding,retained_intron	chr15:99565417-99716466	687.317	722.527	227.596	351.481
ENSG00000078618.21	1723.51	-1.13517	0.259648	-4.37194	1.23145e-05	0.00016727	10.4831	0.32798	11.6345	0.127033	-1.15142	ENSG00000078618.21	NRDC	processed_transcript,protein_coding	chr1:51789191-51878937	3383.1	2986.93	1218.24	1680.39
ENSG00000151414.14	207.728	-1.33736	0.305877	-4.37223	1.22986e-05	0.00016727	7.16726	0.201134	8.50387	0.198299	-1.33662	ENSG00000151414.14	NEK7	processed_transcript,protein_coding,retained_intron	chr1:198156963-198322420	328.89	399.565	129.741	158.126
ENSG00000055130.15	581.051	-1.18536	0.271117	-4.37212	1.23044e-05	0.00016727	8.73047	0.300213	9.93129	0.0841902	-1.20082	ENSG00000055130.15	CUL1	protein_coding	chr7:148697914-148801036	1017.01	936.405	366.132	491.582
ENSG00000104415.13	77.3995	-2.06212	0.471604	-4.37255	1.22802e-05	0.00016727	5.34447	1.01636	7.5838	0.0610733	-2.23933	ENSG00000104415.13	WISP1	protein_coding,nonsense_mediated_decay	chr8:133191039-133230344	197.175	185.688	24.1889	66.3636
ENSG00000135424.15	234.296	2.17442	0.497296	4.37249	1.22839e-05	0.00016727	8.42211	1.32571	6.45045	0.729302	1.97166	ENSG00000135424.15	ITGA7	retained_intron,protein_coding,nonsense_mediated_decay	chr12:55684568-55716043	124.531	60.6702	656.399	178.608
ENSG00000161981.10	731.608	1.31465	0.300709	4.37182	1.23216e-05	0.00016727	9.24572	0.565433	7.98521	0.0583432	1.26051	ENSG00000161981.10	SNRNP25	processed_transcript,protein_coding,retained_intron,nonsense_mediated_decay	chr16:53010-57669	260.239	245.745	800.433	459.629
ENSG00000116903.7	178.806	-1.33006	0.304284	-4.37112	1.23612e-05	0.000167467	7.12841	0.180939	8.46227	0.0809746	-1.33386	ENSG00000116903.7	EXOC8	protein_coding	chr1:231332753-231337852	338.47	366.473	127.542	152.39
ENSG00000171150.7	434.709	-1.45848	0.33366	-4.37117	1.23581e-05	0.000167467	8.18143	0.634611	9.7078	0.126436	-1.52637	ENSG00000171150.7	SOCS5	protein_coding	chr2:46698952-46763129	785.505	889.217	212.203	395.723
ENSG00000120686.11	373.128	-1.1547	0.264176	-4.37094	1.23712e-05	0.000167467	8.34088	0.124351	9.49809	0.0263609	-1.15721	ENSG00000120686.11	UFM1	protein_coding,retained_intron	chr13:38349849-38363619	732.021	713.334	304.56	344.107
ENSG00000113318.9	185.691	-1.4012	0.320604	-4.37049	1.23969e-05	0.000167498	6.9424	0.410931	8.37467	0.0454667	-1.43227	ENSG00000113318.9	MSH3	processed_transcript,protein_coding	chr5:80654648-80876460	324.101	338.895	100.054	149.932
ENSG00000189077.10	733.111	1.21183	0.277272	4.37053	1.23943e-05	0.000167498	9.61446	0.407298	8.43069	0.0315087	1.18378	ENSG00000189077.10	TMEM120A	retained_intron,processed_transcript,protein_coding,nonsense_mediated_decay	chr7:75986837-75994659	339.268	349.926	956.561	641.514
ENSG00000107738.19	444.82	1.44648	0.331006	4.36994	1.2428e-05	0.000167761	9.48212	0.280912	8.04786	0.131779	1.43425	ENSG00000107738.19	VSIR	processed_transcript,protein_coding	chr10:71747559-71773498	281.792	247.583	820.224	622.67
ENSG00000134108.12	553.091	-1.40005	0.320455	-4.36896	1.24839e-05	0.000168198	8.63069	0.454873	10.0433	0.377708	-1.41257	ENSG00000134108.12	ARL8B	retained_intron,processed_transcript,protein_coding,nonsense_mediated_decay	chr3:5122220-5180912	1269.26	876.347	316.655	494.859
ENSG00000198718.12	162.714	-1.52067	0.34805	-4.3691	1.2476e-05	0.000168198	6.61183	0.446933	8.16901	0.0223105	-1.55718	ENSG00000198718.12	TOGARAM1	retained_intron,protein_coding,nonsense_mediated_decay	chr14:44962208-45074431	284.187	290.482	78.0642	121.257
ENSG00000118496.4	229.633	-1.58997	0.363948	-4.36867	1.25004e-05	0.000168262	7.15723	0.829457	8.86763	0.0362037	-1.7104	ENSG00000118496.4	FBXO30	protein_coding	chr6:145793502-145814753	474.975	458.397	94.5566	213.838
ENSG00000171848.13	770.485	-1.47929	0.338682	-4.36779	1.25509e-05	0.000168783	7.15092	0.395953	8.64317	0.308615	-1.49225	ENSG00000171848.13	RRM2	retained_intron,protein_coding	chr2:10122328-10131419	464.598	343.185	116.547	172.054
ENSG00000146223.14	840.893	-1.18901	0.272252	-4.3673	1.25791e-05	0.000169003	9.24125	0.399904	10.4554	0.145172	-1.21419	ENSG00000146223.14	RPL7L1	retained_intron,processed_transcript,protein_coding,nonsense_mediated_decay	chr6:42879618-42889925	1507.15	1307.17	496.972	735.734
ENSG00000085449.14	529.332	-1.1982	0.274452	-4.36579	1.26664e-05	0.000170017	8.33376	0.219918	9.54087	0.00111911	-1.20711	ENSG00000085449.14	WDFY1	processed_transcript,protein_coding,retained_intron	chr2:223855716-223945387	744.793	743.976	289.167	358.855
ENSG00000038219.12	361.117	-1.33586	0.306185	-4.36289	1.28353e-05	0.000171321	8.0901	0.130752	9.42305	0.168869	-1.33294	ENSG00000038219.12	BOD1L1	retained_intron,protein_coding,nonsense_mediated_decay	chr4:13568738-13627723	631.438	745.202	255.083	290.033
ENSG00000164938.13	496.941	-1.61084	0.369207	-4.36297	1.2831e-05	0.000171321	8.38537	0.760898	10.0868	0.227419	-1.70144	ENSG00000164938.13	TP53INP1	protein_coding	chr8:94925972-94949411	972.302	1215.24	229.795	485.027
ENSG00000180817.11	564.958	-1.27038	0.291168	-4.36306	1.28258e-05	0.000171321	8.63498	0.482273	9.94191	0.176733	-1.30693	ENSG00000180817.11	PPA1	retained_intron,processed_transcript,protein_coding,nonsense_mediated_decay	chr10:70202830-70233911	1072.09	901.473	313.356	503.052
ENSG00000166313.18	1985.69	1.12677	0.258237	4.36332	1.28106e-05	0.000171321	11.1272	0.370555	10.0234	0.0493013	1.10375	ENSG00000166313.18	APBB1	processed_transcript,protein_coding,non_stop_decay,retained_intron	chr11:6395124-6419414	1015.41	1065.71	2681.67	1864.73
ENSG00000166710.17	5511.87	-1.39064	0.31874	-4.36292	1.28337e-05	0.000171321	11.7584	0.67399	13.2166	0.240372	-1.45825	ENSG00000166710.17	B2M	retained_intron,processed_transcript,protein_coding,nonsense_mediated_decay	chr15:44711477-44718877	10708.9	8460.74	2489.26	4819.96
ENSG00000171858.17	3879.36	1.19042	0.272799	4.36373	1.27861e-05	0.000171321	12.1763	0.434042	11.0178	0.0498168	1.15846	ENSG00000171858.17	RPS21	processed_transcript,protein_coding	chr20:62387116-62388520	2124.22	2022.95	5725.08	3740.94
ENSG00000124783.12	1936.14	-1.36466	0.312854	-4.36196	1.28902e-05	0.000171894	10.4901	0.459244	11.8913	0.0131969	-1.40122	ENSG00000124783.12	SSR1	processed_transcript,protein_coding	chr6:7268306-7347446	3822.95	3773.81	1147.87	1800.83
ENSG00000262919.7	441.213	1.35247	0.310124	4.36106	1.29432e-05	0.00017244	8.86444	0.457478	7.5459	0.139238	1.31854	ENSG00000262919.7	FAM58A	protein_coding,nonsense_mediated_decay	chrX:153587919-153600045	199.569	174.044	582.733	371.964
ENSG00000136643.11	287.224	-1.18988	0.272889	-4.3603	1.29883e-05	0.00017288	7.69993	0.0619582	8.88921	0.0396554	-1.18927	ENSG00000136643.11	RPS6KC1	processed_transcript,protein_coding	chr1:213051233-213274773	482.958	464.525	201.208	213.838
ENSG00000135968.20	118.672	-1.6714	0.383346	-4.36004	1.30037e-05	0.000172923	6.25964	0.323958	7.92315	0.370001	-1.66352	ENSG00000135968.20	GCC2	retained_intron,nonsense_mediated_decay,protein_coding,processed_transcript	chr2:108448561-108509415	201.964	290.482	64.8703	89.304
ENSG00000095321.16	2033.36	1.32808	0.304701	4.35865	1.30866e-05	0.000173865	11.0952	0.650133	9.83891	0.0324505	1.25631	ENSG00000095321.16	CRAT	processed_transcript,protein_coding,nonsense_mediated_decay	chr9:129094810-129111189	929.994	900.861	3008.22	1590.27
ENSG00000146701.11	5672.6	1.22567	0.281239	4.35812	1.31183e-05	0.000174124	12.6244	0.519374	11.4446	0.0382125	1.17971	ENSG00000146701.11	MDH2	retained_intron,protein_coding,processed_transcript	chr7:76048051-76067508	2839.47	2735.06	8143.97	4894.52
ENSG00000009954.10	1311.03	-1.204	0.276296	-4.35766	1.31459e-05	0.00017433	9.87394	0.468092	11.1162	0.0428364	-1.24222	ENSG00000009954.10	BAZ1B	retained_intron,protein_coding	chr7:73440398-73522278	2266.31	2173.1	745.458	1179.8
ENSG00000174197.16	598.153	-1.26707	0.290837	-4.35663	1.32078e-05	0.000174987	8.87395	0.454745	10.1779	0.0231672	-1.3039	ENSG00000174197.16	MGA	processed_transcript,protein_coding,retained_intron	chr15:41621224-41773081	1171.07	1144.77	374.928	585.802
ENSG00000113441.15	571.497	-1.26273	0.289882	-4.35603	1.32444e-05	0.000175174	8.8435	0.466192	10.1449	0.0212256	-1.30141	ENSG00000113441.15	LNPEP	processed_transcript,protein_coding,retained_intron	chr5:96935394-97037515	1119.98	1143.54	365.033	576.789
ENSG00000167703.14	425.187	1.22278	0.280711	4.356	1.32463e-05	0.000175174	9.18883	0.175466	7.97194	0.0253765	1.21689	ENSG00000167703.14	SLC43A2	retained_intron,processed_transcript,protein_coding,nonsense_mediated_decay	chr17:1569267-1628886	247.466	253.712	635.509	535.005
ENSG00000090097.21	1442.06	1.28366	0.294762	4.35491	1.33119e-05	0.000175879	10.3493	0.520706	9.10746	0.154369	1.24188	ENSG00000090097.21	PCBP4	retained_intron,protein_coding,nonsense_mediated_decay	chr3:51957454-51974016	510.898	594.445	1683.33	1010.2
ENSG00000136830.11	23754.4	1.37021	0.314749	4.35335	1.3407e-05	0.00017681	14.7181	0.577913	13.404	0.0739419	1.31405	ENSG00000136830.11	FAM129B	processed_transcript,protein_coding	chr9:127505339-127578989	10453.4	11239.3	35776.5	20303.2
ENSG00000125971.16	3538.57	1.29859	0.298297	4.35336	1.34069e-05	0.00017681	12.1459	0.552784	10.8975	0.113043	1.24844	ENSG00000125971.16	DYNLRB1	processed_transcript,protein_coding	chr20:34516409-34540958	2015.65	1804.17	5941.68	3455.82
ENSG00000120805.13	536.21	-1.27515	0.292934	-4.35304	1.3426e-05	0.000176897	8.77395	0.398742	10.0776	0.00756988	-1.30364	ENSG00000120805.13	ARL1	retained_intron,processed_transcript,protein_coding,nonsense_mediated_decay	chr12:101393120-101407820	1076.08	1084.1	359.535	531.728
ENSG00000164930.11	543.167	-1.55719	0.357844	-4.35159	1.35156e-05	0.000177914	8.52546	0.799796	10.1834	0.228023	-1.65794	ENSG00000164930.11	FZD6	protein_coding,nonsense_mediated_decay	chr8:103298433-103332866	1039.36	1299.81	248.486	544.837
ENSG00000170144.20	357.384	-1.22326	0.281145	-4.35098	1.35533e-05	0.000178092	8.00295	0.299524	9.24238	0.0519893	-1.23943	ENSG00000170144.20	HNRNPA3	retained_intron,protein_coding	chr2:177212563-177223958	589.927	620.797	220.999	296.588
ENSG00000103540.16	67.0587	-1.90942	0.438851	-4.35096	1.3554e-05	0.000178092	5.06979	0.217739	6.93857	0.460296	-1.86877	ENSG00000103540.16	CCP110	retained_intron,nonsense_mediated_decay,protein_coding,processed_transcript	chr16:19523811-19553408	97.3899	153.208	29.6864	36.8686
ENSG00000180008.8	171.381	-1.48891	0.342236	-4.35053	1.35809e-05	0.000178282	7.03473	0.212565	8.52789	0.116911	-1.49315	ENSG00000180008.8	SOCS4	processed_transcript,protein_coding	chr14:55027230-55049488	348.049	390.373	117.646	145.017
ENSG00000120526.10	116.251	-1.86282	0.428458	-4.34772	1.37561e-05	0.000180417	5.74186	0.00912924	7.59499	0.0369951	-1.85312	ENSG00000120526.10	NUDCD1	protein_coding,nonsense_mediated_decay	chr8:109240919-109334385	196.376	189.365	52.7758	53.2547
ENSG00000107560.10	97.5411	-1.70058	0.391167	-4.34744	1.37734e-05	0.000180478	5.86303	0.18048	7.56323	0.0727236	-1.70021	ENSG00000107560.10	RAB11FIP2	processed_transcript,protein_coding,retained_intron	chr10:118004916-118046603	182.007	195.493	52.7758	63.0863
ENSG00000115084.13	723.04	-1.15543	0.265827	-4.34657	1.38286e-05	0.000181036	9.40133	0.368255	10.5809	0.0399581	-1.17953	ENSG00000115084.13	SLC35F5	protein_coding,processed_transcript,retained_intron,nonsense_mediated_decay	chr2:113705011-113756823	1561.43	1501.43	564.041	809.472
ENSG00000187713.6	632.989	1.28413	0.295464	4.34616	1.38543e-05	0.000181207	9.67466	0.539839	8.43995	0.0255282	1.23471	ENSG00000187713.6	TMEM203	protein_coding	chr9:137204082-137205638	342.461	351.152	1064.31	626.767
ENSG00000152495.10	39.014	-2.33091	0.536375	-4.34567	1.38854e-05	0.000181447	4.15157	0.70265	6.5526	0.16179	-2.40103	ENSG00000152495.10	CAMK4	processed_transcript,protein_coding,retained_intron,nonsense_mediated_decay	chr5:111223653-111494886	86.214	101.117	12.0945	24.5791
ENSG00000126709.14	11491.7	1.55371	0.357797	4.34245	1.40905e-05	0.000183876	12.1453	0.567943	10.5501	0.757484	1.59516	ENSG00000126709.14	IFI6	protein_coding	chr1:27666061-27672218	2172.91	1033.84	5983.46	3428.78
ENSG00000131023.12	303.428	-1.34731	0.310272	-4.34235	1.40969e-05	0.000183876	7.7529	0.310895	9.11546	0.109148	-1.36256	ENSG00000131023.12	LATS1	processed_transcript,protein_coding,nonsense_mediated_decay	chr6:149658153-149718256	525.267	584.64	184.715	250.707
ENSG00000055950.16	1187.12	1.22544	0.282244	4.34179	1.41324e-05	0.000184171	10.284	0.493814	9.09772	0.127607	1.18625	ENSG00000055950.16	MRPL43	processed_transcript,protein_coding,retained_intron	chr10:100969458-100987515	582.743	514.165	1587.67	978.248
ENSG00000081019.13	138.047	-1.60101	0.368811	-4.341	1.41833e-05	0.000184331	6.34569	0.480259	7.98854	0.00302621	-1.64286	ENSG00000081019.13	RSBN1	processed_transcript,protein_coding,nonsense_mediated_decay	chr1:113761832-113812476	253.852	253.099	63.7708	102.413
ENSG00000068912.13	616.544	-1.41361	0.325629	-4.34116	1.41733e-05	0.000184331	8.92484	0.439007	10.3683	0.156288	-1.44344	ENSG00000068912.13	ERLEC1	processed_transcript,protein_coding	chr2:53787044-53818819	1426.52	1223.82	391.421	602.188
ENSG00000099308.10	680.559	1.30464	0.300511	4.34139	1.41581e-05	0.000184331	9.76113	0.565828	8.51007	0.0638613	1.25106	ENSG00000099308.10	MAST3	processed_transcript,nonsense_mediated_decay,protein_coding,retained_intron	chr19:18097793-18151692	352.839	375.665	1144.58	657.081
ENSG00000000971.15	189.704	-1.76366	0.406306	-4.34071	1.42021e-05	0.000184382	6.59795	0.63766	8.40963	0.362599	-1.81168	ENSG00000000971.15	CFH	processed_transcript,protein_coding,retained_intron	chr1:196651878-196747504	284.187	405.694	70.3677	131.908
ENSG00000198836.8	287.675	-1.25177	0.28839	-4.34055	1.42129e-05	0.000184382	7.71352	0.243138	8.9729	0.129882	-1.25938	ENSG00000198836.8	OPA1	processed_transcript,protein_coding,retained_intron	chr3:193593144-193697823	470.984	535.001	185.815	235.959
ENSG00000143155.12	215.68	-1.39384	0.321148	-4.34018	1.42363e-05	0.000184518	7.07288	0.486852	8.51072	0.0253754	-1.43784	ENSG00000143155.12	TIPRL	protein_coding	chr1:168178933-168202114	368.804	359.731	105.552	170.415
ENSG00000173598.13	203.976	-1.35043	0.31117	-4.33984	1.42586e-05	0.000184612	7.28713	0.370652	8.6624	0.0567959	-1.37527	ENSG00000173598.13	NUDT4	protein_coding	chr12:93377883-93408146	393.551	416.112	129.741	186.801
ENSG00000178904.18	334.437	-1.59045	0.36649	-4.33968	1.42693e-05	0.000184612	7.85835	0.816436	9.55611	0.210386	-1.69776	ENSG00000178904.18	DPY19L3	processed_transcript,nonsense_mediated_decay,protein_coding,retained_intron	chr19:32405543-32485895	678.536	834.062	155.029	345.746
ENSG00000166024.13	116.944	-1.51256	0.348618	-4.33873	1.43307e-05	0.000185239	6.27167	0.306943	7.80026	0.0338944	-1.52859	ENSG00000166024.13	R3HCC1L	protein_coding	chr10:98134624-98244897	218.728	226.134	65.9698	89.304
ENSG00000118246.13	176.551	-1.4397	0.331843	-4.3385	1.4346e-05	0.000185269	6.89841	0.393835	8.35679	0.251868	-1.45838	ENSG00000118246.13	FASTKD2	retained_intron,protein_coding	chr2:206765357-206792509	370.401	289.256	97.8551	144.197
ENSG00000112773.15	329.475	-1.33917	0.308791	-4.33682	1.44559e-05	0.00018652	7.82445	0.388004	9.17057	0.338135	-1.34612	ENSG00000112773.15	FAM46A	protein_coding	chr6:81491439-81752774	487.748	679.629	186.914	273.647
ENSG00000224531.5	227.948	-1.27769	0.294853	-4.33331	1.46886e-05	0.000189352	7.56716	0.265269	8.85731	0.0712501	-1.29015	ENSG00000224531.5	SMIM13	protein_coding,nonsense_mediated_decay	chr6:11094033-11138733	479.765	447.366	166.024	215.477
ENSG00000095002.13	111.227	-1.51119	0.348814	-4.33235	1.47524e-05	0.000190003	6.01984	0.0151654	7.52306	0.0714318	-1.50322	ENSG00000095002.13	MSH2	processed_transcript,protein_coding	chr2:47402969-47562311	189.99	177.108	64.8703	63.9056
ENSG00000079950.13	237.656	-1.35575	0.312971	-4.33186	1.47857e-05	0.000190211	7.50797	0.278105	8.87774	0.00470317	-1.36977	ENSG00000079950.13	STX7	processed_transcript,protein_coding,retained_intron	chr6:132445867-132513198	470.984	468.815	158.327	208.103
ENSG00000160445.10	1827.9	1.27315	0.293928	4.33152	1.48084e-05	0.000190211	11.2679	0.59037	10.0527	0.0906683	1.21528	ENSG00000160445.10	ZER1	processed_transcript,protein_coding	chr9:128729786-128772414	1015.41	1109.84	3292.99	1845.89
ENSG00000101935.9	130.787	-1.63745	0.378026	-4.33157	1.48052e-05	0.000190211	6.14783	0.625801	7.84515	0.243662	-1.69732	ENSG00000101935.9	AMMECR1	processed_transcript,protein_coding	chrX:110194186-110440233	203.561	258.614	51.6763	95.8585
ENSG00000112759.16	608.555	1.44929	0.334628	4.33105	1.48398e-05	0.000190444	9.37075	0.518809	7.94434	0.384955	1.4264	ENSG00000112759.16	SLC29A1	processed_transcript,protein_coding	chr6:44219505-44234151	296.959	203.46	853.209	512.884
ENSG00000177666.16	1794.89	1.23518	0.285212	4.33075	1.486e-05	0.000190533	11.1023	0.544728	9.9157	0.104359	1.18659	ENSG00000177666.16	PNPLA2	retained_intron,protein_coding	chr11:818902-825573	917.221	1016.07	2870.78	1682.85
ENSG00000177556.11	937.619	1.24589	0.287731	4.33006	1.49069e-05	0.000190793	10.1078	0.514523	8.90694	0.0380229	1.20086	ENSG00000177556.11	ATOX1	retained_intron,protein_coding	chr5:151742316-151772532	488.546	470.654	1419.45	856.991
ENSG00000234444.9	47.7801	-2.21873	0.512392	-4.33015	1.49008e-05	0.000190793	4.31888	0.328175	6.53498	0.136879	-2.21611	ENSG00000234444.9	ZNF736	processed_transcript,retained_intron,protein_coding	chr7:64307459-64354860	86.214	98.6657	16.4924	22.9405
ENSG00000179295.17	1580.03	-1.08904	0.2516	-4.32847	1.5015e-05	0.000192004	10.4612	0.205175	11.5577	0.00293697	-1.09652	ENSG00000179295.17	PTPN11	processed_transcript,protein_coding	chr12:112418351-112509913	3018.29	3009.61	1274.32	1558.31
ENSG00000158552.12	494.927	1.30857	0.302417	4.32705	1.51122e-05	0.000193005	9.04035	0.521862	7.77787	0.0321755	1.26248	ENSG00000158552.12	ZFAND2B	retained_intron,nonsense_mediated_decay,protein_coding,processed_transcript	chr2:219195237-219209651	215.535	222.457	679.488	407.194
ENSG00000120802.13	280.755	-1.32831	0.306987	-4.32693	1.51202e-05	0.000193005	6.77938	0.34285	8.1292	0.0656707	-1.34982	ENSG00000120802.13	TMPO	processed_transcript,protein_coding,retained_intron	chr12:98515512-98550379	270.616	288.643	92.3577	129.45
ENSG00000146376.10	221.514	-1.28991	0.298142	-4.32651	1.51491e-05	0.000193073	7.45612	0.0682129	8.73504	0.254305	-1.27893	ENSG00000146376.10	ARHGAP18	processed_transcript,protein_coding	chr6:129576132-129710225	482.16	375.665	169.322	181.066
ENSG00000132549.18	983.525	-1.31501	0.303947	-4.32646	1.51525e-05	0.000193073	9.60348	0.568535	10.9745	0.0392696	-1.37106	ENSG00000132549.18	VPS13B	processed_transcript,protein_coding,retained_intron,nonsense_mediated_decay	chr8:99013266-99877580	2050.78	1973.31	588.23	1027.41
ENSG00000102753.9	688.162	-1.21484	0.28081	-4.3262	1.517e-05	0.000193125	9.12937	0.35288	10.3644	0.114399	-1.23506	ENSG00000102753.9	KPNA3	protein_coding	chr13:49699307-49792921	1393.79	1245.88	470.584	665.274
ENSG00000197746.13	18116.4	1.0456	0.241717	4.32571	1.52041e-05	0.000193387	14.8336	0.249805	13.7956	0.135411	1.03801	ENSG00000197746.13	PSAP	retained_intron,protein_coding	chr10:71816298-71851375	13305.7	15194.5	33000.3	25832.6
ENSG00000177239.14	3855.12	1.2677	0.29318	4.32396	1.5325e-05	0.000194725	12.0906	0.608992	10.886	0.03336	1.20462	ENSG00000177239.14	MAN1B1	retained_intron,processed_transcript,protein_coding,nonsense_mediated_decay	chr9:137086927-137109187	1923.05	1861.17	5877.9	3235.43
ENSG00000177427.12	344.022	1.49096	0.344826	4.3238	1.53366e-05	0.000194725	8.51502	0.55835	7.0784	0.0159284	1.43662	ENSG00000177427.12	MIEF2	processed_transcript,protein_coding,retained_intron	chr17:18260534-18266552	135.707	133.597	480.48	277.744
ENSG00000105364.13	1393.87	1.37756	0.318638	4.32327	1.5373e-05	0.000195015	9.97595	0.618787	8.66014	0.133679	1.31581	ENSG00000105364.13	MRPL4	retained_intron,protein_coding,nonsense_mediated_decay	chr19:10251901-10260045	378.384	431.433	1363.37	743.108
ENSG00000162695.11	587.745	-1.31744	0.304836	-4.32179	1.54766e-05	0.000196101	8.75536	0.474668	10.0993	0.275489	-1.34397	ENSG00000162695.11	SLC30A7	protein_coding	chr1:100896076-100981753	957.933	1255.08	341.943	544.837
ENSG00000116199.11	516.712	-1.19126	0.275649	-4.32166	1.5486e-05	0.000196101	8.74648	0.304574	9.95137	0.143517	-1.20489	ENSG00000116199.11	FAM20B	protein_coding	chr1:179025804-179076562	1061.71	922.31	369.431	498.136
ENSG00000110367.11	2517.75	-1.24394	0.287923	-4.32039	1.55757e-05	0.000197063	10.9862	0.464298	12.2645	0.132296	-1.27833	ENSG00000110367.11	DDX6	retained_intron,protein_coding	chr11:118747766-118791149	5249.47	4610.94	1615.16	2546.39
ENSG00000066322.14	3166.51	1.31566	0.304552	4.31999	1.56034e-05	0.000197239	11.7817	0.636492	10.5341	0.0745344	1.24754	ENSG00000066322.14	ELOVL1	processed_transcript,protein_coding	chr1:43363397-43368074	1537.48	1429.12	4809.19	2576.71
ENSG00000114853.13	1199.2	1.19479	0.276727	4.31757	1.57755e-05	0.000199139	10.6167	0.358554	9.44216	0.0977757	1.17455	ENSG00000114853.13	ZBTB47	protein_coding	chr3:42653684-42665854	662.571	729.268	1871.34	1316.62
ENSG00000101986.11	916.47	1.41525	0.327795	4.31749	1.57815e-05	0.000199139	9.93453	0.748476	8.61397	0.0174441	1.32056	ENSG00000101986.11	ABCD1	processed_transcript,protein_coding	chrX:153724868-153744762	387.963	394.663	1411.75	677.564
ENSG00000065243.19	306.719	-1.2257	0.283923	-4.31702	1.58153e-05	0.000199361	7.78695	0.275994	9.02433	0.114711	-1.23737	ENSG00000065243.19	PKN2	processed_transcript,protein_coding	chr1:88684222-88836255	491.739	550.322	192.412	252.345
ENSG00000106261.16	1421.02	-1.11905	0.259239	-4.31666	1.58408e-05	0.000199361	10.087	0.303656	11.2222	0.043115	-1.13516	ENSG00000106261.16	ZKSCAN1	retained_intron,protein_coding	chr7:100015572-100041689	2439.54	2338.56	936.77	1261.73
ENSG00000204977.9	227.012	-1.26008	0.291904	-4.31676	1.58334e-05	0.000199361	7.4699	0.18234	8.7349	0.0820723	-1.265	ENSG00000204977.9	TRIM13	processed_transcript,protein_coding	chr13:49995888-50020481	443.044	408.758	161.626	193.356
ENSG00000134278.15	343.123	-1.22395	0.283584	-4.31602	1.58867e-05	0.000199587	7.95559	0.315222	9.19741	0.0740865	-1.24182	ENSG00000134278.15	SPIRE1	retained_intron,processed_transcript,protein_coding,nonsense_mediated_decay	chr18:12446512-12658134	608.288	565.642	212.203	289.214
ENSG00000078804.12	2435.94	1.23685	0.286568	4.31606	1.58836e-05	0.000199587	11.9939	0.543254	10.8073	0.043112	1.18666	ENSG00000078804.12	TP53INP2	protein_coding	chr20:34704290-34713439	1829.65	1753.92	5322.66	3124.82
ENSG00000138434.16	1032.97	-1.1339	0.262734	-4.31577	1.59045e-05	0.000199635	9.58355	0.197432	10.7231	0.0844507	-1.13955	ENSG00000138434.16	SSFA2	protein_coding,processed_transcript,retained_intron,nonsense_mediated_decay	chr2:181891833-181930738	1621.3	1761.27	695.981	844.702
ENSG00000115204.14	1391.55	1.12097	0.259762	4.31536	1.59344e-05	0.000199727	10.7052	0.368987	9.60744	0.0340515	1.09778	ENSG00000115204.14	MPV17	processed_transcript,protein_coding,retained_intron,nonsense_mediated_decay	chr2:27309492-27325680	792.69	766.651	1999.98	1392.82
ENSG00000175221.14	1963.71	1.30225	0.301777	4.31529	1.59397e-05	0.000199727	10.3181	0.55413	9.06109	0.196696	1.25706	ENSG00000175221.14	MED16	protein_coding,nonsense_mediated_decay	chr19:867630-893218	484.555	587.704	1674.53	972.513
ENSG00000164975.15	372.235	-1.32253	0.306496	-4.31501	1.59595e-05	0.0001998	8.21172	0.505602	9.57796	0.118414	-1.36624	ENSG00000164975.15	SNAPC3	processed_transcript,protein_coding,nonsense_mediated_decay	chr9:15422704-15465953	809.454	720.688	230.894	379.337
ENSG00000130511.15	1204.56	1.27406	0.295351	4.3137	1.60544e-05	0.000200813	10.0372	0.551773	8.81286	0.102974	1.22436	ENSG00000130511.15	SSBP4	processed_transcript,protein_coding,retained_intron,nonsense_mediated_decay	chr19:18418864-18434562	427.079	472.492	1376.57	801.279
ENSG00000204922.4	270.248	1.40973	0.326879	4.3127	1.61274e-05	0.000201551	7.74081	0.507236	6.37604	0.0879007	1.36477	ENSG00000204922.4	UQCC3	protein_coding	chr11:62670273-62673687	86.214	79.0551	273.774	166.319
ENSG00000172380.5	1196.37	-1.1779	0.273195	-4.31158	1.62094e-05	0.000202399	9.99619	0.355217	11.1964	0.00553767	-1.2002	ENSG00000172380.5	GNG12	processed_transcript,protein_coding	chr1:67701466-67833467	2352.52	2339.79	857.607	1215.03
ENSG00000007080.10	1350.62	1.32608	0.307588	4.31123	1.62349e-05	0.00020254	10.3153	0.652317	9.06125	0.0494824	1.25408	ENSG00000007080.10	CCDC124	retained_intron,protein_coding	chr19:17933016-17943991	546.82	520.906	1753.7	924.993
ENSG00000065615.13	93.4225	-1.68491	0.390897	-4.31036	1.62987e-05	0.000203159	5.78558	0.490175	7.51188	0.112733	-1.72631	ENSG00000065615.13	CYB5R4	processed_transcript,protein_coding	chr6:83859643-83967424	192.385	172.205	42.8803	69.6408
ENSG00000139291.13	103.373	-1.61447	0.374805	-4.3075	1.65113e-05	0.00020563	5.9755	0.425535	7.6224	0.00177162	-1.6469	ENSG00000139291.13	TMEM19	protein_coding	chr12:71686087-71705046	196.376	196.719	50.5768	77.0145
ENSG00000178163.7	271.905	-1.45362	0.337545	-4.30644	1.65905e-05	0.000206325	7.54162	0.472062	9.0294	0.178918	-1.48778	ENSG00000178163.7	ZNF518B	retained_intron,protein_coding,processed_transcript	chr4:10439874-10457410	478.168	569.932	147.332	234.321
ENSG00000127884.4	2199.48	1.1842	0.274988	4.30637	1.65959e-05	0.000206325	11.4255	0.49755	10.2835	0.0179894	1.14195	ENSG00000127884.4	ECHS1	protein_coding	chr10:133362480-133373689	1234.94	1256.91	3509.59	2154.77
ENSG00000164830.18	173.922	-1.64233	0.381475	-4.30521	1.66824e-05	0.000207221	6.9144	0.439384	8.56243	0.398131	-1.64803	ENSG00000164830.18	OXR1	processed_transcript,protein_coding,retained_intron,nonsense_mediated_decay	chr8:106359476-106752694	310.53	459.01	96.7556	149.113
ENSG00000155827.11	481.544	-1.22835	0.285436	-4.30342	1.68185e-05	0.00020873	8.46801	0.246139	9.70738	0.00653473	-1.23937	ENSG00000155827.11	RNF20	processed_transcript,protein_coding,retained_intron	chr9:101533851-101563344	838.192	832.836	313.356	399.001
ENSG00000197912.14	2128.88	1.23887	0.287907	4.30303	1.68477e-05	0.00020873	11.4425	0.53882	10.2523	0.0710536	1.19022	ENSG00000197912.14	SPG7	processed_transcript,nonsense_mediated_decay,protein_coding,retained_intron	chr16:89490917-89557768	1177.46	1262.43	3623.94	2136.74
ENSG00000188419.13	131.989	-1.45399	0.337894	-4.30309	1.68435e-05	0.00020873	6.39094	0.0234127	7.83956	0.0381188	-1.44862	ENSG00000188419.13	CHM	processed_transcript,protein_coding	chrX:85861180-86047562	224.316	232.876	82.4622	84.3882
ENSG00000126756.11	820.04	1.18728	0.275968	4.30223	1.69086e-05	0.000209304	9.63673	0.433583	8.4814	0.0402107	1.15533	ENSG00000126756.11	UXT	processed_transcript,protein_coding,retained_intron,nonsense_mediated_decay	chrX:47651798-47659161	364.015	349.926	984.049	643.153
ENSG00000138698.14	621.343	-1.18935	0.276481	-4.30175	1.69451e-05	0.000209397	8.89617	0.281662	10.0857	0.291893	-1.18952	ENSG00000138698.14	RAP1GDS1	retained_intron,processed_transcript,protein_coding,nonsense_mediated_decay	chr4:98261384-98443861	1253.3	941.307	414.51	546.475
ENSG00000211455.7	61.178	-2.01564	0.468563	-4.30175	1.69454e-05	0.000209397	5.10075	0.261519	7.07688	0.480624	-1.97613	ENSG00000211455.7	STK38L	retained_intron,protein_coding,nonsense_mediated_decay	chr12:27243968-27325959	106.171	170.367	29.6864	38.5072
ENSG00000126458.3	2738.31	1.20039	0.279175	4.29976	1.70985e-05	0.000211108	11.5181	0.522087	10.3643	0.0201317	1.15384	ENSG00000126458.3	RRAS	retained_intron,protein_coding	chr19:49635292-49640201	1330.73	1304.72	3787.76	2270.29
ENSG00000117600.12	83.7086	-1.95631	0.455107	-4.29857	1.71901e-05	0.000211873	5.20872	0.82438	7.27992	0.1416	-2.0712	ENSG00000117600.12	PLPPR4	protein_coding	chr1:99263953-99309590	144.488	166.077	24.1889	54.8933
ENSG00000166734.18	656.035	-1.36443	0.317406	-4.2987	1.71806e-05	0.000211873	8.99681	0.484339	10.3989	0.141943	-1.40206	ENSG00000166734.18	CASC4	processed_transcript,protein_coding,nonsense_mediated_decay	chr15:44288729-44415758	1258.88	1446.89	402.415	647.25
ENSG00000171262.11	127.798	-1.56446	0.364036	-4.29754	1.72705e-05	0.000212681	6.20406	0.0806153	7.76258	0.127896	-1.55852	ENSG00000171262.11	FAM98B	retained_intron,protein_coding	chr15:38454127-38487710	230.702	203.46	70.3677	76.1952
ENSG00000204310.12	3318.92	1.2998	0.302471	4.29727	1.72912e-05	0.000212753	12.049	0.5793	10.8057	0.0680774	1.24332	ENSG00000204310.12	AGPAT1	processed_transcript,protein_coding	chr6:32168212-32178096	1730.67	1850.13	5628.32	3189.55
ENSG00000102786.14	260.367	-1.39552	0.324844	-4.29597	1.73934e-05	0.000213644	7.09798	0.480482	8.53464	0.0848396	-1.43666	ENSG00000102786.14	INTS6	processed_transcript,protein_coding,retained_intron,nonsense_mediated_decay	chr13:51354077-51454264	355.234	386.083	107.751	172.873
ENSG00000104904.12	11247	1.12372	0.261572	4.29604	1.73879e-05	0.000213644	13.5938	0.408401	12.4986	0.02857	1.09517	ENSG00000104904.12	OAZ1	protein_coding,retained_intron,nonsense_mediated_decay	chr19:2269509-2273490	5868.14	5706.06	15102.7	10120
ENSG00000167526.13	13787.4	1.21578	0.283029	4.29561	1.74211e-05	0.0002138	13.6433	0.552312	12.4791	0.0611914	1.16425	ENSG00000167526.13	RPL13	retained_intron,protein_coding,nonsense_mediated_decay	chr16:89560657-89566828	5540.05	5882.56	16772.8	9760.36
ENSG00000138131.3	985.511	1.43513	0.334115	4.29532	1.7444e-05	0.000213898	10.5422	0.713994	9.17581	0.327435	1.36639	ENSG00000138131.3	LOXL4	protein_coding	chr10:98247690-98268250	678.536	492.103	2115.43	1050.35
ENSG00000020129.15	1635.34	1.31376	0.305965	4.29383	1.75616e-05	0.000215156	10.8356	0.583599	9.57992	0.0130021	1.25568	ENSG00000020129.15	NCDN	processed_transcript,protein_coding	chr1:35557473-35567274	759.96	769.715	2432.08	1372.33
ENSG00000146066.2	1011.78	1.18219	0.275397	4.29267	1.76539e-05	0.000215917	10.2753	0.373382	9.11703	0.0118479	1.15823	ENSG00000146066.2	HIGD2A	protein_coding	chr5:176388747-176389771	557.996	551.547	1487.62	1031.5
ENSG00000060982.14	1290.29	-1.19337	0.277993	-4.29283	1.76414e-05	0.000215917	9.88677	0.43574	11.1072	0.189988	-1.22038	ENSG00000060982.14	BCAT1	processed_transcript,protein_coding,non_stop_decay	chr12:24810022-24949459	2009.27	2420.68	764.15	1171.6
ENSG00000092853.13	82.1114	-1.83856	0.42835	-4.29218	1.76924e-05	0.000216203	4.62424	0.176269	6.42235	0.351287	-1.7981	ENSG00000092853.13	CLSPN	processed_transcript,protein_coding,retained_intron	chr1:35720218-35769967	101.381	71.7011	26.3879	22.1212
ENSG00000225190.10	1881.96	1.28376	0.299157	4.29127	1.77657e-05	0.000216914	10.8093	0.529376	9.57281	0.0665388	1.23646	ENSG00000225190.10	PLEKHM1	processed_transcript,protein_coding,retained_intron,nonsense_mediated_decay	chr17:45435900-45490749	786.304	736.622	2325.43	1383.8
ENSG00000185019.16	399.625	1.33737	0.311723	4.29027	1.78457e-05	0.000217705	8.71453	0.51368	7.41152	0.229039	1.30301	ENSG00000185019.16	UBOX5	protein_coding	chr20:3107573-3160196	151.673	189.977	539.852	326.083
ENSG00000143845.14	739.439	1.39843	0.326016	4.28945	1.79118e-05	0.000218326	9.46969	0.721557	8.15345	0.173353	1.31624	ENSG00000143845.14	ETNK2	retained_intron,protein_coding,processed_transcript	chr1:204131062-204152003	261.037	309.479	1009.34	497.317
ENSG00000166801.15	203.724	-1.54784	0.360896	-4.28887	1.79583e-05	0.000218707	6.92234	0.74807	8.56526	0.169541	-1.64292	ENSG00000166801.15	FAM111A	retained_intron,protein_coding,processed_transcript	chr11:59142748-59155039	411.113	348.088	83.5617	174.512
ENSG00000165895.17	84.4307	-2.11664	0.49358	-4.28835	1.80004e-05	0.000219033	5.01627	1.06614	7.26597	0.58664	-2.2497	ENSG00000165895.17	ARHGAP42	processed_transcript,nonsense_mediated_decay,protein_coding,retained_intron	chr11:100687653-100991937	114.952	204.685	18.6914	54.074
ENSG00000100239.15	1918.46	1.24835	0.291164	4.28743	1.8075e-05	0.000219754	11.4013	0.587241	10.2117	0.0193001	1.18958	ENSG00000100239.15	PPP6R2	retained_intron,protein_coding	chr22:50343304-50445090	1196.62	1174.18	3606.35	2027.78
ENSG00000046651.14	72.3336	-1.71411	0.399842	-4.28696	1.81138e-05	0.000220039	5.42051	0.0261019	7.11734	0.149713	-1.69683	ENSG00000046651.14	OFD1	processed_transcript,protein_coding	chrX:13734745-13769353	128.523	148.918	42.8803	41.7845
ENSG00000129250.11	8048.36	1.10847	0.258603	4.28637	1.8162e-05	0.000220437	13.5135	0.416574	12.4349	0.0136405	1.07867	ENSG00000129250.11	KIF1C	retained_intron,protein_coding,processed_transcript	chr17:4997948-5028401	5573.58	5499.54	14342.9	9534.23
ENSG00000138604.9	333.672	-1.402	0.327208	-4.28475	1.82943e-05	0.000221855	8.08153	0.590529	9.54034	0.175636	-1.45881	ENSG00000138604.9	GLCE	processed_transcript,protein_coding	chr15:69160584-69272217	811.05	682.693	202.307	361.313
ENSG00000104969.9	2515.95	1.2599	0.294061	4.28448	1.83165e-05	0.000221936	10.9456	0.586739	9.74181	0.117318	1.20382	ENSG00000104969.9	SGTA	retained_intron,protein_coding,processed_transcript	chr19:2754714-2783371	807.857	906.376	2628.89	1478.84
ENSG00000160789.19	21276.8	1.31029	0.305899	4.28341	1.84049e-05	0.000222819	14.2905	0.628029	13.0468	0.0639169	1.24373	ENSG00000160789.19	LMNA	processed_transcript,protein_coding,retained_intron,nonsense_mediated_decay	chr1:156082573-156140089	8200.71	8730.99	27262	14729.4
ENSG00000168807.16	1010.28	-1.09623	0.255952	-4.28294	1.8444e-05	0.000223104	9.70268	0.262302	10.8097	0.0992799	-1.10703	ENSG00000168807.16	SNTB2	processed_transcript,protein_coding,nonsense_mediated_decay	chr16:69187129-69309052	1883.94	1709.18	732.264	947.114
ENSG00000099365.10	227.918	1.41273	0.329872	4.28266	1.84671e-05	0.000223194	8.17669	0.513324	6.80708	0.0990759	1.36961	ENSG00000099365.10	STX1B	retained_intron,protein_coding	chr16:30989256-31010661	106.171	117.051	371.63	224.489
ENSG00000100796.17	413.234	-1.24997	0.29195	-4.28144	1.85687e-05	0.000224234	8.08021	0.398684	9.35933	0.0267197	-1.27912	ENSG00000100796.17	PPP4R3A	retained_intron,nonsense_mediated_decay,protein_coding,non_stop_decay,processed_transcript	chr14:91457611-91510554	664.965	647.762	222.098	328.541
ENSG00000187091.13	636.416	1.23202	0.287771	4.28124	1.85853e-05	0.000224245	9.41407	0.478455	8.22068	0.0334097	1.19339	ENSG00000187091.13	PLCD1	protein_coding,retained_intron,processed_transcript	chr3:38007496-38029762	292.968	302.738	862.005	539.101
ENSG00000170545.16	565.076	1.51374	0.353723	4.27946	1.87346e-05	0.000225856	9.21225	0.769065	7.78427	0.304682	1.42798	ENSG00000170545.16	SMAGP	protein_coding,nonsense_mediated_decay	chr12:51244558-51270890	255.449	189.365	864.204	406.374
ENSG00000224051.6	900.701	1.37711	0.321847	4.27876	1.87938e-05	0.000226025	9.43105	0.633605	8.12027	0.0955286	1.31078	ENSG00000224051.6	CPTP	processed_transcript,protein_coding	chr1:1324756-1328897	265.028	291.094	941.168	505.51
ENSG00000146281.5	87.6267	-1.61886	0.378345	-4.27879	1.87909e-05	0.000226025	5.84933	0.119425	7.46373	0.103387	-1.6144	ENSG00000146281.5	PM20D2	protein_coding	chr6:89146050-89165565	185.2	167.303	53.8753	60.6284
ENSG00000106080.10	499.159	-1.45874	0.340934	-4.27864	1.88036e-05	0.000226025	8.5784	0.60499	10.0997	0.0862725	-1.52129	ENSG00000106080.10	FKBP14	retained_intron,protein_coding,nonsense_mediated_decay	chr7:30010587-30026684	1051.33	1144.15	283.67	513.703
ENSG00000165650.11	288.966	-1.33538	0.312109	-4.27855	1.88117e-05	0.000226025	7.77539	0.318625	9.12179	0.200272	-1.3464	ENSG00000165650.11	PDZD8	processed_transcript,protein_coding	chr10:117277274-117375467	504.512	614.056	186.914	255.623
ENSG00000138639.17	234.074	-1.39018	0.324997	-4.27752	1.8899e-05	0.000226693	7.48605	0.470798	8.91129	0.167384	-1.42524	ENSG00000138639.17	ARHGAP24	processed_transcript,protein_coding,retained_intron	chr4:85475114-86002670	443.044	522.131	141.835	225.308
ENSG00000179632.9	2458.4	1.20102	0.280769	4.27761	1.88913e-05	0.000226693	11.0971	0.47571	9.92503	0.23253	1.17204	ENSG00000179632.9	MAF1	protein_coding	chr8:144104499-144107611	866.93	1089	2765.23	1734.46
ENSG00000114933.15	293.925	-1.30037	0.304079	-4.27642	1.8992e-05	0.000227618	7.56809	0.40595	8.89763	0.100546	-1.32954	ENSG00000114933.15	INO80D	protein_coding	chr2:205993721-206086303	500.52	453.494	155.029	231.043
ENSG00000275832.4	7714.5	1.36496	0.319219	4.27592	1.90353e-05	0.000227946	13.3213	0.605512	12.015	0.151633	1.30627	ENSG00000275832.4	ARHGAP23	processed_transcript,protein_coding,retained_intron,nonsense_mediated_decay	chr17:38419280-38512392	4457.58	3841.83	13771.2	7606.41
ENSG00000186298.11	645.827	-1.16985	0.273607	-4.27567	1.90562e-05	0.000228006	8.84609	0.379806	10.0408	0.0923165	-1.19471	ENSG00000186298.11	PPP1CC	retained_intron,processed_transcript,protein_coding,non_stop_decay,nonsense_mediated_decay	chr12:110719680-110742939	1101.62	1006.27	381.525	553.849
ENSG00000186866.16	2229.44	1.14529	0.267906	4.27498	1.91155e-05	0.000228524	11.7382	0.441914	10.6264	0.00358799	1.11182	ENSG00000186866.16	POFUT2	processed_transcript,protein_coding,nonsense_mediated_decay	chr21:45263928-45287898	1582.98	1577.43	4241.86	2750.4
ENSG00000243244.5	52.2725	-2.03038	0.474974	-4.27472	1.91382e-05	0.000228605	4.83697	0.591249	6.9245	0.0458224	-2.08753	ENSG00000243244.5	STON1	protein_coding,retained_intron,nonsense_mediated_decay	chr2:48529383-48598513	123.733	118.276	20.8904	37.6879
ENSG00000138592.13	286.215	-1.31935	0.308671	-4.27428	1.91754e-05	0.000228858	7.68438	0.263033	9.01619	0.00943919	-1.33181	ENSG00000138592.13	USP8	processed_transcript,protein_coding,non_stop_decay,retained_intron,nonsense_mediated_decay	chr15:50424380-50514419	514.889	519.68	180.317	233.501
ENSG00000159792.9	1993.56	1.37017	0.320637	4.27327	1.92629e-05	0.000229712	10.9223	0.639193	9.62086	0.0687605	1.30148	ENSG00000159792.9	PSKH1	processed_transcript,protein_coding	chr16:67893272-67929678	760.759	813.839	2654.18	1418.21
ENSG00000179862.6	193.414	2.16735	0.507239	4.27284	1.92999e-05	0.000229804	8.05432	1.44736	6.16736	0.613647	1.88696	ENSG00000179862.6	CITED4	protein_coding	chr1:40861051-40862366	96.5916	52.7034	539.852	130.269
ENSG00000106443.15	86.0033	-1.91175	0.447423	-4.27281	1.93028e-05	0.000229804	5.0604	0.707571	7.00448	0.553518	-1.94409	ENSG00000106443.15	PHF14	processed_transcript,protein_coding,retained_intron,nonsense_mediated_decay	chr7:10973872-11169630	97.3899	167.916	23.0894	46.7003
ENSG00000102547.18	186.467	-1.45963	0.341626	-4.2726	1.93208e-05	0.000229828	7.13858	0.517277	8.64018	0.204984	-1.5016	ENSG00000102547.18	CAB39L	processed_transcript,protein_coding	chr13:49308650-49444126	440.649	360.344	108.85	181.066
ENSG00000144583.4	1433.73	1.52282	0.356445	4.27226	1.93506e-05	0.000229991	11.1393	0.809366	9.71687	0.248335	1.42247	ENSG00000144583.4	2019-03-04	protein_coding	chr2:216257865-216372027	949.951	744.589	3353.46	1516.53
ENSG00000103066.12	1700.78	1.48866	0.348528	4.27127	1.94366e-05	0.000230821	10.9846	0.687584	9.5744	0.113375	1.41022	ENSG00000103066.12	PLA2G15	retained_intron,processed_transcript,protein_coding,nonsense_mediated_decay	chr16:68245304-68261062	805.462	720.688	2837.8	1446.07
ENSG00000119986.6	1141.59	1.81026	0.423896	4.27054	1.95001e-05	0.000231385	9.72072	0.833134	7.99861	0.425246	1.72211	ENSG00000119986.6	AVPI1	protein_coding	chr10:97677424-97687323	314.521	207.137	1268.82	560.403
ENSG00000171208.9	113.116	-1.7116	0.400819	-4.27025	1.95258e-05	0.000231497	5.82029	0.488199	7.54621	0.387652	-1.72592	ENSG00000171208.9	NETO2	protein_coding	chr16:47077703-47143997	154.068	225.522	43.9798	71.2794
ENSG00000047932.13	168.16	-1.38165	0.323682	-4.26854	1.96759e-05	0.000233083	6.97109	0.122553	8.35297	0.0502048	-1.38188	ENSG00000047932.13	GOPC	protein_coding	chr6:117560269-117602542	318.513	334.605	117.646	132.727
ENSG00000165688.11	1459.78	1.34947	0.316191	4.26789	1.97332e-05	0.0002334	10.8602	0.687783	9.591	0.0304429	1.26924	ENSG00000165688.11	PMPCA	retained_intron,protein_coding,processed_transcript	chr9:136410570-136423761	782.312	759.297	2603.61	1326.45
ENSG00000182117.5	1791.71	1.22118	0.286135	4.26787	1.97352e-05	0.0002334	11.2166	0.473934	10.0303	0.149546	1.18633	ENSG00000182117.5	NOP10	protein_coding	chr15:34341713-34343177	1124.77	971.336	3001.62	1886.04
ENSG00000081026.18	100.191	-1.54252	0.361492	-4.26708	1.98049e-05	0.000233533	5.83863	0.188523	7.38348	0.0249454	-1.54485	ENSG00000081026.18	MAGI3	processed_transcript,protein_coding	chr1:113390749-113685923	164.445	168.528	51.6763	62.267
ENSG00000109606.12	1073.64	-1.23512	0.289458	-4.267	1.98117e-05	0.000233533	9.51172	0.51643	10.7928	0.0724406	-1.28109	ENSG00000109606.12	DHX15	processed_transcript,protein_coding,retained_intron	chr4:24517441-24584550	1837.64	1711.64	566.24	939.741
ENSG00000126005.16	1406.46	1.37114	0.321298	4.26752	1.97661e-05	0.000233533	11.073	0.561758	9.75565	0.0347298	1.31738	ENSG00000126005.16	MMP24-AS1	processed_transcript,protein_coding,nonsense_mediated_decay	chr20:35201745-35278131	849.368	878.799	2836.7	1635.33
ENSG00000068323.16	4239.67	1.21851	0.285548	4.26726	1.97885e-05	0.000233533	12.3863	0.575015	11.2241	0.0330426	1.1622	ENSG00000068323.16	TFE3	retained_intron,processed_transcript,protein_coding,nonsense_mediated_decay	chrX:49028726-49043486	2430.76	2353.27	7096.15	4038.35
ENSG00000128524.4	2703.95	1.1822	0.277128	4.2659	1.99098e-05	0.000234497	11.5203	0.495857	10.3791	0.0807334	1.14116	ENSG00000128524.4	ATP6V1F	protein_coding	chr7:128862826-128865844	1385.01	1279.59	3744.88	2303.06
ENSG00000115365.11	188.903	-1.44488	0.338757	-4.26522	1.99701e-05	0.000235014	6.90985	0.342706	8.36863	0.21748	-1.45879	ENSG00000115365.11	LANCL1	protein_coding,nonsense_mediated_decay	chr2:210431249-210477652	367.208	296.61	101.154	141.739
ENSG00000166478.9	114.364	-1.51429	0.35507	-4.26477	2.00106e-05	0.000235297	6.13529	0.365159	7.67321	0.0700915	-1.53792	ENSG00000166478.9	ZNF143	retained_intron,protein_coding,nonsense_mediated_decay	chr11:9460319-9528524	210.745	196.719	58.2733	83.5689
ENSG00000145293.15	142.185	-1.39509	0.327151	-4.26436	2.00475e-05	0.000235538	6.51045	0.247243	7.91487	0.100799	-1.40442	ENSG00000145293.15	ENOPH1	protein_coding	chr4:82430562-82461091	253.054	229.199	80.2632	102.413
ENSG00000110330.8	375.517	-1.15558	0.271009	-4.264	2.008e-05	0.000235608	8.06849	0.189893	9.23067	0.0134777	-1.16218	ENSG00000110330.8	BIRC2	processed_transcript,protein_coding,retained_intron,nonsense_mediated_decay	chr11:102347211-102378670	596.313	604.251	244.088	294.13
ENSG00000125746.16	423.294	1.13804	0.2669	4.26393	2.00864e-05	0.000235608	9.13348	0.141364	7.99978	0.0189103	1.1337	ENSG00000125746.16	EML2	retained_intron,processed_transcript,protein_coding,nonsense_mediated_decay	chr19:45606994-45645629	257.844	253.099	601.424	523.535
ENSG00000151012.13	905.453	-1.3043	0.305936	-4.2633	2.01432e-05	0.000236081	9.3436	0.544658	10.6984	0.0920627	-1.3548	ENSG00000151012.13	SLC7A11	protein_coding,nonsense_mediated_decay	chr4:138164097-138242349	1737.85	1587.84	496.972	847.979
ENSG00000196199.13	177.151	-1.3523	0.317304	-4.26184	2.02749e-05	0.00023743	7.00187	0.0915225	8.3439	0.224384	-1.34203	ENSG00000196199.13	MPHOSPH8	processed_transcript,protein_coding	chr13:19633681-19673459	290.573	362.183	122.044	133.546
ENSG00000079150.17	148.341	-1.74812	0.410299	-4.26061	2.03865e-05	0.000238542	6.31157	0.773131	8.1502	0.284049	-1.83863	ENSG00000079150.17	FKBP7	processed_transcript,protein_coding,nonsense_mediated_decay	chr2:178463664-178478600	246.668	326.026	53.8753	115.522
ENSG00000169714.16	1037.71	-1.09207	0.256396	-4.2593	2.05069e-05	0.00023947	9.57397	0.282875	10.6766	0.154578	-1.10258	ENSG00000169714.16	CNBP	retained_intron,protein_coding	chr3:129169484-129183922	1764.99	1516.76	662.996	875.016
ENSG00000196233.12	708.531	-1.16915	0.274501	-4.2592	2.05159e-05	0.00023947	9.13095	0.345615	10.319	0.127822	-1.18803	ENSG00000196233.12	LCOR	processed_transcript,protein_coding,retained_intron	chr10:96832260-96995959	1359.47	1199.31	472.783	663.636
ENSG00000196850.5	131.441	-1.43893	0.337825	-4.25938	2.04992e-05	0.00023947	6.41213	0.252026	7.86087	0.0852004	-1.44874	ENSG00000196850.5	PPTC7	retained_intron,protein_coding	chr12:110533245-110583320	241.878	222.457	74.7657	95.8585
ENSG00000100804.18	4108.65	1.2631	0.2966	4.2586	2.05712e-05	0.000239919	12.2597	0.595372	11.0567	0.052307	1.20303	ENSG00000100804.18	PSMB5	protein_coding,nonsense_mediated_decay	chr14:23016543-23035230	2184.89	2075.66	6565.09	3662.29
ENSG00000133275.15	1383.61	1.188	0.278987	4.25829	2.06001e-05	0.000240061	10.8021	0.491675	9.65353	0.097919	1.14858	ENSG00000133275.15	CSNK1G2	processed_transcript,nonsense_mediated_decay,protein_coding,retained_intron	chr19:1941149-1981338	767.145	844.48	2271.56	1402.65
ENSG00000154277.12	9777.15	1.17929	0.276965	4.2579	2.06354e-05	0.000240277	13.8828	0.187568	12.7093	0.0394974	1.17346	ENSG00000154277.12	UCHL1	retained_intron,processed_transcript,protein_coding,nonsense_mediated_decay	chr4:41256413-41268455	6568.23	6827.54	16559.5	13778.2
ENSG00000163811.11	385.572	-1.2109	0.284412	-4.25757	2.06664e-05	0.000240442	7.95366	0.000176911	9.16277	0.0383997	-1.20911	ENSG00000163811.11	WDR43	retained_intron,protein_coding,processed_transcript	chr2:28894643-28948222	583.541	561.965	247.387	247.43
ENSG00000166037.10	89.874	-1.79352	0.42136	-4.2565	2.07648e-05	0.000241391	5.24015	0.779931	7.13215	0.234763	-1.892	ENSG00000166037.10	CEP57	processed_transcript,protein_coding,retained_intron,nonsense_mediated_decay	chr11:95789965-95832693	124.531	156.885	25.2884	54.8933
ENSG00000174695.9	419.016	-1.25517	0.294965	-4.25533	2.08738e-05	0.000242461	8.54242	0.246889	9.80853	0.0132093	-1.26611	ENSG00000174695.9	TMEM167A	processed_transcript,protein_coding,retained_intron	chr5:83052846-83077863	902.054	890.442	329.849	420.303
ENSG00000134955.11	168.832	2.27677	0.535095	4.25488	2.09157e-05	0.000242559	6.02836	1.37478	4.07932	0.135162	1.94903	ENSG00000134955.11	SLC37A2	retained_intron,protein_coding,processed_transcript	chr11:125063067-125090312	17.5621	15.3208	127.542	32.7721
ENSG00000170892.10	1039.82	1.29643	0.304692	4.25488	2.09161e-05	0.000242559	10.1699	0.55229	8.92427	0.0784452	1.24564	ENSG00000170892.10	TSEN34	retained_intron,protein_coding	chr19:54189938-54194536	466.992	504.359	1509.61	878.293
ENSG00000143742.12	231.336	-1.25067	0.293987	-4.25416	2.09839e-05	0.000242951	7.5132	0.188957	8.76829	0.114076	-1.25509	ENSG00000143742.12	SRP9	protein_coding	chr1:225777813-225790466	460.606	411.822	166.024	199.91
ENSG00000123213.22	346.811	-1.32832	0.312233	-4.25427	2.09734e-05	0.000242951	7.94697	0.190196	9.27007	0.26254	-1.3231	ENSG00000123213.22	NLN	retained_intron,processed_transcript,protein_coding,nonsense_mediated_decay	chr5:65722196-65871725	701.686	542.355	224.297	270.37
ENSG00000143924.18	407.748	-1.28955	0.303207	-4.25305	2.10876e-05	0.000243439	8.03469	0.513246	9.37188	0.0138497	-1.3372	ENSG00000143924.18	EML4	retained_intron,protein_coding,processed_transcript	chr2:42169350-42332548	666.562	657.567	203.407	336.734
ENSG00000204843.12	8050.27	1.23541	0.290491	4.25284	2.11079e-05	0.000243439	13.5077	0.534383	12.321	0.0400554	1.18677	ENSG00000204843.12	DCTN1	retained_intron,nonsense_mediated_decay,protein_coding,processed_transcript	chr2:74361154-74392087	5217.54	5016.63	15134.6	8963.18
ENSG00000015532.9	1840.11	1.31889	0.310105	4.25304	2.10891e-05	0.000243439	11.1924	0.664236	9.94852	0.00688636	1.24389	ENSG00000015532.9	XYLT2	retained_intron,protein_coding,nonsense_mediated_decay	chr17:50346092-50363138	984.276	990.947	3240.21	1689.4
ENSG00000173875.13	179.978	-1.38306	0.325212	-4.25281	2.11109e-05	0.000243439	7.03792	0.0529708	8.41843	0.0611129	-1.38051	ENSG00000173875.13	ZNF791	processed_transcript,protein_coding,nonsense_mediated_decay	chr19:12610918-12633840	352.04	331.541	127.542	134.366
ENSG00000128000.15	50.7462	-1.94811	0.458031	-4.25322	2.10721e-05	0.000243439	4.95927	0.13714	6.8958	0.0772982	-1.93653	ENSG00000128000.15	ZNF780B	retained_intron,protein_coding,non_stop_decay	chr19:40028260-40056209	114.154	123.179	28.5869	32.7721
ENSG00000145675.14	151.404	-1.54004	0.362173	-4.25223	2.11655e-05	0.000243479	6.68776	0.49799	8.24992	0.353845	-1.56216	ENSG00000145675.14	PIK3R1	processed_transcript,nonsense_mediated_decay,protein_coding,retained_intron	chr5:68215720-68301821	255.449	361.57	80.2632	131.089
ENSG00000105856.13	480.194	-1.3527	0.318097	-4.25247	2.11429e-05	0.000243479	8.42197	0.573924	9.83291	0.00739565	-1.41094	ENSG00000105856.13	HBP1	processed_transcript,nonsense_mediated_decay,protein_coding,retained_intron	chr7:107168961-107202529	914.826	908.215	258.382	453.894
ENSG00000150593.17	326.205	-1.4234	0.33474	-4.25227	2.1161e-05	0.000243479	7.96328	0.548748	9.43643	0.153192	-1.47315	ENSG00000150593.17	PDCD4	processed_transcript,protein_coding	chr10:110871795-110900006	746.39	642.246	190.213	326.083
ENSG00000126524.9	902.22	-1.08287	0.254679	-4.2519	2.11961e-05	0.000243636	9.60297	0.247576	10.6917	0.176894	-1.08878	ENSG00000126524.9	SBDS	retained_intron,protein_coding,nonsense_mediated_decay	chr7:66987677-66995601	1803.31	1516.14	688.284	877.474
ENSG00000063660.8	10793.4	1.45146	0.341411	4.25136	2.12474e-05	0.000243639	13.3823	0.706788	12.0096	0.18904	1.3727	ENSG00000063660.8	GPC1	retained_intron,protein_coding,processed_transcript	chr2:240435671-240468078	4523.04	3757.88	15097.2	7550.7
ENSG00000148426.12	165.342	1.47855	0.34776	4.25165	2.12204e-05	0.000243639	7.57868	0.0285049	6.04887	0.540732	1.52981	ENSG00000148426.12	PROSER2	processed_transcript,protein_coding	chr10:11823339-11872277	50.2915	85.7962	188.014	193.356
ENSG00000155330.9	102.301	-1.57959	0.371548	-4.25137	2.12471e-05	0.000243639	5.91193	0.471842	7.53165	0.0459819	-1.61972	ENSG00000155330.9	C16orf87	processed_transcript,protein_coding	chr16:46796607-46831411	180.411	188.752	47.2783	75.3759
ENSG00000149932.16	1544.03	1.30664	0.307429	4.25021	2.13568e-05	0.000244697	10.6815	0.615324	9.43566	0.152101	1.24584	ENSG00000149932.16	TMEM219	protein_coding,nonsense_mediated_decay	chr16:29940885-29973052	745.591	642.246	2219.88	1214.21
ENSG00000162910.18	438.624	1.43036	0.336618	4.24921	2.14523e-05	0.000244781	8.57771	0.502084	7.18813	0.11548	1.38958	ENSG00000162910.18	MRPL55	protein_coding,retained_intron,processed_transcript	chr1:228106679-228109312	137.304	153.82	488.176	298.226
ENSG00000005700.14	355.336	-1.18413	0.278682	-4.24904	2.14691e-05	0.000244781	8.07049	0.192726	9.25667	0.156678	-1.18618	ENSG00000005700.14	IBTK	retained_intron,protein_coding,nonsense_mediated_decay	chr6:82169983-82247754	565.979	660.018	244.088	294.949
ENSG00000048392.11	447.293	-1.24991	0.294123	-4.24961	2.14141e-05	0.000244781	8.61865	0.166701	9.87301	0.0462864	-1.25435	ENSG00000048392.11	RRM2B	retained_intron,protein_coding,nonsense_mediated_decay	chr8:102204502-102239118	958.732	916.181	361.734	426.038
ENSG00000111716.12	1937.77	-1.38838	0.32676	-4.24893	2.14794e-05	0.000244781	10.009	0.542273	11.4476	0.0676394	-1.43852	ENSG00000111716.12	LDHB	protein_coding,retained_intron,processed_transcript	chr12:21635342-21757857	2886.57	2701.36	789.438	1343.66
ENSG00000276045.2	806.258	1.30229	0.306485	4.2491	2.14628e-05	0.000244781	9.67787	0.560428	8.429	0.0195652	1.24886	ENSG00000276045.2	ORAI1	protein_coding	chr12:121626550-121642677	340.865	347.475	1077.51	621.851
ENSG00000258289.8	113.583	-1.70711	0.401752	-4.24916	2.14574e-05	0.000244781	6.244	0.719261	8.03661	0.183598	-1.79261	ENSG00000258289.8	CHURC1	retained_intron,protein_coding	chr14:64914361-64944591	239.483	286.805	52.7758	107.329
ENSG00000101265.15	469.733	-1.38211	0.325287	-4.24889	2.14837e-05	0.000244781	8.38512	0.684068	9.84898	0.0356313	-1.46386	ENSG00000101265.15	RASSF2	processed_transcript,protein_coding	chr20:4780023-4823645	937.976	905.763	238.591	467.003
ENSG00000086200.16	166.726	-1.43307	0.337343	-4.2481	2.15593e-05	0.000244832	6.66494	0.465726	8.13315	0.187906	-1.46821	ENSG00000086200.16	IPO11	retained_intron,processed_transcript,protein_coding,nonsense_mediated_decay	chr5:62403972-62628582	307.337	255.55	80.2632	126.992
ENSG00000184524.5	71.5002	1.92335	0.452728	4.24836	2.15337e-05	0.000244832	6.73729	0.588112	4.88312	0.192591	1.85416	ENSG00000184524.5	CEND1	processed_transcript,protein_coding	chr11:787104-790123	31.9311	26.3517	141.835	79.4724
ENSG00000137693.13	1784.02	-1.05673	0.248752	-4.24811	2.15585e-05	0.000244832	10.6183	0.273284	11.6872	0.0797363	-1.06891	ENSG00000137693.13	YAP1	retained_intron,protein_coding,processed_transcript	chr11:102110461-102233423	3428.6	3170.78	1374.37	1796.73
ENSG00000103264.17	1042.39	1.21674	0.286433	4.24792	2.15768e-05	0.000244832	10.1043	0.503673	8.93073	0.0089859	1.17353	ENSG00000103264.17	FBXO31	processed_transcript,protein_coding,nonsense_mediated_decay	chr16:87326987-87392142	485.353	489.651	1408.45	859.449
ENSG00000186111.9	4332.11	1.23019	0.289559	4.2485	2.15208e-05	0.000244832	12.3665	0.577352	11.1932	0.0128696	1.17329	ENSG00000186111.9	PIP5K1C	processed_transcript,protein_coding	chr19:3630183-3700479	2326.18	2355.72	7007.09	3978.54
ENSG00000100083.18	1111.94	1.26844	0.298613	4.24777	2.15907e-05	0.000244832	10.2231	0.565708	9.00762	0.0877777	1.21549	ENSG00000100083.18	GGA1	retained_intron,protein_coding,processed_transcript	chr22:37608475-37633564	492.537	536.839	1576.68	905.33
ENSG00000179271.2	2066.97	1.3155	0.309719	4.24741	2.16258e-05	0.000245036	10.4936	0.626299	9.2449	0.0149358	1.24873	ENSG00000179271.2	GADD45GIP1	protein_coding	chr19:12953119-12957236	610.682	601.799	1959.3	1060.18
ENSG00000160446.18	574.289	1.23452	0.290724	4.24637	2.17261e-05	0.00024576	8.8836	0.422683	7.6791	0.0847664	1.2045	ENSG00000160446.18	ZDHHC12	processed_transcript,protein_coding	chr9:128720869-128724127	213.14	196.106	580.534	383.434
ENSG00000103994.16	1866.32	-1.24449	0.293083	-4.24622	2.17407e-05	0.00024576	10.6191	0.505675	11.9008	0.204731	-1.28166	ENSG00000103994.16	ZNF106	retained_intron,protein_coding,processed_transcript	chr15:42412823-42491123	4226.88	3458.2	1227.04	2014.67
ENSG00000130165.10	1061.53	1.25543	0.29566	4.24621	2.17412e-05	0.00024576	9.93244	0.546053	8.72519	0.112795	1.20725	ENSG00000130165.10	ELOF1	protein_coding	chr19:11551147-11559236	399.937	446.753	1276.51	747.205
ENSG00000095564.13	414.613	-1.17802	0.27748	-4.24543	2.18179e-05	0.000246432	8.29845	0.356368	9.49991	0.0143787	-1.20146	ENSG00000095564.13	BTAF1	processed_transcript,protein_coding	chr10:91923769-92030325	718.45	728.655	263.879	374.422
ENSG00000156052.10	449.295	-1.23177	0.290196	-4.2446	2.18982e-05	0.00024695	8.44763	0.380951	9.70562	0.0242622	-1.25799	ENSG00000156052.10	GNAQ	protein_coding	chr9:77716087-78031458	824.621	844.48	289.167	420.303
ENSG00000140988.15	11425.9	1.22489	0.288563	4.24477	2.18817e-05	0.00024695	13.056	0.523133	11.8778	0.0325917	1.17821	ENSG00000140988.15	RPS2	retained_intron,protein_coding,nonsense_mediated_decay	chr16:1962052-1964860	3703.21	3823.45	11004.9	6589.66
ENSG00000173511.9	1901.02	1.1662	0.274788	4.244	2.19569e-05	0.000247416	10.6128	0.405669	9.47096	0.140963	1.14179	ENSG00000173511.9	VEGFB	retained_intron,protein_coding	chr11:64234538-64238793	661.772	759.91	1909.82	1283.03
ENSG00000020922.12	82.5698	-1.62987	0.384106	-4.24327	2.20286e-05	0.00024803	5.69469	0.310579	7.3377	0.0822756	-1.64301	ENSG00000020922.12	MRE11	retained_intron,protein_coding,processed_transcript	chr11:94415578-94493908	154.866	167.916	43.9798	59.8091
ENSG00000170522.9	172.763	-1.45243	0.342326	-4.24284	2.20713e-05	0.000248316	6.9144	0.439384	8.40218	0.023129	-1.48778	ENSG00000170522.9	ELOVL6	retained_intron,processed_transcript,protein_coding,nonsense_mediated_decay	chr4:110045846-110199199	341.663	333.993	96.7556	149.113
ENSG00000182749.5	984.65	1.12495	0.265154	4.24262	2.20923e-05	0.000248357	10.2184	0.373892	9.11658	0.0756447	1.10179	ENSG00000182749.5	PAQR7	protein_coding	chr1:25861210-25871253	575.558	534.388	1430.44	991.357
ENSG00000170852.10	209.64	-1.28657	0.303278	-4.2422	2.21339e-05	0.000248629	7.27619	0.304165	8.58014	0.0219903	-1.30395	ENSG00000170852.10	KBTBD2	processed_transcript,protein_coding,retained_intron	chr7:32868172-32894131	386.366	378.116	133.039	179.427
ENSG00000060642.10	304.524	1.3095	0.308727	4.24162	2.21908e-05	0.000249072	8.83214	0.376208	7.54555	0.131584	1.2866	ENSG00000060642.10	PIGV	protein_coding,nonsense_mediated_decay	chr1:26787472-26798398	198.771	174.657	547.549	378.518
ENSG00000111961.17	944.956	-1.07668	0.253859	-4.24126	2.22265e-05	0.000249278	9.66185	0.235405	10.7467	0.10824	-1.08481	ENSG00000111961.17	SASH1	protein_coding,processed_transcript,retained_intron,nonsense_mediated_decay	chr6:148272304-148552050	1811.29	1628.9	721.269	908.607
ENSG00000100075.9	2563.98	1.2362	0.291608	4.23926	2.24255e-05	0.000251313	11.2449	0.558649	10.0601	0.0980356	1.18473	ENSG00000100075.9	SLC25A1	retained_intron,protein_coding,processed_transcript	chr22:19175575-19178830	1017.01	1119.64	3190.74	1845.07
ENSG00000188112.8	576.157	1.40727	0.33203	4.2384	2.25121e-05	0.00025191	9.57267	0.573704	8.19902	0.376018	1.37364	ENSG00000188112.8	C6orf132	protein_coding	chr6:42101118-42142619	352.839	243.906	1008.24	574.332
ENSG00000071537.13	1399.75	-1.28015	0.302037	-4.23838	2.25139e-05	0.00025191	10.2529	0.426499	11.5616	0.137078	-1.30867	ENSG00000071537.13	SEL1L	retained_intron,protein_coding	chr14:81471549-81533861	3232.23	2825.76	989.546	1503.42
ENSG00000135940.6	1773.22	1.30633	0.30833	4.23679	2.2674e-05	0.000253305	10.6943	0.643128	9.45657	0.107186	1.23776	ENSG00000135940.6	COX5B	processed_transcript,protein_coding,retained_intron	chr2:97646040-97648383	740.003	666.147	2270.46	1208.47
ENSG00000137198.9	474.049	1.30509	0.308037	4.2368	2.2673e-05	0.000253305	9.16716	0.543444	7.91251	0.01217	1.25465	ENSG00000137198.9	GMPR	processed_transcript,protein_coding,retained_intron	chr6:16238580-16295549	241.878	239.004	749.856	439.966
ENSG00000018408.14	1028.21	-1.06837	0.252191	-4.23635	2.27187e-05	0.000253607	9.81498	0.0371518	10.8817	0.0926489	-1.06673	ENSG00000018408.14	WWTR1	retained_intron,processed_transcript,protein_coding,nonsense_mediated_decay	chr3:149517235-149736714	1802.51	1973.93	883.995	916.8
ENSG00000125611.15	243.945	1.42756	0.337064	4.23527	2.28273e-05	0.000254225	7.50166	0.51788	6.11982	0.0591527	1.38183	ENSG00000125611.15	CHCHD5	processed_transcript,protein_coding,nonsense_mediated_decay	chr2:112584240-112589275	67.0553	71.0883	233.093	140.101
ENSG00000227345.8	152.99	-1.37405	0.32442	-4.23539	2.28152e-05	0.000254225	6.65865	0.296631	8.04803	0.055645	-1.38938	ENSG00000227345.8	PARG	retained_intron,processed_transcript,protein_coding,nonsense_mediated_decay	chr10:49818279-49970203	257.045	271.484	86.8602	116.341
ENSG00000137770.13	125.788	-1.54584	0.364987	-4.23533	2.28217e-05	0.000254225	6.19205	0.563267	7.7955	0.0571044	-1.60345	ENSG00000137770.13	CTDSPL2	processed_transcript,protein_coding,retained_intron,nonsense_mediated_decay	chr15:44427234-44529038	215.535	227.973	54.9748	95.8585
ENSG00000152700.13	426.163	-1.26436	0.298552	-4.23497	2.28587e-05	0.000254376	8.46287	0.497617	9.77142	0.0265976	-1.30856	ENSG00000152700.13	SAR1B	retained_intron,processed_transcript,protein_coding,nonsense_mediated_decay	chr5:134601144-134649271	862.14	884.927	275.973	449.797
ENSG00000155096.13	1374.03	-1.1844	0.279777	-4.23339	2.30195e-05	0.000255967	10.0199	0.518224	11.251	0.0345962	-1.23108	ENSG00000155096.13	AZIN1	processed_transcript,protein_coding,retained_intron	chr8:102826357-102893864	2395.63	2478.29	804.831	1337.92
ENSG00000164171.10	4330.28	-1.40913	0.332938	-4.23242	2.31194e-05	0.000256878	11.757	0.53191	13.2147	0.0114104	-1.45773	ENSG00000164171.10	ITGA2	protein_coding,nonsense_mediated_decay	chr5:52989326-53094779	9453.21	9559.54	2666.28	4491.42
ENSG00000100523.14	205.982	-1.43081	0.33811	-4.23181	2.31821e-05	0.000257375	7.22311	0.478962	8.6945	0.073467	-1.4714	ENSG00000100523.14	DDHD1	retained_intron,protein_coding,processed_transcript	chr14:53036745-53153282	399.139	428.981	117.646	188.44
ENSG00000176018.12	101.715	-1.67086	0.394881	-4.2313	2.32349e-05	0.000257761	5.96627	0.502274	7.6701	0.250802	-1.70383	ENSG00000176018.12	LYSMD3	protein_coding,nonsense_mediated_decay	chr5:90515611-90529584	179.612	229.811	48.3778	79.4724
ENSG00000122482.20	144.958	-1.57584	0.3726	-4.2293	2.34419e-05	0.000259698	6.4329	0.222648	7.99505	0.331784	-1.56215	ENSG00000122482.20	ZNF644	processed_transcript,protein_coding	chr1:90915298-91022272	216.333	299.674	76.9647	95.8585
ENSG00000127774.6	719.488	1.31805	0.311654	4.22919	2.34531e-05	0.000259698	9.38329	0.469291	8.10255	0.0773857	1.28074	ENSG00000127774.6	EMC6	protein_coding	chr17:3668815-3669668	284.985	264.13	840.015	530.089
ENSG00000105372.6	19877.9	1.1874	0.28077	4.22909	2.34638e-05	0.000259698	14.1721	0.501053	13.0273	0.0461335	1.14473	ENSG00000105372.6	RPS19	retained_intron,protein_coding,nonsense_mediated_decay	chr19:41859918-41872926	8161.59	8539.18	23597.4	14439.4
ENSG00000170624.13	357.08	-1.83239	0.433412	-4.22782	2.35965e-05	0.000260964	7.95584	0.735682	9.7915	0.72373	-1.83566	ENSG00000170624.13	SGCD	protein_coding,nonsense_mediated_decay	chr5:155870344-156767788	621.06	1263.04	172.621	355.578
ENSG00000100811.12	825.801	-1.25053	0.295799	-4.22763	2.36162e-05	0.00026098	9.25481	0.501919	10.5454	0.160797	-1.2906	ENSG00000100811.12	YY1	retained_intron,TEC,protein_coding	chr14:100238298-100282792	1616.51	1380.71	477.181	780.796
ENSG00000166181.12	565.532	-1.21456	0.287384	-4.22625	2.37622e-05	0.000261586	8.73359	0.40494	9.97694	0.0702142	-1.24336	ENSG00000166181.12	API5	retained_intron,protein_coding,processed_transcript	chr11:43311963-43344529	1042.55	973.175	348.54	518.619
ENSG00000139496.15	346.384	-1.36884	0.32389	-4.22625	2.37613e-05	0.000261586	7.68318	0.525888	9.10136	0.0658354	-1.41818	ENSG00000139496.15	NUP58	retained_intron,processed_transcript,protein_coding,nonsense_mediated_decay	chr13:25301524-25349800	566.777	531.324	158.327	265.454
ENSG00000088448.14	200.881	-1.58089	0.374059	-4.22632	2.37546e-05	0.000261586	6.89844	0.560119	8.5185	0.304826	-1.62007	ENSG00000088448.14	ANKRD10	processed_transcript,protein_coding,nonsense_mediated_decay	chr13:110878540-110915069	315.32	425.304	90.1587	156.487
ENSG00000211448.11	68.6155	-2.21326	0.52364	-4.22668	2.37169e-05	0.000261586	5.20296	1.2165	7.65504	0.211494	-2.45208	ENSG00000211448.11	DIO2	processed_transcript,protein_coding,nonsense_mediated_decay	chr14:80197527-80387757	181.209	223.07	19.7909	66.3636
ENSG00000130517.13	2869.24	1.2799	0.302797	4.22691	2.3692e-05	0.000261586	12.1938	0.656601	10.9835	0.149874	1.2103	ENSG00000130517.13	PGPEP1	protein_coding,nonsense_mediated_decay	chr19:18340587-18369950	2178.5	1880.78	6462.84	3395.19
ENSG00000183617.4	659.054	1.38299	0.327289	4.22558	2.38321e-05	0.000261751	8.87393	0.610188	7.55327	0.067581	1.32066	ENSG00000183617.4	MRPL54	protein_coding	chr19:3762664-3768575	181.209	193.654	632.21	347.385
ENSG00000124198.8	783.467	-1.16734	0.276244	-4.22575	2.38145e-05	0.000261751	9.18829	0.398464	10.3814	0.127418	-1.19313	ENSG00000124198.8	ARFGEF2	processed_transcript,protein_coding	chr20:48921890-49036693	1419.34	1252.63	479.38	708.697
ENSG00000155959.10	160.733	-1.35864	0.321521	-4.22566	2.38241e-05	0.000261751	6.70505	0.143318	8.05672	0.242388	-1.35167	ENSG00000155959.10	VBP1	retained_intron,protein_coding	chrX:155197007-155239817	299.354	235.94	96.7556	111.425
ENSG00000111711.9	214.826	-1.37636	0.325735	-4.22541	2.38508e-05	0.000261755	7.37411	0.546006	8.80467	0.0305907	-1.43056	ENSG00000111711.9	GOLT1B	processed_transcript,nonsense_mediated_decay,protein_coding,retained_intron	chr12:21501781-21518408	453.422	440.012	126.442	216.296
ENSG00000137944.17	195.441	-1.2852	0.304252	-4.22414	2.39857e-05	0.000262633	7.18015	0.00691259	8.46233	0.0492332	-1.28217	ENSG00000137944.17	KYAT3	processed_transcript,protein_coding	chr1:88935773-88992953	360.822	343.798	144.034	145.017
ENSG00000215114.8	97.3635	-1.71355	0.405626	-4.22446	2.39519e-05	0.000262633	5.9691	0.600195	7.74306	0.162534	-1.77396	ENSG00000215114.8	UBXN2B	processed_transcript,protein_coding,nonsense_mediated_decay	chr8:58411264-58451501	231.501	197.331	46.1788	83.5689
ENSG00000136451.8	455.429	-1.26597	0.299699	-4.22415	2.39845e-05	0.000262633	8.43939	0.497132	9.7474	0.119417	-1.30801	ENSG00000136451.8	VEZF1	protein_coding	chr17:57971547-57988259	910.835	810.162	271.575	442.424
ENSG00000175634.14	1920.38	1.36641	0.323532	4.22341	2.40635e-05	0.000263283	10.2342	0.652701	8.93944	0.061935	1.29473	ENSG00000175634.14	RPS6KB2	protein_coding,processed_transcript,retained_intron,nonsense_mediated_decay	chr11:67428460-67435408	475.774	505.585	1658.04	874.197
ENSG00000117724.12	214.033	-1.60125	0.379336	-4.22118	2.43023e-05	0.000265693	5.07585	0.890206	6.76717	0.0123279	-1.69132	ENSG00000117724.12	CENPF	processed_transcript,protein_coding	chr1:214603195-214664588	107.767	109.084	51.6763	21.3019
ENSG00000138085.16	2635.19	1.12136	0.265734	4.21985	2.44466e-05	0.000267066	11.4023	0.454763	10.3163	0.0110117	1.08602	ENSG00000138085.16	ATRAID	retained_intron,protein_coding	chr2:27212027-27217178	1267.67	1281.43	3382.05	2165.42
ENSG00000168397.16	1270.73	1.21406	0.287744	4.21923	2.45135e-05	0.000267594	10.4513	0.496753	9.27859	0.0622333	1.17274	ENSG00000168397.16	ATG4B	processed_transcript,protein_coding,retained_intron,nonsense_mediated_decay	chr2:241637213-241673857	601.901	639.795	1785.58	1097.05
ENSG00000181924.6	834.552	1.18724	0.281425	4.21868	2.45733e-05	0.000268042	9.91357	0.453375	8.76142	0.00377275	1.15215	ENSG00000181924.6	COA4	processed_transcript,protein_coding	chr11:73872667-73876988	434.263	432.658	1203.95	771.784
ENSG00000180900.18	2863.41	1.38533	0.328422	4.21813	2.46335e-05	0.000268494	11.149	0.531887	9.8061	0.184203	1.34291	ENSG00000180900.18	SCRIB	retained_intron,protein_coding,processed_transcript	chr8:143790920-143815379	817.436	979.303	2946.65	1749.21
ENSG00000130005.12	1029.72	1.42883	0.338834	4.2169	2.47684e-05	0.00026957	9.95207	0.840955	8.6422	0.0288249	1.30987	ENSG00000130005.12	GAMT	retained_intron,protein_coding	chr19:1397026-1401570	404.727	393.437	1495.31	655.443
ENSG00000126261.12	700.522	-1.10436	0.261891	-4.21689	2.47699e-05	0.00026957	8.99822	0.0972106	10.0971	0.205738	-1.09886	ENSG00000126261.12	UBA2	retained_intron,processed_transcript,protein_coding,nonsense_mediated_decay	chr19:34428352-34471251	1210.99	989.721	487.077	535.824
ENSG00000103647.12	1477.84	1.40908	0.334212	4.21611	2.48553e-05	0.000270294	10.8478	0.694207	9.51524	0.180805	1.33251	ENSG00000103647.12	CORO2B	protein_coding	chr15:68578969-68727806	799.076	669.211	2589.31	1310.89
ENSG00000168936.10	828.912	1.21022	0.287071	4.21575	2.48954e-05	0.000270321	10.1544	0.472205	8.98166	0.0510575	1.17273	ENSG00000168936.10	TMEM129	retained_intron,protein_coding,nonsense_mediated_decay	chr4:1715952-1721358	492.537	517.842	1435.94	903.691
ENSG00000164631.18	115.591	-1.74148	0.413107	-4.21557	2.49143e-05	0.000270321	5.9063	0.767036	7.74675	0.16937	-1.84045	ENSG00000164631.18	ZNF12	processed_transcript,protein_coding	chr7:6688433-6706923	197.175	232.876	40.6813	86.8461
ENSG00000126602.10	2453.06	1.25738	0.298266	4.21563	2.49086e-05	0.000270321	10.982	0.575854	9.78067	0.0598074	1.20132	ENSG00000126602.10	TRAP1	retained_intron,processed_transcript,protein_coding,nonsense_mediated_decay	chr16:3651639-3717597	905.247	853.673	2681.67	1524.72
ENSG00000112996.10	213.974	-1.26147	0.299265	-4.21523	2.49525e-05	0.000270375	7.24774	0.14959	8.51232	0.0450563	-1.26458	ENSG00000112996.10	MRPS30	processed_transcript,protein_coding,retained_intron	chr5:44808925-44820428	372.796	356.667	140.735	163.041
ENSG00000103363.14	3158.65	1.25824	0.298502	4.21519	2.49571e-05	0.000270375	11.5026	0.58343	10.3004	0.103461	1.20213	ENSG00000103363.14	ELOB	protein_coding	chr16:2771414-2777297	1198.21	1326.16	3861.43	2179.35
ENSG00000156011.16	645.47	-1.50328	0.356666	-4.2148	2.50001e-05	0.000270636	8.87056	0.670609	10.4331	0.325272	-1.56249	ENSG00000156011.16	PSD3	processed_transcript,protein_coding,retained_intron,nonsense_mediated_decay	chr8:18527301-19084730	1178.26	1620.94	336.446	649.707
ENSG00000164284.14	123.356	-1.48058	0.351424	-4.21308	2.51913e-05	0.000272294	6.12167	0.384423	7.6225	0.183481	-1.50082	ENSG00000164284.14	GRPEL2	processed_transcript,protein_coding	chr5:149345430-149354583	179.612	215.103	57.1738	83.5689
ENSG00000130818.11	209.251	-1.46755	0.348328	-4.21313	2.5186e-05	0.000272294	7.20409	0.452069	8.7082	0.036559	-1.50411	ENSG00000130818.11	ZNF426	protein_coding,nonsense_mediated_decay	chr19:9523224-9538645	410.315	425.304	117.646	183.524
ENSG00000171703.16	774.441	1.27091	0.301683	4.21274	2.52287e-05	0.000272493	9.51448	0.592759	8.30276	0.0662403	1.21171	ENSG00000171703.16	TCEA2	processed_transcript,protein_coding	chr20:64049836-64072347	325.697	305.189	977.452	546.475
ENSG00000126247.10	13391	1.20775	0.286705	4.21253	2.52524e-05	0.000272543	13.8755	0.494264	12.7095	0.0308236	1.16602	ENSG00000126247.10	CAPNS1	retained_intron,protein_coding,non_stop_decay	chr19:36139575-36150353	6596.97	6799.35	19148.8	11795.5
ENSG00000153956.15	402.573	-1.18047	0.280276	-4.21182	2.53323e-05	0.0002732	8.3218	0.314415	9.52051	0.0233446	-1.19871	ENSG00000153956.15	CACNA2D1	retained_intron,protein_coding,processed_transcript	chr7:81946444-82443798	742.398	725.591	273.774	372.783
ENSG00000107404.19	2030.77	1.42505	0.338366	4.21157	2.53603e-05	0.000273296	10.6431	0.652434	9.2898	0.0619356	1.35325	ENSG00000107404.19	DVL1	retained_intron,protein_coding	chr1:1335276-1349350	606.691	644.697	2201.19	1160.95
ENSG00000196642.18	1740.22	1.27041	0.301677	4.21115	2.5407e-05	0.000273594	10.7852	0.618565	9.57715	0.121345	1.20807	ENSG00000196642.18	RABL6	retained_intron,processed_transcript,protein_coding,nonsense_mediated_decay	chr9:136807943-136841187	719.248	810.162	2389.2	1302.69
ENSG00000132589.15	3374.75	1.24304	0.295194	4.21094	2.54306e-05	0.000273641	11.6469	0.554501	10.4517	0.168758	1.19524	ENSG00000132589.15	FLOT2	processed_transcript,protein_coding,retained_intron,nonsense_mediated_decay	chr17:28879335-28897679	1520.72	1288.78	4207.77	2443.16
ENSG00000140285.9	385.264	-1.666	0.395708	-4.21018	2.55173e-05	0.000274368	7.97993	0.889833	9.77149	0.233149	-1.79156	ENSG00000140285.9	FGF7	processed_transcript,protein_coding,nonsense_mediated_decay	chr15:49423096-49488775	779.119	979.303	162.725	389.988
ENSG00000085274.15	76.6643	-1.69748	0.403317	-4.20881	2.56724e-05	0.000274782	5.38455	0.451289	7.11722	0.043053	-1.73267	ENSG00000085274.15	MYNN	protein_coding,nonsense_mediated_decay	chr3:169772831-169789716	141.295	135.435	32.9849	51.6161
ENSG00000070614.14	8305.29	1.13411	0.269408	4.20964	2.55778e-05	0.000274782	13.327	0.455187	12.2285	0.012535	1.09857	ENSG00000070614.14	NDST1	processed_transcript,TEC,protein_coding	chr5:150485818-150558211	4768.91	4827.88	12844.3	8220.89
ENSG00000146282.17	311.509	-1.30455	0.309968	-4.20865	2.56901e-05	0.000274782	7.89516	0.440679	9.23034	0.172093	-1.33518	ENSG00000146282.17	RARS2	processed_transcript,protein_coding	chr6:87514378-87590003	652.991	551.547	191.312	294.949
ENSG00000174165.7	540.417	1.16469	0.276726	4.20881	2.56721e-05	0.000274782	9.76528	0.375543	8.6248	0.0169438	1.14049	ENSG00000174165.7	ZDHHC24	processed_transcript,protein_coding,nonsense_mediated_decay	chr11:66520637-66546238	397.542	390.986	1045.62	723.445
ENSG00000100697.14	445.959	-1.17458	0.279044	-4.20929	2.56171e-05	0.000274782	8.57776	0.290088	9.76228	0.184114	-1.18452	ENSG00000100697.14	DICER1	processed_transcript,protein_coding,retained_intron	chr14:95086228-95158010	949.951	793.002	330.948	439.966
ENSG00000007384.15	1926.35	1.13513	0.269687	4.20907	2.56424e-05	0.000274782	11.0724	0.409218	9.96391	0.102743	1.10845	ENSG00000007384.15	RHBDF1	retained_intron,protein_coding,nonsense_mediated_decay	chr16:58059-76355	949.152	1049.78	2631.09	1761.5
ENSG00000123159.15	4273.94	1.3255	0.314935	4.20881	2.5672e-05	0.000274782	11.9018	0.627073	10.6434	0.00304241	1.25846	ENSG00000123159.15	GIPC1	retained_intron,protein_coding,nonsense_mediated_decay	chr19:14477760-14496149	1596.56	1601.33	5202.81	2813.49
ENSG00000158156.7	444.838	1.35001	0.320804	4.2082	2.57418e-05	0.000274787	8.30525	0.476912	6.99436	0.0269208	1.31088	ENSG00000158156.7	XKR8	processed_transcript,protein_coding	chr1:27959462-27968096	125.33	128.694	399.117	249.887
ENSG00000113580.14	574.36	-1.21555	0.288868	-4.20798	2.57662e-05	0.000274787	8.60767	0.394219	9.84866	0.118902	-1.24099	ENSG00000113580.14	NR3C1	processed_transcript,protein_coding	chr5:143277931-143435512	869.324	976.852	321.053	472.738
ENSG00000172725.13	2745.51	1.26389	0.300355	4.20797	2.57673e-05	0.000274787	11.4487	0.591045	10.2372	0.200343	1.21148	ENSG00000172725.13	CORO1B	processed_transcript,protein_coding,retained_intron,nonsense_mediated_decay	chr11:67435510-67443821	1093.64	1331.07	3733.89	2091.68
ENSG00000182287.13	159.134	-1.49654	0.355622	-4.20824	2.57371e-05	0.000274787	6.66076	0.117014	8.15149	0.113789	-1.49073	ENSG00000182287.13	AP1S2	processed_transcript,protein_coding	chrX:15825806-15855014	300.152	268.42	106.651	95.0392
ENSG00000129245.11	2216.47	1.24436	0.295778	4.20707	2.587e-05	0.000275677	11.3954	0.561692	10.2048	0.0274382	1.19064	ENSG00000129245.11	FXR2	processed_transcript,protein_coding,retained_intron	chr17:7591230-7614871	1163.89	1195.63	3546.97	2044.98
ENSG00000122484.8	147.104	-1.44478	0.343561	-4.20529	2.60745e-05	0.00027765	6.59383	0.129335	8.01415	0.366318	-1.42032	ENSG00000122484.8	RPAP2	processed_transcript,protein_coding,retained_intron	chr1:92298965-92402056	215.535	308.866	90.1587	102.413
ENSG00000115548.16	249.607	-1.27458	0.303126	-4.20479	2.6132e-05	0.000277849	7.46403	0.332211	8.75724	0.0979984	-1.29321	ENSG00000115548.16	KDM3A	processed_transcript,protein_coding,retained_intron,nonsense_mediated_decay	chr2:86440647-86492716	411.911	453.494	149.531	207.284
ENSG00000081320.10	240.63	-1.29189	0.307237	-4.20488	2.61221e-05	0.000277849	7.35395	0.221888	8.64814	0.182238	-1.29419	ENSG00000081320.10	STK17B	protein_coding	chr2:196133566-196176503	366.409	438.174	146.233	181.885
ENSG00000109654.14	264.533	-1.2108	0.288003	-4.20411	2.62115e-05	0.000278345	7.63366	0.17894	8.84953	0.0686412	-1.21586	ENSG00000109654.14	TRIM2	processed_transcript,protein_coding	chr4:153152342-153339320	476.572	445.528	181.417	216.296
ENSG00000108262.15	2047.13	1.24522	0.296196	4.20406	2.62175e-05	0.000278345	10.6286	0.52823	9.43092	0.0261532	1.19772	ENSG00000108262.15	GIT1	retained_intron,protein_coding,nonsense_mediated_decay	chr17:29573469-29594054	680.931	698.627	2050.56	1221.58
ENSG00000176986.15	3923.42	1.23104	0.292837	4.20384	2.62422e-05	0.000278401	12.3994	0.527906	11.216	0.00161244	1.18333	ENSG00000176986.15	SEC24C	processed_transcript,protein_coding,nonsense_mediated_decay	chr10:73744384-73772161	2376.47	2380.23	6997.19	4170.25
ENSG00000128928.8	1752.96	1.09624	0.260807	4.20327	2.63082e-05	0.000278894	11.4833	0.355482	10.4024	0.196326	1.08092	ENSG00000128928.8	IVD	retained_intron,processed_transcript,protein_coding,nonsense_mediated_decay	chr15:40405795-40435947	1489.59	1228.72	3407.34	2404.65
ENSG00000164985.14	143.835	-1.66666	0.396578	-4.20262	2.63847e-05	0.000279292	6.0093	0.563129	7.72945	0.128501	-1.72015	ENSG00000164985.14	PSIP1	processed_transcript,protein_coding	chr9:15464066-15511019	198.771	225.522	48.3778	84.3882
ENSG00000170540.14	576.681	-1.344	0.319795	-4.20269	2.63758e-05	0.000279292	8.2986	0.707531	9.72776	0.127433	-1.42916	ENSG00000170540.14	ARL6IP1	retained_intron,protein_coding,nonsense_mediated_decay	chr16:18791667-18801678	902.054	796.067	222.098	444.882
ENSG00000116171.17	407.036	-1.31312	0.312549	-4.20133	2.6535e-05	0.000280321	8.30807	0.395583	9.64927	0.0195778	-1.3412	ENSG00000116171.17	SCP2	processed_transcript,protein_coding,nonsense_mediated_decay	chr1:52927229-53051703	810.252	794.841	260.581	384.253
ENSG00000130338.12	727.193	-1.21319	0.288744	-4.20159	2.65043e-05	0.000280321	9.16026	0.454532	10.4097	0.0464872	-1.24942	ENSG00000130338.12	TULP4	processed_transcript,nonsense_mediated_decay,protein_coding,retained_intron	chr6:158232236-158511828	1329.13	1391.12	457.39	714.432
ENSG00000150281.6	194.283	1.46424	0.348523	4.20128	2.65407e-05	0.000280321	8.26968	0.593483	6.86649	0.00632634	1.40319	ENSG00000150281.6	CTF1	protein_coding	chr16:30896607-30903560	116.549	115.825	412.311	230.224
ENSG00000140854.12	628.488	1.3519	0.321806	4.20099	2.65747e-05	0.000280474	9.32408	0.636687	8.04102	0.0143535	1.28307	ENSG00000140854.12	KATNB1	retained_intron,protein_coding	chr16:57735730-57757250	261.037	264.743	875.199	468.641
ENSG00000149091.15	1105.6	1.30333	0.310272	4.2006	2.66207e-05	0.000280752	9.97132	0.605504	8.72993	0.0436445	1.24139	ENSG00000149091.15	DGKZ	retained_intron,processed_transcript,protein_coding,nonsense_mediated_decay	chr11:46332905-46380554	415.104	433.271	1350.18	745.566
ENSG00000136143.14	136.171	-1.49426	0.355788	-4.19986	2.6708e-05	0.000281466	6.34661	0.412925	7.87211	0.00791674	-1.5255	ENSG00000136143.14	SUCLA2	processed_transcript,nonsense_mediated_decay,protein_coding,retained_intron	chr13:47936491-48001354	234.694	232.876	65.9698	99.1357
ENSG00000172888.11	228.704	-1.4865	0.354079	-4.19823	2.69014e-05	0.000282465	7.27418	0.648408	8.8318	0.141223	-1.55762	ENSG00000172888.11	ZNF621	processed_transcript,protein_coding,retained_intron	chr3:40524878-40574685	424.684	487.813	112.149	212.2
ENSG00000104312.7	219.558	-1.28407	0.305834	-4.19859	2.68583e-05	0.000282465	7.29634	0.366529	8.60528	0.0608462	-1.30894	ENSG00000104312.7	RIPK2	retained_intron,protein_coding,nonsense_mediated_decay	chr8:89757747-89791063	400.735	377.503	130.84	187.62
ENSG00000187954.12	1133.59	1.36158	0.324311	4.19838	2.68833e-05	0.000282465	9.95488	0.533554	8.64195	0.0278783	1.31293	ENSG00000187954.12	CYHR1	protein_coding,retained_intron	chr8:144449582-144465677	393.551	404.468	1288.61	763.591
ENSG00000136856.17	276.051	1.46607	0.349169	4.19874	2.6841e-05	0.000282465	8.09217	0.680508	6.70486	0.0907907	1.38732	ENSG00000136856.17	SLC2A8	processed_transcript,protein_coding	chr9:127397138-127408424	108.566	99.2785	380.426	194.994
ENSG00000023171.16	256.873	1.26485	0.301264	4.19847	2.68724e-05	0.000282465	8.54865	0.304846	7.28702	0.255332	1.26163	ENSG00000023171.16	GRAMD1B	processed_transcript,protein_coding,retained_intron	chr11:123358428-123627774	137.304	176.495	434.301	321.986
ENSG00000197948.10	687.192	1.28734	0.306724	4.19707	2.70388e-05	0.000283117	9.395	0.546613	8.15432	0.143685	1.24068	ENSG00000197948.10	FCHSD1	retained_intron,nonsense_mediated_decay,protein_coding,processed_transcript	chr5:141639302-141651419	265.028	305.189	879.597	514.522
ENSG00000074071.14	1449.96	1.21285	0.288977	4.19704	2.70426e-05	0.000283117	10.2266	0.464621	9.04991	0.0602886	1.17672	ENSG00000074071.14	MRPS34	retained_intron,protein_coding	chr16:1771890-1773155	514.091	545.419	1504.11	953.669
ENSG00000160877.5	4895.45	1.17981	0.281082	4.19738	2.7002e-05	0.000283117	12.2694	0.530774	11.137	0.0672199	1.13245	ENSG00000160877.5	NACC1	protein_coding	chr19:13118103-13141141	2178.5	2326.92	6403.46	3805.66
ENSG00000067829.18	1786.12	1.19174	0.283929	4.19731	2.70099e-05	0.000283117	10.8117	0.496851	9.65941	0.118995	1.15225	ENSG00000067829.18	IDH3G	processed_transcript,protein_coding	chrX:153785766-153794523	762.355	856.737	2292.45	1408.38
ENSG00000261609.5	161.654	-1.35333	0.322478	-4.19666	2.70876e-05	0.000283381	6.82695	0.338903	8.20079	0.0615435	-1.37384	ENSG00000261609.5	GAN	processed_transcript,protein_coding	chr16:81314952-81390884	284.985	302.738	95.6561	133.546
ENSG00000162244.10	4725.28	1.1635	0.277271	4.19627	2.71344e-05	0.000283546	12.2175	0.50261	11.0971	0.0343251	1.12043	ENSG00000162244.10	RPL29	retained_intron,protein_coding,nonsense_mediated_decay	chr3:51993600-51995942	2227.19	2153.49	6092.31	3722.09
ENSG00000182774.10	8862.75	1.06747	0.2544	4.19604	2.71627e-05	0.000283546	13.2521	0.317131	12.198	0.152493	1.05409	ENSG00000182774.10	RPS17	retained_intron,protein_coding,non_stop_decay,nonsense_mediated_decay	chr15:82536753-82540564	5062.68	4359.67	11396.3	8351.16
ENSG00000013364.18	10386.7	1.31919	0.314386	4.19608	2.71576e-05	0.000283546	13.5098	0.664273	12.2658	0.00453517	1.24406	ENSG00000013364.18	MVP	retained_intron,processed_transcript,protein_coding,nonsense_mediated_decay	chr16:29820394-29848039	4934.95	4913.06	16152.7	8422.44
ENSG00000122958.14	334.425	-1.25798	0.299892	-4.19477	2.73145e-05	0.000284922	7.90879	0.471692	9.2065	0.082526	-1.2977	ENSG00000122958.14	VPS26A	processed_transcript,protein_coding,nonsense_mediated_decay	chr10:69123512-69172861	614.674	566.868	190.213	302.323
ENSG00000187257.15	86.3731	-1.64075	0.391387	-4.19214	2.76332e-05	0.000288037	5.62931	0.168299	7.26057	0.206148	-1.63126	ENSG00000187257.15	RSBN1L	retained_intron,protein_coding	chr7:77696443-77783022	138.102	169.141	45.0793	53.2547
ENSG00000246705.4	648.52	1.3145	0.313622	4.19134	2.77314e-05	0.00028885	9.6042	0.618304	8.34445	0.256106	1.25975	ENSG00000246705.4	H2AFJ	protein_coding,nonsense_mediated_decay	chr12:14774383-14778002	368.006	286.192	1053.32	574.332
ENSG00000105568.17	11115.8	1.23381	0.294388	4.19109	2.77622e-05	0.000288961	13.551	0.593667	12.3773	0.0209699	1.17368	ENSG00000105568.17	PPP2R1A	retained_intron,processed_transcript,protein_coding,nonsense_mediated_decay	chr19:52190039-52229533	5374.8	5265.44	16054.8	8971.37
ENSG00000137955.15	169.362	-1.29609	0.309351	-4.1897	2.79321e-05	0.000290097	6.88857	0.123083	8.18187	0.166075	-1.29331	ENSG00000137955.15	RABGGTB	processed_transcript,protein_coding	chr1:75786197-75795079	314.521	267.194	111.049	125.353
ENSG00000254986.7	1796.26	1.2132	0.289557	4.18984	2.79152e-05	0.000290097	11.042	0.533235	9.87735	0.00274706	1.16464	ENSG00000254986.7	DPP3	processed_transcript,protein_coding,retained_intron	chr11:66480013-66509657	938.775	941.307	2737.74	1623.04
ENSG00000111186.12	2393.11	1.38169	0.329769	4.18988	2.79096e-05	0.000290097	11.6599	0.740347	10.371	0.0362562	1.28897	ENSG00000111186.12	WNT5B	processed_transcript,protein_coding	chr12:1529891-1647243	1347.49	1300.43	4650.87	2250.63
ENSG00000100417.11	1301.02	1.32515	0.316367	4.18867	2.80598e-05	0.000291212	10.2065	0.675598	8.95519	0.136164	1.25126	ENSG00000100417.11	PMM1	retained_intron,nonsense_mediated_decay,protein_coding,processed_transcript	chr22:41576894-41589890	463.799	530.098	1644.85	847.979
ENSG00000099814.15	2909.68	1.43555	0.3428	4.18771	2.81789e-05	0.000292236	11.2668	0.712918	9.91731	0.0471485	1.34953	ENSG00000099814.15	CEP170B	retained_intron,protein_coding	chr14:104865280-104896770	989.066	944.372	3494.2	1736.92
ENSG00000163629.12	807.561	-1.1788	0.281537	-4.187	2.82663e-05	0.000292896	9.43625	0.343496	10.6331	0.13313	-1.19689	ENSG00000163629.12	PTPN13	retained_intron,protein_coding	chr4:86594315-86815171	1694.74	1487.34	584.932	819.303
ENSG00000104863.11	91.0004	1.91304	0.456916	4.18686	2.82834e-05	0.000292896	6.77261	0.789896	4.9757	0.0616689	1.79691	ENSG00000104863.11	LIN7B	retained_intron,protein_coding,nonsense_mediated_decay	chr19:49114324-49118460	31.9311	30.0287	160.526	73.7373
ENSG00000090686.15	385.606	-1.20113	0.286949	-4.18585	2.841e-05	0.00029309	8.17156	0.354085	9.39581	0.00297345	-1.22426	ENSG00000090686.15	USP48	processed_transcript,nonsense_mediated_decay,protein_coding,retained_intron	chr1:21678298-21783606	672.15	674.113	241.889	342.469
ENSG00000115694.14	2534.45	1.21114	0.289349	4.18573	2.84249e-05	0.00029309	11.5055	0.542888	10.3447	0.0107541	1.16078	ENSG00000115694.14	STK25	processed_transcript,protein_coding,retained_intron	chr2:241492674-241509730	1306.78	1293.07	3793.26	2227.69
ENSG00000067167.7	2199.88	-1.28547	0.307075	-4.18618	2.83682e-05	0.00029309	10.8732	0.635312	12.2275	0.0523978	-1.35432	ENSG00000067167.7	TRAM1	processed_transcript,protein_coding	chr8:70573442-70608387	4919.79	4673.44	1373.27	2560.32
ENSG00000050130.17	366.284	-1.29518	0.309422	-4.1858	2.84166e-05	0.00029309	8.16813	0.463435	9.49088	0.259588	-1.32275	ENSG00000050130.17	JKAMP	processed_transcript,nonsense_mediated_decay,protein_coding,retained_intron	chr14:59484443-59505410	816.638	633.054	228.695	360.493
ENSG00000155393.12	197.726	-1.3336	0.318572	-4.18619	2.8368e-05	0.00029309	7.09932	0.211113	8.4383	0.123384	-1.33898	ENSG00000155393.12	HEATR3	processed_transcript,protein_coding,retained_intron	chr16:50065941-50106387	368.006	326.026	123.144	151.571
ENSG00000254858.9	509.249	1.27353	0.304221	4.18621	2.83656e-05	0.00029309	9.1951	0.545358	7.97194	0.0253765	1.22316	ENSG00000254858.9	MPV17L2	retained_intron,protein_coding	chr19:18193182-18196948	247.466	253.712	765.249	448.159
ENSG00000116132.11	435.623	-1.19332	0.285143	-4.185	2.85164e-05	0.000293821	7.86703	0.309414	9.07771	0.0703619	-1.21069	ENSG00000116132.11	PRRX1	processed_transcript,protein_coding	chr1:170662728-170739419	558.794	521.519	200.108	271.189
ENSG00000142634.12	1676.86	1.21984	0.291556	4.1839	2.8655e-05	0.000295037	10.7375	0.561289	9.5702	0.0867289	1.16726	ENSG00000142634.12	EFHD2	protein_coding	chr1:15409895-15430343	792.69	728.042	2247.37	1296.14
ENSG00000122591.11	518.153	-1.36878	0.327314	-4.18185	2.8915e-05	0.0002975	8.40878	0.689569	9.85979	0.0683242	-1.45101	ENSG00000122591.11	FAM126A	processed_transcript,protein_coding,retained_intron	chr7:22889371-23014130	898.062	960.305	241.889	476.015
ENSG00000074696.12	815.625	-1.54366	0.369258	-4.18044	2.90949e-05	0.000299136	8.97815	0.638278	10.5908	0.0884868	-1.61269	ENSG00000074696.12	HACD3	retained_intron,TEC,protein_coding,processed_transcript	chr15:65530418-65578352	1610.13	1476.31	368.331	689.034
ENSG00000106400.11	1853.79	1.21581	0.290862	4.18003	2.91469e-05	0.000299456	11.0111	0.562936	9.84927	0.0157313	1.16183	ENSG00000106400.11	ZNHIT1	processed_transcript,protein_coding,retained_intron	chr7:101217668-101224190	914.826	929.051	2719.05	1565.69
ENSG00000115816.14	128.614	-1.52306	0.364384	-4.17981	2.91759e-05	0.000299539	6.29115	0.334488	7.82286	0.236218	-1.53171	ENSG00000115816.14	CEBPZ	retained_intron,protein_coding	chr2:37201612-37231713	201.166	253.712	65.9698	91.762
ENSG00000183291.15	684.9	-1.29851	0.310764	-4.17843	2.93526e-05	0.000301092	9.1118	0.592028	10.4668	0.169806	-1.35495	ENSG00000183291.15	SELENOF	processed_transcript,protein_coding,nonsense_mediated_decay	chr1:86862445-86914424	1537.48	1301.65	413.41	739.011
ENSG00000143183.16	720.287	-1.26089	0.301771	-4.1783	2.93692e-05	0.000301092	9.06723	0.507435	10.3729	0.0622522	-1.3057	ENSG00000143183.16	TMCO1	protein_coding,nonsense_mediated_decay	chr1:165724293-165827755	1366.65	1285.72	417.808	687.395
ENSG00000184743.12	1605.14	-1.12196	0.268615	-4.17683	2.95605e-05	0.000302836	10.3366	0.325885	11.4726	0.166496	-1.136	ENSG00000184743.12	ATL3	processed_transcript,protein_coding	chr11:63624087-63671921	3082.95	2618.62	1101.69	1516.53
ENSG00000178209.14	43018	1.28186	0.306941	4.17623	2.9638e-05	0.000303413	15.425	0.642946	14.2135	0.0209825	1.21146	ENSG00000178209.14	PLEC	retained_intron,protein_coding	chr8:143915147-143976734	19193	18802.2	60287.6	32100.3
ENSG00000094804.9	125.789	-1.63977	0.392837	-4.17418	2.99059e-05	0.000305937	5.47287	0.510283	7.13874	0.369958	-1.66587	ENSG00000094804.9	CDC6	retained_intron,protein_coding	chr17:40287633-40304657	168.437	117.051	34.0844	56.5319
ENSG00000134759.13	690.661	-1.13489	0.271937	-4.17335	3.00159e-05	0.000306749	9.13239	0.385926	10.2931	0.0787861	-1.16073	ENSG00000134759.13	ELP2	retained_intron,processed_transcript,protein_coding,nonsense_mediated_decay	chr18:36129444-36180556	1303.59	1206.66	463.987	677.564
ENSG00000042753.11	2957.74	1.2502	0.299575	4.17325	3.00281e-05	0.000306749	11.3426	0.610872	10.1542	0.0978661	1.18841	ENSG00000042753.11	AP2S1	retained_intron,protein_coding	chr19:46838136-46850992	1085.66	1195.02	3502.99	1924.54
ENSG00000117640.17	1277.25	1.10164	0.264018	4.17258	3.01167e-05	0.00030727	10.7068	0.40017	9.63247	0.0211235	1.07429	ENSG00000117640.17	MTFR1L	retained_intron,nonsense_mediated_decay,protein_coding,processed_transcript	chr1:25818640-25832942	801.471	785.036	2032.97	1373.15
ENSG00000116095.10	190.054	-1.42016	0.340358	-4.17254	3.01219e-05	0.00030727	7.22034	0.552451	8.68966	0.179741	-1.46932	ENSG00000116095.10	PLEKHA3	processed_transcript,protein_coding,nonsense_mediated_decay	chr2:178480468-178516462	377.585	450.43	113.248	194.994
ENSG00000196712.17	1684.39	-1.13602	0.272355	-4.1711	3.03133e-05	0.000309002	10.5271	0.342872	11.6836	0.0254075	-1.15654	ENSG00000196712.17	NF1	processed_transcript,protein_coding,retained_intron,nonsense_mediated_decay	chr17:31094927-31382116	3248.19	3330.12	1246.83	1745.12
ENSG00000168724.14	224.456	-1.39917	0.335563	-4.16963	3.05092e-05	0.00031058	7.44551	0.276329	8.8528	0.167094	-1.4073	ENSG00000168724.14	DNAJC21	processed_transcript,protein_coding,retained_intron	chr5:34929593-34958964	425.482	501.295	151.73	199.091
ENSG00000051523.10	1283.55	1.1286	0.270673	4.16961	3.05115e-05	0.00031058	10.5618	0.387708	9.4514	0.201247	1.11039	ENSG00000051523.10	CYBA	retained_intron,protein_coding,processed_transcript	chr16:88643283-88651152	633.833	772.166	1827.36	1249.44
ENSG00000048140.17	2712.21	1.35631	0.32531	4.16928	3.05558e-05	0.00031081	11.3276	0.765392	10.0702	0.0298666	1.25732	ENSG00000048140.17	TSPAN17	retained_intron,protein_coding,nonsense_mediated_decay	chr5:176647387-176659054	1090.45	1058.97	3739.39	1765.6
ENSG00000100418.7	1812.72	1.22237	0.293217	4.16881	3.06191e-05	0.000311233	11.3967	0.600594	10.2358	0.00287417	1.1609	ENSG00000100418.7	DESI1	processed_transcript,protein_coding,retained_intron	chr22:41598028-41621096	1207	1203.6	3618.44	2008.11
ENSG00000221963.5	404.791	-1.7695	0.424484	-4.16858	3.06498e-05	0.000311324	7.53328	1.20242	9.54032	0.126628	-2.00704	ENSG00000221963.5	APOL6	protein_coding	chr22:35648395-35668409	699.291	791.777	102.253	333.456
ENSG00000166173.10	1818.88	1.11101	0.266536	4.16834	3.06821e-05	0.00031143	11.2874	0.443612	10.2092	0.0751907	1.07821	ENSG00000166173.10	LARP6	processed_transcript,protein_coding	chr15:70829130-70854159	1227.75	1140.48	3106.08	2010.57
ENSG00000115993.12	1286.48	-1.07637	0.258262	-4.16776	3.07604e-05	0.000311692	10.1298	0.17453	11.2021	0.236927	-1.07228	ENSG00000115993.12	TRAK2	retained_intron,protein_coding,processed_transcript	chr2:201377207-201451579	2645.49	2097.11	1028.03	1219.94
ENSG00000107937.18	542.102	-1.11442	0.267392	-4.16774	3.07641e-05	0.000311692	8.67487	0.302711	9.80304	0.141829	-1.12818	ENSG00000107937.18	GTPBP4	processed_transcript,protein_coding	chr10:988019-1019936	957.135	832.836	351.839	473.557
ENSG00000105254.11	2220.31	1.14443	0.274597	4.16767	3.07731e-05	0.000311692	11.3262	0.486801	10.2222	0.0193319	1.10395	ENSG00000105254.11	TBCB	processed_transcript,nonsense_mediated_decay,protein_coding,retained_intron	chr19:36114289-36125947	1205.4	1182.76	3258.91	2022.04
ENSG00000171843.15	112.85	-1.65971	0.39829	-4.16708	3.08522e-05	0.000312273	6.0335	0.643767	7.76306	0.151652	-1.72956	ENSG00000171843.15	MLLT3	processed_transcript,protein_coding,retained_intron	chr9:20341665-20622543	201.166	233.488	47.2783	89.304
ENSG00000177628.15	2341.75	1.23535	0.296484	4.16668	3.09072e-05	0.000312608	11.4231	0.602502	10.2476	0.113025	1.17555	ENSG00000177628.15	GBA	processed_transcript,protein_coding	chr1:155234452-155244699	1284.43	1149.67	3688.81	2043.34
ENSG00000135241.16	93.0393	-1.59906	0.383849	-4.16584	3.10203e-05	0.0003129	5.92845	0.190486	7.52747	0.104079	-1.59901	ENSG00000135241.16	PNPLA8	processed_transcript,protein_coding,retained_intron	chr7:108470422-108569666	174.823	193.654	54.9748	66.3636
ENSG00000166225.8	267.574	-1.47038	0.352976	-4.16566	3.10453e-05	0.0003129	7.52297	0.327765	9.01048	0.106351	-1.48751	ENSG00000166225.8	FRS2	protein_coding	chr12:69470349-69579789	542.829	489.039	156.128	215.477
ENSG00000130779.19	911.376	-1.04312	0.250375	-4.16623	3.09672e-05	0.0003129	9.54817	0.209535	10.5992	0.0164725	-1.05105	ENSG00000130779.19	CLIP1	retained_intron,nonsense_mediated_decay,protein_coding,processed_transcript	chr12:122271432-122422632	1538.28	1563.33	675.09	829.135
ENSG00000134265.12	159.74	-1.3299	0.319246	-4.16577	3.10304e-05	0.0003129	6.84135	0.268029	8.18205	0.129303	-1.3407	ENSG00000134265.12	NAPG	retained_intron,protein_coding,nonsense_mediated_decay	chr18:10525905-10552761	308.933	272.097	100.054	130.269
ENSG00000100401.19	7432.7	1.29533	0.310938	4.16587	3.10168e-05	0.0003129	12.895	0.625363	11.666	0.0450437	1.22896	ENSG00000100401.19	RANGAP1	protein_coding	chr22:41245611-41286251	3321.63	3178.14	10348.5	5605.67
ENSG00000168385.17	3679.51	-1.24771	0.299539	-4.16544	3.10754e-05	0.000312983	11.5629	0.485016	12.8494	0.103658	-1.28647	ENSG00000168385.17	2019-09-02	processed_transcript,nonsense_mediated_decay,protein_coding,retained_intron	chr2:241315100-241354027	7764.05	7013.84	2384.81	3836.8
ENSG00000165458.13	5411.38	1.14603	0.275197	4.16441	3.1216e-05	0.000314178	12.4006	0.446762	11.2863	0.118834	1.11431	ENSG00000165458.13	INPPL1	retained_intron,protein_coding,nonsense_mediated_decay	chr11:72223701-72239105	2355.72	2646.81	6730.01	4343.13
ENSG00000266412.5	1955.39	-1.08925	0.261579	-4.16413	3.1254e-05	0.000314339	10.635	0.375043	11.7456	0.1407	-1.11059	ENSG00000266412.5	NCOA4	protein_coding	chr10:46005088-46030714	3678.46	3204.49	1322.69	1910.62
ENSG00000113300.11	316.947	-1.27349	0.305928	-4.1627	3.14512e-05	0.00031588	7.8746	0.446996	9.18437	0.0287191	-1.30977	ENSG00000113300.11	CNOT6	processed_transcript,protein_coding	chr5:180494412-180578405	573.163	589.543	188.014	291.672
ENSG00000205544.3	176.48	1.54107	0.370208	4.1627	3.14504e-05	0.00031588	7.61168	0.614878	6.13281	0.126307	1.47887	ENSG00000205544.3	TMEM256	retained_intron,protein_coding	chr17:7402975-7404137	65.4588	74.1525	263.879	144.197
ENSG00000144724.19	1010.05	-1.24653	0.299466	-4.16251	3.14769e-05	0.000315916	9.66532	0.48433	10.9505	0.117112	-1.28513	ENSG00000144724.19	PTPRG	processed_transcript,protein_coding,retained_intron	chr3:61561569-62297613	1867.97	2095.27	639.907	1029.04
ENSG00000185340.15	891.369	1.41686	0.340485	4.16131	3.16434e-05	0.000317364	9.60315	0.739667	8.27756	0.0808219	1.32558	ENSG00000185340.15	GAS2L1	retained_intron,protein_coding	chr22:29306582-29312785	297.758	322.349	1117.09	540.74
ENSG00000116984.12	409.242	-1.17169	0.281604	-4.16077	3.17183e-05	0.000317871	8.21473	0.263577	9.39917	0.0354077	-1.18444	ENSG00000116984.12	MTR	processed_transcript,protein_coding	chr1:236795281-236903981	686.519	663.082	260.581	337.553
ENSG00000091164.12	657.341	-1.1743	0.282241	-4.16062	3.17382e-05	0.000317871	9.06071	0.434851	10.2627	0.191774	-1.20199	ENSG00000091164.12	TXNL1	processed_transcript,protein_coding,nonsense_mediated_decay	chr18:56597208-56651600	1349.09	1117.8	431.002	660.358
ENSG00000170385.9	332.638	-1.27559	0.306643	-4.15987	3.18435e-05	0.000318702	8.03613	0.461016	9.34958	0.0696575	-1.31345	ENSG00000170385.9	SLC30A1	protein_coding	chr1:211571568-211578742	674.545	629.99	208.904	328.541
ENSG00000164291.16	251.04	-1.31333	0.315785	-4.15895	3.1972e-05	0.000319541	7.66408	0.443149	9.00235	0.25969	-1.33827	ENSG00000164291.16	ARSK	protein_coding,nonsense_mediated_decay	chr5:95555074-95605064	581.944	451.043	162.725	251.526
ENSG00000103024.7	400.542	1.3937	0.335098	4.15907	3.19548e-05	0.000319541	8.70025	0.658671	7.37168	0.205055	1.32858	ENSG00000103024.7	NME3	retained_intron,protein_coding,nonsense_mediated_decay	chr16:1770286-1771730	149.278	182.623	573.937	300.684
ENSG00000100031.18	62.7132	1.76658	0.42479	4.1587	3.20061e-05	0.00031966	6.33297	0.0585619	4.5863	0.0318624	1.74667	ENSG00000100031.18	GGT1	processed_transcript,protein_coding,retained_intron,nonsense_mediated_decay	chr22:24583750-24629005	23.1501	23.9004	82.4622	77.8338
ENSG00000162688.16	94.7291	-1.72426	0.414635	-4.15849	3.20361e-05	0.000319735	5.76471	0.566802	7.53333	0.256707	-1.76862	ENSG00000162688.16	AGL	retained_intron,processed_transcript,protein_coding,nonsense_mediated_decay	chr1:99850084-99924023	162.849	209.588	40.6813	71.2794
ENSG00000078808.16	5814.72	1.09493	0.263333	4.15798	3.21079e-05	0.000319963	13.017	0.435693	11.9535	0.079811	1.06348	ENSG00000078808.16	SDF4	retained_intron,processed_transcript,protein_coding,nonsense_mediated_decay	chr1:1216908-1232031	3813.37	4123.74	10261.6	6694.53
ENSG00000071967.11	1266.07	-1.32748	0.319259	-4.15799	3.21058e-05	0.000319963	10.0916	0.687681	11.4967	0.145525	-1.4051	ENSG00000071967.11	CYBRD1	processed_transcript,protein_coding	chr2:171522247-171558133	3102.91	2690.33	778.443	1528
ENSG00000256043.2	154.385	-1.62725	0.39138	-4.15772	3.21438e-05	0.000319963	6.82466	0.747915	8.55013	0.0432761	-1.72547	ENSG00000256043.2	CTSO	protein_coding	chr4:155924118-155953917	382.375	366.473	78.0642	163.041
ENSG00000154188.9	129.927	-1.67106	0.401921	-4.15769	3.21482e-05	0.000319963	6.49837	0.66158	8.21665	0.411233	-1.71828	ENSG00000154188.9	ANGPT1	processed_transcript,protein_coding,retained_intron	chr8:107249482-107498055	242.676	363.408	64.8703	124.534
ENSG00000137103.16	337.679	1.3556	0.326109	4.1569	3.22598e-05	0.00032085	8.80802	0.605353	7.51143	0.163414	1.29659	ENSG00000137103.16	TMEM8B	processed_transcript,protein_coding	chr9:35814451-35854847	197.175	167.916	602.524	332.637
ENSG00000113594.9	260.696	-1.47576	0.355035	-4.15667	3.22922e-05	0.00032095	7.49436	0.716062	9.06048	0.00370051	-1.56612	ENSG00000113594.9	LIFR	retained_intron,processed_transcript,protein_coding,nonsense_mediated_decay	chr5:38474963-38608354	532.451	534.388	126.442	255.623
ENSG00000113312.10	447.791	-1.13588	0.273297	-4.1562	3.23588e-05	0.000321389	8.42966	0.227966	9.57366	0.100227	-1.144	ENSG00000113312.10	TTC1	retained_intron,protein_coding,processed_transcript	chr5:160009113-160065543	799.874	724.978	307.859	385.072
ENSG00000197982.13	1109.99	1.21664	0.292774	4.15556	3.2449e-05	0.000321493	10.0292	0.424943	8.84229	0.0771545	1.18693	ENSG00000197982.13	C1orf122	processed_transcript,protein_coding	chr1:37806979-37809454	441.448	476.169	1286.41	847.979
ENSG00000114573.9	1856.53	-1.1323	0.272475	-4.15562	3.24406e-05	0.000321493	10.7103	0.339085	11.854	0.226098	-1.14372	ENSG00000114573.9	ATP6V1A	retained_intron,processed_transcript,protein_coding,nonsense_mediated_decay	chr3:113747019-113812056	4135.08	3312.96	1418.35	1977.8
ENSG00000164031.16	146.493	-1.61125	0.387709	-4.15582	3.24129e-05	0.000321493	6.51054	0.748609	8.214	0.197645	-1.70346	ENSG00000164031.16	DNAJB14	retained_intron,processed_transcript,protein_coding,nonsense_mediated_decay	chr4:99896248-99946726	269.02	326.639	62.6713	131.089
ENSG00000109103.11	449.472	1.29736	0.312209	4.15543	3.24675e-05	0.000321493	8.96913	0.534958	7.72034	0.0276335	1.24879	ENSG00000109103.11	UNC119	retained_intron,protein_coding	chr17:28546707-28552668	207.552	213.265	650.902	385.072
ENSG00000125503.12	3007.52	1.30227	0.313398	4.15533	3.24815e-05	0.000321493	11.4882	0.579243	10.2425	0.0599861	1.24563	ENSG00000125503.12	PPP1R12C	retained_intron,protein_coding	chr19:55090913-55117559	1175.86	1247.11	3815.25	2162.14
ENSG00000171135.13	848.123	1.155	0.278	4.15466	3.25774e-05	0.00032178	9.68209	0.438865	8.55972	0.0466505	1.12237	ENSG00000171135.13	JAGN1	processed_transcript,protein_coding	chr3:9890554-9894349	385.568	368.311	1018.13	661.997
ENSG00000113649.11	336.683	-1.22016	0.293671	-4.15486	3.25484e-05	0.00032178	7.73016	0.254658	8.95995	0.108114	-1.2298	ENSG00000113649.11	TCERG1	protein_coding,processed_transcript,retained_intron,nonsense_mediated_decay	chr5:146447311-146511961	471.782	524.583	186.914	240.056
ENSG00000169230.9	3151.49	1.18214	0.284533	4.15465	3.25779e-05	0.00032178	11.1147	0.504455	9.97568	0.040341	1.13898	ENSG00000169230.9	PRELID1	retained_intron,processed_transcript,protein_coding,nonsense_mediated_decay	chr5:177303774-177306959	986.671	1026.49	2838.9	1731.19
ENSG00000106086.18	139.061	-1.6019	0.385624	-4.15405	3.26647e-05	0.000322415	6.38776	0.722203	8.07263	0.234529	-1.68486	ENSG00000106086.18	PLEKHA8	processed_transcript,protein_coding,retained_intron	chr7:30027404-30130483	239.483	301.513	58.2733	118.799
ENSG00000163807.5	84.7173	-1.61191	0.388104	-4.15328	3.27744e-05	0.000323063	5.81182	0.330273	7.43884	0.103233	-1.62702	ENSG00000163807.5	KIAA1143	processed_transcript,protein_coding	chr3:44737661-44761662	164.445	182.011	47.2783	65.5443
ENSG00000072062.13	3708.96	1.18792	0.28602	4.15327	3.27755e-05	0.000323063	12.2876	0.494578	11.1415	0.0190366	1.14608	ENSG00000072062.13	PRKACA	processed_transcript,protein_coding,retained_intron	chr19:14091688-14118084	2237.57	2279.73	6370.48	3922.82
ENSG00000122884.12	1076.59	-1.5971	0.384657	-4.15201	3.29571e-05	0.00032463	9.34466	0.643119	11.0106	0.113406	-1.66589	ENSG00000122884.12	P4HA1	retained_intron,protein_coding	chr10:73007217-73096974	1950.99	2180.45	473.883	890.583
ENSG00000169359.13	319.251	-1.18601	0.285689	-4.15141	3.30427e-05	0.000325027	8.05645	0.29573	9.2583	0.0589554	-1.20185	ENSG00000169359.13	SLC33A1	processed_transcript,protein_coding,nonsense_mediated_decay	chr3:155821024-155854429	629.841	594.445	229.795	307.239
ENSG00000179364.13	1820.67	1.20682	0.290701	4.15141	3.30429e-05	0.000325027	10.9526	0.544185	9.79621	0.0223797	1.1564	ENSG00000179364.13	PACS2	retained_intron,protein_coding	chr14:105300563-105398147	878.904	898.409	2587.11	1517.35
ENSG00000198160.14	182.767	-1.43067	0.34473	-4.15013	3.32288e-05	0.000325665	7.06039	0.533651	8.54258	0.0497006	-1.48219	ENSG00000198160.14	MIER1	processed_transcript,protein_coding	chr1:66924895-66988619	381.577	363.408	102.253	172.873
ENSG00000114988.11	792.691	1.12184	0.270315	4.15011	3.32309e-05	0.000325665	9.94556	0.368644	8.84599	0.0640404	1.09957	ENSG00000114988.11	LMAN2L	retained_intron,protein_coding,nonsense_mediated_decay	chr2:96705929-96740064	445.439	474.331	1180.86	822.58
ENSG00000111802.13	186.249	-1.30344	0.314076	-4.15008	3.32353e-05	0.000325665	7.06515	0.181008	8.37086	0.142199	-1.30571	ENSG00000111802.13	TDP2	processed_transcript,protein_coding	chr6:24649977-24667033	354.435	308.254	122.044	145.836
ENSG00000147316.12	117.581	-1.40749	0.33912	-4.15042	3.31867e-05	0.000325665	6.27028	0.174262	7.68037	0.0428035	-1.41009	ENSG00000147316.12	MCPH1	processed_transcript,protein_coding	chr8:6406592-6648504	200.368	208.975	70.3677	83.5689
ENSG00000168615.11	2842.45	-1.1945	0.28783	-4.15002	3.32441e-05	0.000325665	11.1389	0.366866	12.3567	0.0278153	-1.21779	ENSG00000168615.11	ADAM9	retained_intron,processed_transcript,protein_coding,nonsense_mediated_decay	chr8:38996869-39105144	5316.53	5173.51	1883.44	2698.78
ENSG00000181649.5	2013.16	1.24809	0.300705	4.15054	3.31689e-05	0.000325665	11.275	0.552942	10.0778	0.0864673	1.19725	ENSG00000181649.5	PHLDA2	protein_coding	chr11:2928273-2929455	1035.37	1126.99	3249.01	1889.31
ENSG00000169136.10	860.476	1.21379	0.292492	4.14982	3.32733e-05	0.000325728	9.74005	0.525883	8.57311	0.0487027	1.16694	ENSG00000169136.10	ATF5	protein_coding	chr19:49928702-49933935	389.56	371.375	1106.09	660.358
ENSG00000105701.15	6841.33	1.18445	0.285469	4.14913	3.33735e-05	0.000326486	12.6085	0.557208	11.4733	0.146064	1.13515	ENSG00000105701.15	FKBP8	retained_intron,protein_coding,nonsense_mediated_decay	chr19:18531751-18544077	2646.29	3053.73	8205.54	4751.96
ENSG00000072415.8	381.917	-1.18629	0.285942	-4.14869	3.34377e-05	0.000326767	8.23803	0.322474	9.44342	0.0312545	-1.20539	ENSG00000072415.8	MPP5	processed_transcript,protein_coding,retained_intron	chr14:67241109-67335819	706.476	685.144	257.282	353.12
ENSG00000030582.17	6690.81	1.10362	0.266022	4.14862	3.34479e-05	0.000326767	13.1142	0.462917	12.0468	0.0567859	1.06744	ENSG00000030582.17	GRN	retained_intron,processed_transcript,protein_coding,nonsense_mediated_decay	chr17:44345086-44353102	4114.32	4349.87	11124.7	7066.49
ENSG00000103253.17	281.737	1.47091	0.354598	4.14812	3.35215e-05	0.000327263	7.54082	0.537908	6.10744	0.244249	1.43338	ENSG00000103253.17	HAGHL	retained_intron,processed_transcript,protein_coding,nonsense_mediated_decay	chr16:726936-735525	60.6691	77.2166	241.889	142.559
ENSG00000160932.10	5059.72	1.10008	0.26521	4.14796	3.35445e-05	0.000327265	11.7343	0.42017	10.6589	0.177404	1.07547	ENSG00000160932.10	LY6E	processed_transcript,protein_coding	chr8:143017982-143023832	1481.6	1763.11	4185.78	2772.52
ENSG00000110768.11	338.379	-1.35111	0.325746	-4.14772	3.35798e-05	0.000327386	7.80078	0.390759	9.17708	0.124133	-1.3763	ENSG00000110768.11	GTF2H1	processed_transcript,protein_coding,retained_intron	chr11:18322295-18367044	614.674	544.193	183.616	269.551
ENSG00000184207.8	570.218	1.29123	0.311427	4.14618	3.38067e-05	0.000329374	9.10191	0.493345	7.85225	0.0201662	1.24966	ENSG00000184207.8	PGP	protein_coding,nonsense_mediated_decay	chr16:2211997-2214807	228.307	232.876	699.279	430.953
ENSG00000071794.15	190.131	-1.43364	0.345788	-4.14601	3.3832e-05	0.000329396	6.94434	0.222167	8.38249	0.128011	-1.43815	ENSG00000071794.15	HLTF	retained_intron,protein_coding,processed_transcript	chr3:149030127-149086554	312.925	354.829	109.95	136.824
ENSG00000151116.16	178.036	-1.28599	0.310232	-4.14524	3.3946e-05	0.000330282	7.10277	0.271152	8.4015	0.0584669	-1.29873	ENSG00000151116.16	UEVLD	processed_transcript,protein_coding,retained_intron,nonsense_mediated_decay	chr11:18529609-18588747	328.092	347.475	119.845	156.487
ENSG00000119844.15	135.814	-1.5734	0.379594	-4.14497	3.39861e-05	0.000330448	6.33992	0.472105	7.95259	0.0793234	-1.61267	ENSG00000119844.15	AFTPH	retained_intron,protein_coding,nonsense_mediated_decay	chr2:64524305-64593005	257.045	237.778	63.7708	101.594
ENSG00000148356.13	685.85	1.20965	0.291888	4.14422	3.40971e-05	0.000331302	9.55788	0.526786	8.39522	0.0472056	1.16266	ENSG00000148356.13	LRSAM1	processed_transcript,protein_coding	chr9:127451486-127503501	344.058	328.477	975.253	581.705
ENSG00000125817.7	3882.21	1.286	0.310331	4.14397	3.41352e-05	0.000331447	11.8255	0.594856	10.5977	0.11081	1.22781	ENSG00000125817.7	CENPB	protein_coding	chr20:3783851-3786690	1467.23	1635.64	4857.57	2711.07
ENSG00000005243.9	1396.69	1.11712	0.269599	4.14362	3.41862e-05	0.000331717	10.9739	0.452463	9.89164	0.0334671	1.08226	ENSG00000005243.9	COPZ2	protein_coding,processed_transcript,retained_intron,nonsense_mediated_decay	chr17:48026167-48038030	965.118	933.953	2510.15	1610.75
ENSG00000164211.12	102.437	-1.65549	0.399568	-4.1432	3.42499e-05	0.000332111	5.91587	0.57355	7.62054	0.226441	-1.70467	ENSG00000164211.12	STARD4	processed_transcript,protein_coding,retained_intron,nonsense_mediated_decay	chr5:111496033-111512590	175.621	219.393	45.0793	79.4724
ENSG00000108439.9	865.133	1.19086	0.287446	4.14292	3.42919e-05	0.000332292	10.3256	0.483813	9.16785	0.207441	1.15774	ENSG00000108439.9	PNPO	retained_intron,protein_coding,nonsense_mediated_decay	chr17:47941506-47948288	636.227	519.067	1626.15	1011.84
ENSG00000169641.13	1432.89	-1.18822	0.28685	-4.14229	3.43848e-05	0.000332676	10.1087	0.532644	11.3431	0.132586	-1.23448	ENSG00000169641.13	LUZP1	protein_coding	chr1:23084023-23177808	2433.95	2771.83	849.91	1432.96
ENSG00000176101.11	1040.11	1.30049	0.313962	4.14219	3.44007e-05	0.000332676	9.60573	0.504587	8.34664	0.103452	1.25909	ENSG00000176101.11	SSNA1	retained_intron,protein_coding	chr9:137188647-137190370	308.933	341.959	997.243	607.923
ENSG00000104154.6	168.463	-1.31959	0.318579	-4.14211	3.44131e-05	0.000332676	7.16177	0.281362	8.48966	0.199855	-1.32789	ENSG00000104154.6	SLC30A4	processed_transcript,protein_coding	chr15:45479611-45522807	395.946	325.413	124.243	163.861
ENSG00000198888.2	17017.1	1.06094	0.25614	4.14203	3.44244e-05	0.000332676	14.9768	0.222741	13.9138	0.248557	1.063	ENSG00000198888.2	MT-ND1	protein_coding	chrM:3307-4262	17432.8	13663.1	35964.5	28909.9
ENSG00000166619.12	1611.12	1.09531	0.264452	4.14179	3.44609e-05	0.000332804	11.3217	0.321579	10.2401	0.158723	1.08161	ENSG00000166619.12	BLCAP	processed_transcript,protein_coding	chr20:37492472-37527931	1306.78	1118.42	2996.13	2185.9
ENSG00000008130.15	1075.31	1.06597	0.257408	4.14116	3.45555e-05	0.000333493	10.5842	0.3189	9.53553	0.0325675	1.04864	ENSG00000008130.15	NADK	retained_intron,processed_transcript,protein_coding,nonsense_mediated_decay	chr1:1751232-1780457	753.574	729.881	1794.38	1312.52
ENSG00000163558.12	373.424	-1.31571	0.317832	-4.13963	3.47866e-05	0.000335427	8.10513	0.547901	9.47348	0.081075	-1.36835	ENSG00000163558.12	PRKCI	retained_intron,protein_coding	chr3:170222365-170305981	739.205	682.693	210.004	359.674
ENSG00000180891.12	1366.11	1.12453	0.271658	4.13952	3.48027e-05	0.000335427	10.329	0.418826	9.23404	0.0374453	1.09494	ENSG00000180891.12	CUEDC1	retained_intron,protein_coding,processed_transcript	chr17:57861243-57955323	590.726	612.83	1578.88	1047.07
ENSG00000130669.17	1149.93	1.10511	0.266976	4.13937	3.48261e-05	0.000335427	9.74326	0.312328	8.64934	0.166248	1.09393	ENSG00000130669.17	PAK4	processed_transcript,protein_coding,retained_intron	chr19:39125770-39182816	369.603	435.11	998.342	734.915
ENSG00000130479.10	1415.44	1.29405	0.31266	4.13884	3.49061e-05	0.000335971	10.2283	0.610311	8.99651	0.0753729	1.2318	ENSG00000130479.10	MAP1S	processed_transcript,protein_coding,retained_intron,nonsense_mediated_decay	chr19:17719242-17734516	491.739	529.485	1617.36	888.944
ENSG00000141556.20	1810.09	1.22883	0.296959	4.13806	3.50256e-05	0.000336895	10.9957	0.575611	9.82338	0.00058125	1.17233	ENSG00000141556.20	TBCD	processed_transcript,protein_coding,retained_intron	chr17:82752064-82945922	905.247	905.763	2706.96	1539.47
ENSG00000181817.5	967.886	1.34104	0.324095	4.13779	3.50669e-05	0.000337066	9.82129	0.653456	8.5525	0.0568722	1.26879	ENSG00000181817.5	LSM10	processed_transcript,protein_coding	chr1:36391238-36397892	385.568	364.634	1245.73	656.262
ENSG00000139726.10	330.738	-1.15976	0.280315	-4.13737	3.5131e-05	0.000337263	8.01263	0.263198	9.18534	0.0103185	-1.17271	ENSG00000139726.10	DENR	retained_intron,protein_coding	chr12:122752774-122771064	578.751	584.64	226.496	293.311
ENSG00000161714.11	2694.94	1.13328	0.273916	4.13735	3.51345e-05	0.000337263	11.1301	0.464429	10.0335	0.0365548	1.09657	ENSG00000161714.11	PLCD3	processed_transcript,protein_coding,retained_intron	chr17:45108967-45133354	1066.5	1028.94	2813.61	1784.44
ENSG00000130348.11	102.955	-1.58885	0.384052	-4.13708	3.51755e-05	0.000337431	5.80223	0.513733	7.43792	0.104494	-1.63569	ENSG00000130348.11	QRSL1	processed_transcript,protein_coding	chr6:106629578-106668417	182.007	164.239	42.8803	71.2794
ENSG00000175573.6	2127.31	1.32758	0.320932	4.13665	3.52411e-05	0.000337833	10.7025	0.639495	9.4436	0.0681336	1.25887	ENSG00000175573.6	C11orf68	protein_coding	chr11:65916808-65919117	672.948	719.463	2279.25	1217.48
ENSG00000125447.16	878.995	1.15235	0.278606	4.13612	3.53227e-05	0.00033832	9.97081	0.459931	8.85392	0.0692501	1.11689	ENSG00000125447.16	GGA3	retained_intron,protein_coding,nonsense_mediated_decay	chr17:75236599-75262363	478.168	446.753	1256.72	800.459
ENSG00000124191.17	1458.46	1.18253	0.285911	4.13601	3.53391e-05	0.00033832	10.4905	0.506912	9.34832	0.133996	1.14214	ENSG00000124191.17	TOX2	processed_transcript,protein_coding	chr20:43914864-44069616	609.884	695.562	1843.85	1121.63
ENSG00000101400.5	836.45	1.46081	0.353215	4.13576	3.53778e-05	0.000338465	8.871	0.845384	7.53051	0.0264087	1.34049	ENSG00000101400.5	SNTA1	protein_coding	chr20:33407955-33443892	186.797	182.011	708.075	308.877
ENSG00000171148.13	3139.74	1.09218	0.264097	4.13553	3.5413e-05	0.000338574	11.3246	0.385314	10.2534	0.155811	1.07118	ENSG00000171148.13	TADA3	retained_intron,protein_coding,processed_transcript	chr3:9779860-9793011	1130.36	1316.97	3097.28	2122.81
ENSG00000185761.10	391.239	1.24386	0.300859	4.13436	3.55946e-05	0.000340084	8.52228	0.418105	7.30869	0.0308526	1.21359	ENSG00000185761.10	ADAMTSL5	processed_transcript,protein_coding,retained_intron	chr19:1505018-1513604	160.454	155.659	450.793	299.046
ENSG00000133393.12	204.476	-1.24676	0.301573	-4.13419	3.56202e-05	0.000340101	7.10703	0.0988056	8.3518	0.127431	-1.24477	ENSG00000133393.12	FOPNL	protein_coding,nonsense_mediated_decay	chr16:15865720-15888625	347.251	306.415	130.84	144.197
ENSG00000158615.8	499.272	-1.18721	0.287185	-4.13395	3.56586e-05	0.000340114	8.3306	0.270387	9.53098	0.0433208	-1.20039	ENSG00000158615.8	PPP1R15B	protein_coding	chr1:204403387-204411791	755.171	723.753	281.471	367.048
ENSG00000103876.11	1343.61	1.26629	0.30632	4.13388	3.5669e-05	0.000340114	10.2732	0.610926	9.07008	0.0547803	1.20316	ENSG00000103876.11	FAH	retained_intron,nonsense_mediated_decay,protein_coding,processed_transcript	chr15:80152490-80186946	551.61	522.744	1669.03	916.8
ENSG00000162402.13	947.38	-1.14607	0.277266	-4.13345	3.57356e-05	0.000340522	9.48149	0.377054	10.6499	0.134261	-1.16841	ENSG00000162402.13	USP24	processed_transcript,nonsense_mediated_decay,protein_coding,retained_intron	chr1:55066359-55215113	1715.5	1503.89	593.728	859.449
ENSG00000063244.12	3945.11	1.14138	0.2762	4.13242	3.58964e-05	0.000341828	11.8861	0.459245	10.7795	0.0854053	1.10657	ENSG00000063244.12	U2AF2	retained_intron,protein_coding,nonsense_mediated_decay	chr19:55654146-55674715	1685.16	1832.36	4739.93	3021.59
ENSG00000061987.14	502.019	-1.18254	0.286174	-4.13225	3.59227e-05	0.00034185	8.62599	0.441168	9.84365	0.000680827	-1.21766	ENSG00000061987.14	MON2	processed_transcript,protein_coding,retained_intron,nonsense_mediated_decay	chr12:62466817-62600479	918.019	918.633	317.754	489.943
ENSG00000214087.8	759.446	1.23887	0.299832	4.13188	3.59815e-05	0.000342182	9.6015	0.460497	8.3989	0.0372661	1.20259	ENSG00000214087.8	ARL16	retained_intron,protein_coding,nonsense_mediated_decay	chr17:81681174-81683924	343.259	330.928	973.054	619.393
ENSG00000143756.11	343.948	-1.27528	0.30869	-4.13127	3.60769e-05	0.000342278	7.95957	0.0450574	9.23306	0.076486	-1.27349	ENSG00000143756.11	FBXO28	retained_intron,protein_coding,nonsense_mediated_decay	chr1:224114087-224162047	624.253	579.125	242.989	253.984
ENSG00000104343.19	89.4923	-1.57888	0.382178	-4.13128	3.60748e-05	0.000342278	5.92005	0.347119	7.50785	0.27287	-1.58781	ENSG00000104343.19	UBE2W	protein_coding,nonsense_mediated_decay	chr8:73780097-73878910	207.552	158.723	50.5768	71.2794
ENSG00000198740.8	244.719	-1.64116	0.39726	-4.1312	3.60872e-05	0.000342278	7.36132	0.712757	9.06101	0.412442	-1.6997	ENSG00000198740.8	ZNF652	processed_transcript,protein_coding,nonsense_mediated_decay	chr17:49289206-49362473	435.86	653.277	115.447	232.682
ENSG00000269825.1	69.9373	-1.70035	0.41155	-4.13158	3.60273e-05	0.000342278	5.40422	0.112213	7.08578	0.284455	-1.68156	ENSG00000269825.1	CTD-3099C6.9	sense_intronic	chr19:52650437-52653284	155.664	117.663	39.5819	44.2424
ENSG00000198720.12	319.611	1.26366	0.305904	4.13089	3.61356e-05	0.000342511	8.28887	0.414083	7.05053	0.132408	1.23834	ENSG00000198720.12	ANKRD13B	retained_intron,protein_coding,nonsense_mediated_decay	chr17:29589769-29614761	123.733	140.951	382.625	254.803
ENSG00000165698.15	175.852	1.47953	0.358179	4.13071	3.61641e-05	0.000342554	7.73225	0.535623	6.30399	0.0337119	1.42827	ENSG00000165698.15	SPACA9	protein_coding	chr9:132878027-132890201	79.8278	77.2166	275.973	163.041
ENSG00000161013.16	5523.35	1.04474	0.252973	4.12983	3.63026e-05	0.000343639	12.7026	0.272603	11.6697	0.0745441	1.03292	ENSG00000161013.16	MGAT4B	processed_transcript,nonsense_mediated_decay,protein_coding,retained_intron	chr5:179797597-179806952	3140.42	3378.53	7618.41	5831.8
ENSG00000126773.12	572.3	-1.17566	0.284687	-4.12966	3.63297e-05	0.000343669	8.81527	0.432412	10.0222	0.111096	-1.20694	ENSG00000126773.12	PCNX4	processed_transcript,nonsense_mediated_decay,protein_coding,retained_intron	chr14:60091911-60169133	984.276	1097.58	363.933	556.307
ENSG00000115159.15	310.855	-1.31573	0.318638	-4.12922	3.63998e-05	0.000344105	7.66514	0.557672	9.03074	0.199873	-1.3656	ENSG00000115159.15	GPD2	processed_transcript,protein_coding,retained_intron,nonsense_mediated_decay	chr2:156435290-156613735	576.357	473.718	153.929	266.274
ENSG00000130787.13	468.978	1.13043	0.27378	4.12896	3.64415e-05	0.000344165	8.57575	0.071777	7.44141	0.166986	1.13435	ENSG00000130787.13	HIP1R	protein_coding,retained_intron,processed_transcript	chr12:122834453-122862960	159.656	188.139	394.719	367.867
ENSG00000007520.3	935.597	1.24095	0.300554	4.12887	3.64543e-05	0.000344165	9.82262	0.546308	8.63231	0.0468271	1.1903	ENSG00000007520.3	TSR3	protein_coding,nonsense_mediated_decay	chr16:1349240-1351911	405.525	387.309	1183.06	692.311
ENSG00000166263.13	119.415	-1.5293	0.370408	-4.12871	3.64812e-05	0.000344192	6.31045	0.395822	7.8523	0.285952	-1.54185	ENSG00000166263.13	STXBP4	protein_coding,retained_intron	chr17:54968727-55173632	200.368	265.356	64.8703	95.8585
ENSG00000130340.15	945.52	-1.1844	0.28689	-4.1284	3.65291e-05	0.000344417	9.54178	0.477469	10.7657	0.0642206	-1.22389	ENSG00000130340.15	SNX9	protein_coding	chr6:157700387-157945077	1796.12	1686.51	589.33	941.379
ENSG00000135250.16	304.304	-1.28243	0.310663	-4.12804	3.65874e-05	0.00034474	7.74248	0.473199	9.06412	0.106985	-1.32163	ENSG00000135250.16	SRPK2	processed_transcript,protein_coding,retained_intron,nonsense_mediated_decay	chr7:105110704-105399308	563.584	507.424	169.322	269.551
ENSG00000156931.15	349.973	-1.24228	0.301027	-4.1268	3.67839e-05	0.000346364	7.96415	0.469258	9.24571	0.0793386	-1.28156	ENSG00000156931.15	VPS8	processed_transcript,protein_coding,retained_intron,nonsense_mediated_decay	chr3:184812143-185052614	630.639	583.414	197.909	313.793
ENSG00000118046.14	1366.47	1.20906	0.293043	4.12587	3.69333e-05	0.000347542	10.2548	0.508005	9.08883	0.0683939	1.16601	ENSG00000118046.14	STK11	retained_intron,protein_coding,nonsense_mediated_decay	chr19:1177558-1228435	526.065	562.578	1566.78	952.03
ENSG00000157077.14	350.96	-1.24638	0.302115	-4.12551	3.69921e-05	0.000347638	8.16675	0.301536	9.42957	0.0299935	-1.26282	ENSG00000157077.14	ZFYVE9	retained_intron,protein_coding,processed_transcript	chr1:52142094-52346686	699.291	679.016	247.387	332.637
ENSG00000177469.12	31133.7	1.15002	0.278756	4.12553	3.69881e-05	0.000347638	15.4123	0.483961	14.2982	0.155487	1.11401	ENSG00000177469.12	PTRF	protein_coding	chr17:42402452-42423517	18667.7	21741.4	55279.4	34397.6
ENSG00000107771.15	532.464	-1.06974	0.259377	-4.12429	3.71882e-05	0.000348802	8.79678	0.0512192	9.86626	0.0422036	-1.06948	ENSG00000107771.15	CCSER2	processed_transcript,protein_coding	chr10:84328586-84518521	952.345	913.73	433.201	455.533
ENSG00000166004.14	78.2097	-1.68799	0.409297	-4.12413	3.72134e-05	0.000348802	5.43872	0.276116	7.13556	0.00559782	-1.69684	ENSG00000166004.14	CEP295	processed_transcript,protein_coding	chr11:93661639-93730358	140.497	139.725	37.3829	49.1582
ENSG00000115286.19	1037.76	1.41674	0.343507	4.12435	3.71783e-05	0.000348802	9.35445	0.763267	8.03357	0.112537	1.32087	ENSG00000115286.19	NDUFS7	retained_intron,processed_transcript,protein_coding,nonsense_mediated_decay	chr19:1383527-1395589	247.466	276.386	951.064	449.797
ENSG00000105738.10	2818.86	1.07205	0.259942	4.1242	3.72033e-05	0.000348802	11.543	0.38307	10.491	0.168784	1.05206	ENSG00000105738.10	SIPA1L3	processed_transcript,protein_coding,retained_intron,nonsense_mediated_decay	chr19:37907228-38208372	1324.34	1562.72	3599.75	2472.66
ENSG00000143393.16	4684.77	1.20727	0.292829	4.1228	3.74296e-05	0.000350142	12.2182	0.593079	11.0705	0.0520609	1.14768	ENSG00000143393.16	PI4KB	retained_intron,protein_coding	chr1:151291797-151327715	2205.64	2095.88	6371.58	3562.33
ENSG00000064651.13	225.832	-1.36694	0.331545	-4.12294	3.7406e-05	0.000350142	7.41186	0.381705	8.79589	0.225024	-1.38403	ENSG00000064651.13	SLC12A2	retained_intron,processed_transcript,protein_coding,nonsense_mediated_decay	chr5:128083766-128189688	397.542	495.78	140.735	204.826
ENSG00000198554.11	65.7696	-1.85515	0.449944	-4.12307	3.73852e-05	0.000350142	4.4554	0.27296	6.30087	0.267977	-1.84547	ENSG00000198554.11	WDHD1	retained_intron,protein_coding,nonsense_mediated_decay	chr14:54938950-55027105	89.4071	68.637	18.6914	24.5791
ENSG00000123989.13	3357.33	1.04113	0.252597	4.1217	3.76091e-05	0.000351233	12.0305	0.282683	10.9929	0.240059	1.03757	ENSG00000123989.13	CHPF	protein_coding	chr2:219538947-219543787	1811.29	2291.99	4804.8	3641.8
ENSG00000173517.10	1985.67	-1.38582	0.336213	-4.12187	3.75814e-05	0.000351233	10.5758	0.798776	12.0689	0.0802002	-1.49311	ENSG00000173517.10	PEAK1	retained_intron,protein_coding,processed_transcript	chr15:77100656-77420144	4130.29	4468.15	1031.33	2257.18
ENSG00000105193.8	9456.31	1.14141	0.276932	4.12163	3.76198e-05	0.000351233	12.9416	0.513811	11.8454	0.00581245	1.09621	ENSG00000105193.8	RPS16	retained_intron,protein_coding	chr19:39433207-39435948	3668.88	3689.85	10119.8	6115.28
ENSG00000128829.11	1397.04	-1.03876	0.252041	-4.12141	3.76566e-05	0.000351347	10.2805	0.160857	11.3101	0.285096	-1.02956	ENSG00000128829.11	EIF2AK4	retained_intron,TEC,protein_coding,processed_transcript	chr15:39934146-40035591	2919.3	2207.41	1148.97	1345.3
ENSG00000151553.14	427.781	-1.26875	0.307926	-4.12031	3.78367e-05	0.000352797	8.36938	0.398129	9.66654	0.0209805	-1.29716	ENSG00000151553.14	FAM160B1	protein_coding	chr10:114821744-114899832	803.866	820.58	271.575	401.459
ENSG00000121653.11	802.757	1.22857	0.29819	4.12008	3.7874e-05	0.000352916	9.25925	0.537878	8.07629	0.127483	1.18295	ENSG00000121653.11	MAPK8IP1	retained_intron,protein_coding	chr11:45885651-45906465	253.054	286.805	797.135	470.28
ENSG00000175550.7	4742.05	1.24827	0.303037	4.1192	3.80191e-05	0.000354037	12.0991	0.596924	10.9068	0.16969	1.19231	ENSG00000175550.7	DRAP1	retained_intron,protein_coding	chr11:65919257-65921561	2085.9	1766.18	5877.9	3273.94
ENSG00000086065.13	333.51	-1.3337	0.323801	-4.11889	3.80703e-05	0.000354284	7.99926	0.419608	9.33074	0.449867	-1.33148	ENSG00000086065.13	CHMP5	processed_transcript,protein_coding	chr9:33264879-33282069	802.269	516.003	207.805	313.793
ENSG00000033867.16	790.683	-1.05879	0.257083	-4.11849	3.81369e-05	0.000354673	9.38794	0.0538879	10.4449	0.113108	-1.05694	ENSG00000033867.16	SLC4A7	retained_intron,protein_coding,nonsense_mediated_decay	chr3:27372721-27484420	1472.82	1318.2	652.001	687.395
ENSG00000143384.12	2461.18	-1.22546	0.297573	-4.11818	3.81873e-05	0.000354912	10.897	0.601584	12.1845	0.0424963	-1.28746	ENSG00000143384.12	MCL1	processed_transcript,protein_coding	chr1:150574551-150579738	4752.15	4558.23	1419.45	2560.32
ENSG00000174903.15	6257.86	1.19645	0.290552	4.11786	3.82414e-05	0.000355184	12.6919	0.567361	11.5495	0.0731814	1.1424	ENSG00000174903.15	RAB1B	protein_coding	chr11:66268533-66277492	2891.36	3106.44	8737.69	5010.04
ENSG00000106153.12	2785.89	1.15457	0.28042	4.11728	3.83372e-05	0.000355612	11.5792	0.513547	10.4698	0.000190483	1.10948	ENSG00000106153.12	CHCHD2	retained_intron,protein_coding	chr7:56101569-56106576	1417.74	1417.48	3935.1	2378.44
ENSG00000099977.13	364.038	1.32073	0.320771	4.11736	3.8323e-05	0.000355612	8.77808	0.568037	7.5088	0.167133	1.26928	ENSG00000099977.13	DDT	retained_intron,protein_coding	chr22:23971365-23980469	197.175	167.303	579.434	331.818
ENSG00000164741.14	4338.63	-1.04768	0.25452	-4.1163	3.84997e-05	0.000356108	11.8874	0.384748	12.9596	0.0822116	-1.07221	ENSG00000164741.14	DLC1	processed_transcript,protein_coding,retained_intron	chr8:13083361-13604610	7650.69	8292.82	3136.86	4574.17
ENSG00000102595.19	231.056	-1.59792	0.388201	-4.11621	3.85149e-05	0.000356108	7.171	0.443613	8.78213	0.34526	-1.61112	ENSG00000102595.19	UGGT2	processed_transcript,protein_coding,retained_intron	chr13:95801580-96053482	371.199	520.906	115.447	178.608
ENSG00000137802.13	1244.03	1.23749	0.3006	4.11674	3.84261e-05	0.000356108	10.4722	0.572484	9.29022	0.052215	1.18198	ENSG00000137802.13	MAPKBP1	retained_intron,processed_transcript,protein_coding,nonsense_mediated_decay	chr15:41774434-41827855	641.815	609.766	1880.14	1072.47
ENSG00000007376.7	990.993	1.45751	0.354068	4.11645	3.84751e-05	0.000356108	9.16579	0.572104	7.76455	0.0284645	1.40125	ENSG00000007376.7	RPUSD1	protein_coding,nonsense_mediated_decay	chr16:784974-788397	213.938	220.006	759.752	433.411
ENSG00000126934.13	4665.42	1.18878	0.288778	4.11658	3.84534e-05	0.000356108	11.9031	0.580776	10.7718	0.0155298	1.13128	ENSG00000126934.13	MAP2K2	retained_intron,protein_coding,processed_transcript	chr19:4090321-4124129	1734.66	1761.27	5090.67	2880.67
ENSG00000011454.16	667.549	-1.30351	0.316694	-4.116	3.85511e-05	0.000356213	8.85678	0.579164	10.2184	0.0674815	-1.36164	ENSG00000011454.16	RABGAP1	processed_transcript,protein_coding,retained_intron,nonsense_mediated_decay	chr9:122940833-123104866	1230.94	1152.12	348.54	615.297
ENSG00000118564.14	407.539	-1.22188	0.296884	-4.11568	3.86045e-05	0.000356476	8.25467	0.462393	9.50833	0.206813	-1.25366	ENSG00000118564.14	FBXL5	retained_intron,processed_transcript,protein_coding,nonsense_mediated_decay	chr4:15604539-15681679	805.462	657.567	242.989	382.615
ENSG00000173039.18	3195.01	1.11738	0.271514	4.11535	3.86587e-05	0.000356746	11.5502	0.457106	10.4656	0.128025	1.08461	ENSG00000173039.18	RELA	retained_intron,protein_coding,nonsense_mediated_decay	chr11:65653596-65663094	1327.54	1505.11	3751.48	2396.46
ENSG00000225733.5	424.737	-1.34425	0.326679	-4.1149	3.8734e-05	0.000356999	8.27243	0.620752	9.68446	0.0350493	-1.41203	ENSG00000225733.5	FGD5-AS1	antisense	chr3:14920347-14948424	836.595	808.323	227.596	418.664
ENSG00000198791.11	449.628	-1.30778	0.317816	-4.11489	3.8736e-05	0.000356999	8.3589	0.441855	9.69451	0.206677	-1.33561	ENSG00000198791.11	CNOT7	retained_intron,processed_transcript,protein_coding,nonsense_mediated_decay	chr8:17224964-17246878	916.423	748.266	263.879	407.194
ENSG00000213020.9	140.57	-1.57386	0.382505	-4.11463	3.87804e-05	0.000357178	6.55734	0.744976	8.22947	0.0675006	-1.67213	ENSG00000213020.9	ZNF611	processed_transcript,protein_coding,retained_intron,nonsense_mediated_decay	chr19:52702813-52735073	309.732	289.869	64.8703	135.185
ENSG00000189266.11	160.822	-1.38033	0.335497	-4.11427	3.88399e-05	0.000357497	6.86907	0.469693	8.29023	0.00795391	-1.42116	ENSG00000189266.11	PNRC2	protein_coding	chr1:23959109-23963462	311.328	313.769	92.3577	146.655
ENSG00000099800.7	1187.1	1.34137	0.32605	4.11401	3.88845e-05	0.000357677	9.91297	0.568308	8.62479	0.100959	1.28818	ENSG00000099800.7	TIMM13	protein_coding	chr19:2425624-2427894	375.191	414.273	1273.22	729.18
ENSG00000071553.16	3791.91	1.20437	0.29277	4.1137	3.89371e-05	0.000357932	12.1278	0.603103	10.9853	0.0298734	1.14252	ENSG00000071553.16	ATP6AP1	retained_intron,processed_transcript,protein_coding,nonsense_mediated_decay	chrX:154428632-154436516	1997.29	2056.66	6014.24	3329.65
ENSG00000197780.9	215.879	-1.28736	0.312992	-4.11307	3.90432e-05	0.000358677	7.52093	0.353733	8.82781	0.153259	-1.30688	ENSG00000197780.9	TAF13	protein_coding,nonsense_mediated_decay	chr1:109062486-109076002	489.344	421.014	153.929	217.935
ENSG00000053770.11	164.395	-1.31064	0.318673	-4.11281	3.90878e-05	0.000358856	6.92846	0.220127	8.24744	0.0209861	-1.31897	ENSG00000053770.11	AP5M1	retained_intron,processed_transcript,protein_coding,nonsense_mediated_decay	chr14:57268909-57298742	306.539	300.287	108.85	135.185
ENSG00000067221.13	806.489	1.41318	0.343629	4.11253	3.91352e-05	0.000359061	9.71817	0.44003	8.33873	0.00974961	1.37943	ENSG00000067221.13	STOML1	retained_intron,protein_coding	chr15:73978923-73994622	321.706	324.8	1044.52	678.383
ENSG00000131143.8	5781.98	1.05604	0.256805	4.1122	3.91908e-05	0.000359341	12.7225	0.401443	11.6941	0.00338527	1.02835	ENSG00000131143.8	COX4I1	processed_transcript,nonsense_mediated_decay,protein_coding,retained_intron	chr16:85798633-85807044	3318.44	3307.45	8227.53	5550.78
ENSG00000139350.11	87.0103	-1.65225	0.40181	-4.11202	3.92207e-05	0.000359385	5.47465	0.387026	7.14508	0.176356	-1.67043	ENSG00000139350.11	NEDD1	processed_transcript,protein_coding,nonsense_mediated_decay	chr12:96907223-96953777	129.321	153.82	36.2834	53.2547
ENSG00000175756.13	2134.56	1.29418	0.314765	4.11158	3.92965e-05	0.000359849	10.6806	0.630662	9.45412	0.00937694	1.2265	ENSG00000175756.13	AURKAIP1	processed_transcript,protein_coding	chr1:1373730-1375495	697.695	704.142	2235.28	1204.38
ENSG00000128513.14	48.5942	-2.00065	0.486642	-4.11114	3.93709e-05	0.00036007	4.50322	0.0803887	6.47797	0.0190282	-1.97474	ENSG00000128513.14	POT1	retained_intron,processed_transcript,protein_coding,nonsense_mediated_decay	chr7:124822386-124929983	87.8106	89.4732	23.0894	21.3019
ENSG00000277791.4	3480.27	1.20127	0.292188	4.11129	3.93462e-05	0.00036007	11.6635	0.586222	10.5209	0.00229949	1.14265	ENSG00000277791.4	PSMB3	retained_intron,protein_coding,nonsense_mediated_decay	chr17:38752736-38764231	1470.43	1467.12	4323.22	2433.33
ENSG00000125505.16	5029.88	1.18841	0.289086	4.11091	3.94104e-05	0.000360202	12.6748	0.512608	11.53	0.0887564	1.14481	ENSG00000125505.16	MBOAT7	retained_intron,processed_transcript,protein_coding,nonsense_mediated_decay	chr19:54173412-54189882	2830.69	3088.05	8405.65	5085.41
ENSG00000137145.20	351.671	-1.14833	0.279413	-4.1098	3.95996e-05	0.0003617	8.17448	0.250073	9.33397	0.0454673	-1.15949	ENSG00000137145.20	DENND4C	retained_intron,protein_coding,nonsense_mediated_decay	chr9:19230435-19373545	630.639	659.405	255.083	326.083
ENSG00000143952.19	162.319	-1.38208	0.336345	-4.10912	3.97178e-05	0.000361856	6.8106	0.411304	8.22336	0.0761493	-1.41276	ENSG00000143952.19	VPS54	protein_coding,nonsense_mediated_decay	chr2:63892146-64019072	309.732	287.417	91.2582	136.824
ENSG00000149930.17	3323.49	1.14338	0.278227	4.10952	3.96474e-05	0.000361856	11.8611	0.4698	10.7524	0.131907	1.10871	ENSG00000149930.17	TAOK2	retained_intron,protein_coding	chr16:29973641-29992261	1616.51	1839.72	4682.75	2954.41
ENSG00000172301.10	1001.29	1.17714	0.286452	4.10936	3.96751e-05	0.000361856	10.1266	0.491069	8.98594	0.173769	1.14068	ENSG00000172301.10	COPRS	protein_coding,nonsense_mediated_decay	chr17:31851864-31859337	551.61	465.138	1421.65	878.293
ENSG00000104812.14	3059.7	1.30123	0.316659	4.10925	3.96952e-05	0.000361856	11.7621	0.655341	10.5321	0.106897	1.23	ENSG00000104812.14	GYS1	retained_intron,protein_coding,processed_transcript	chr19:48968125-48993310	1559.83	1404.61	4788.3	2518.54
ENSG00000169020.9	882.974	1.14521	0.278797	4.10769	3.99632e-05	0.000363861	10.2474	0.447187	9.13592	0.0567649	1.11146	ENSG00000169020.9	ATP5I	protein_coding,retained_intron,processed_transcript	chr4:672436-674338	577.953	546.645	1512.91	975.79
ENSG00000063177.12	14253.4	1.18863	0.289384	4.10744	4.00076e-05	0.000364034	13.3991	0.567368	12.2656	0.0031157	1.13359	ENSG00000063177.12	RPL18	protein_coding,retained_intron,non_stop_decay,nonsense_mediated_decay	chr19:48615328-48619536	4915.79	4930.83	14266	8179.92
ENSG00000138735.15	5500.95	-1.55906	0.379609	-4.10702	4.00805e-05	0.000364132	11.914	0.649817	13.545	0.0230755	-1.63104	ENSG00000138735.15	PDE5A	retained_intron,protein_coding,processed_transcript	chr4:119494395-119628991	11817.7	12088.1	2805.91	5305.81
ENSG00000086827.8	223.949	-1.40623	0.342417	-4.10679	4.01201e-05	0.000364132	7.10138	0.485291	8.54942	0.0905418	-1.44804	ENSG00000086827.8	ZW10	protein_coding,nonsense_mediated_decay	chr11:113733187-113773811	391.156	357.893	107.751	173.692
ENSG00000111640.14	132910	1.14768	0.279458	4.10683	4.01128e-05	0.000364132	16.8219	0.531826	15.7217	0.0744278	1.10018	ENSG00000111640.14	GAPDH	retained_intron,protein_coding	chr12:6533927-6538374	52101.2	56044.6	150344	89263.9
ENSG00000108509.20	1624.94	1.22106	0.297301	4.10717	4.00539e-05	0.000364132	10.7878	0.590379	9.62568	0.0549542	1.16212	ENSG00000108509.20	CAMTA2	retained_intron,processed_transcript,protein_coding,nonsense_mediated_decay	chr17:4967992-4987652	811.05	768.489	2360.62	1323.17
ENSG00000238227.7	1310.65	1.40903	0.343114	4.10659	4.0154e-05	0.000364209	9.83632	0.728875	8.51157	0.174868	1.32475	ENSG00000238227.7	C9orf69	protein_coding,nonsense_mediated_decay	chr9:136114581-136118863	334.478	397.114	1306.2	639.056
ENSG00000119927.13	86.7953	-1.6086	0.391775	-4.10594	4.02676e-05	0.000365008	5.71197	0.142633	7.30216	0.323082	-1.5902	ENSG00000119927.13	GPAM	processed_transcript,protein_coding	chr10:112149864-112215377	184.402	134.21	48.3778	55.7126
ENSG00000184216.13	7128.49	1.39151	0.338916	4.10577	4.02973e-05	0.000365046	12.1993	0.760613	10.9054	0.0387034	1.29381	ENSG00000184216.13	IRAK1	processed_transcript,protein_coding,retained_intron,nonsense_mediated_decay	chrX:154010500-154019980	1881.54	1954.32	6826.77	3238.71
ENSG00000173114.12	321.818	-1.40871	0.343237	-4.10418	4.05758e-05	0.000367336	8.01608	0.683093	9.49597	0.243847	-1.47989	ENSG00000173114.12	LRRN3	processed_transcript,protein_coding	chr7:111091006-111125454	640.219	813.226	184.715	361.313
ENSG00000136636.12	288.261	-1.31757	0.3211	-4.1033	4.07301e-05	0.00036824	7.52864	0.468943	8.88632	0.0302101	-1.35768	ENSG00000136636.12	KCTD3	processed_transcript,protein_coding	chr1:215567392-215621807	479.765	465.751	146.233	231.863
ENSG00000171302.16	2696.55	1.16836	0.284747	4.10317	4.07527e-05	0.00036824	11.6946	0.522474	10.5729	0.0133628	1.12173	ENSG00000171302.16	CANT1	retained_intron,processed_transcript,protein_coding,nonsense_mediated_decay	chr17:78991717-79009867	1512.74	1532.69	4281.44	2565.24
ENSG00000169738.7	741.077	1.341	0.326803	4.1034	4.0713e-05	0.00036824	9.10168	0.709448	7.84581	0.00312829	1.25587	ENSG00000169738.7	DCXR	retained_intron,processed_transcript,protein_coding,nonsense_mediated_decay	chr17:82035136-82037732	229.904	229.199	777.344	387.53
ENSG00000198363.17	5379.72	-1.15827	0.282324	-4.10263	4.08484e-05	0.000368872	12.0324	0.312708	13.2054	0.113084	-1.17305	ENSG00000198363.17	ASPH	retained_intron,protein_coding,processed_transcript	chr8:61500556-61714640	9983.26	8935.68	3593.15	4882.23
ENSG00000167778.8	1217.81	1.3489	0.32885	4.10188	4.09815e-05	0.000369607	10.6449	0.703112	9.3798	0.0219101	1.26511	ENSG00000167778.8	SPRYD3	retained_intron,protein_coding,nonsense_mediated_decay	chr12:53064316-53079420	658.579	672.888	2259.46	1133.92
ENSG00000100605.16	585.718	1.15019	0.280402	4.10194	4.09704e-05	0.000369607	9.02793	0.323901	7.88262	0.257132	1.14531	ENSG00000100605.16	ITPK1	processed_transcript,protein_coding	chr14:92936914-93116320	207.552	267.194	611.32	444.882
ENSG00000182544.8	1169.03	1.19146	0.290496	4.10147	4.10529e-05	0.000369894	10.1133	0.506755	8.96293	0.115775	1.15036	ENSG00000182544.8	MFSD5	processed_transcript,protein_coding	chr12:53251251-53254405	470.984	527.647	1419.45	863.546
ENSG00000012061.15	2859.97	1.30967	0.319322	4.1014	4.10649e-05	0.000369894	11.4275	0.755335	10.2144	0.00188574	1.21312	ENSG00000012061.15	ERCC1	processed_transcript,protein_coding,retained_intron,nonsense_mediated_decay	chr19:45407333-45478828	1188.64	1186.44	3987.87	1901.6
ENSG00000131724.10	848.221	-1.32975	0.324514	-4.09766	4.17349e-05	0.000375693	9.34135	0.57329	10.7276	0.0666955	-1.38621	ENSG00000131724.10	IL13RA1	processed_transcript,protein_coding	chrX:118727572-118794539	1751.42	1640.55	489.276	858.63
ENSG00000129534.13	30.9718	-2.87194	0.700997	-4.09693	4.18662e-05	0.000376638	2.5069	1.51954	5.62941	0.717464	-3.12251	ENSG00000129534.13	MIS18BP1	retained_intron,processed_transcript,protein_coding,nonsense_mediated_decay	chr14:45203190-45253540	34.3259	69.8627	2.19899	11.4702
ENSG00000095906.16	1092.83	1.38546	0.338218	4.09634	4.19738e-05	0.000377369	9.49676	0.651934	8.16627	0.306769	1.33049	ENSG00000095906.16	NUBP2	retained_intron,processed_transcript,protein_coding,nonsense_mediated_decay	chr16:1782901-1789191	246.668	333.38	993.944	524.354
ENSG00000171159.4	660.042	1.17337	0.286467	4.096	4.20348e-05	0.00037768	9.63685	0.384996	8.47926	0.223708	1.15759	ENSG00000171159.4	C9orf16	processed_transcript,protein_coding	chr9:128160260-128163928	319.311	397.727	960.959	658.72
[truncated: 56,625 more rows]

## Sheet: IPA Analysis - All Pathways
Dataset of ingenuity pathway analysis displaying all downregulated pathways in senescent WI-38 cells depleted of G3BP1.
[truncated: 597 more rows]

[truncated: 2 more sheets: IPA Analysis - Cell Cycle, IPA Analysis - ImmuneCyto]
