# Supplementary material for: G3BP1 controls the senescence-associated secretome and its impact on cancer progression
Source: Nat Commun. 2020 Oct 5;11:4979. doi: 10.1038/s41467-020-18734-9 (PMC7536198; doi:10.1038/s41467-020-18734-9)
Supplement: Supplementary file 5 — Supplementary Data 2 [file 41467_2020_18734_MOESM5_ESM.xlsx]

## Sheet: Sheet1
	LEGEND
	ENTRY	DEFINITION		DESCRIPTION
	FI	Fluorescent Intensity		Fluorescent Intensity is the median FI value of the bead population for a specific analyte.
	Obs Conc	Observed Concentration		The corresponding concentration of the FI calculated with the standard curve.
	Exp Conc	Expected Concentration		The assay's designated concentration values.
	OOR	Out of Range (cubic spline curve)		Check the FI value to determine if the result is above or below the curve. See OOR > and OOR < below.
	OOR >	Out of Range Above the 4 or 5		For data analysis purposes, OOR > can either be designated at the highest standard curve
		Parameter Logistic Standard Curve		value or as the highest extrapolated value obtained for the particular analyte.
	OOR <	Out of Range Below the 4 or 5		For data analysis purposes, OOR < can either be designated as 0 pg/mL or as the lowest
		Parameter Logistic Standard Curve		value obtained for the particular analyte.
	Orange Data	Extrapolated Value		Extrapolated data means the sample's signals were outside of the curve, yet the
				mathematical formula of the curve allowed for a calculation of the FI value.
	Blank Cell or ---	Value not available		Result eliminated as an outlier or standard curve point eliminated as insignificant.
		Low Bead Count		The sample interfered with the analyte's beads resulting in low bead count - data may be less accurate.
		Value not available		The sample interfered with the analyte's beads rendering the beads unreadable.
	Blue Data	Partially Filtered		Sample did not pass through 0.22µm filter, filter was pierced to allow remaining sample volume through.
		Sample Saturation		Saturation may be occurring due to high analyte concentrations. Retesting with a dilution factor may be
				necessary to distinguish sample trends
		Low Sample Volume		Insufficient sample volume, sample was run with less volume than necessary.
	Notes:
	1. The observed 2 fold increase in dilution for samples in this data set is a function of the assay standard. Eve Technologies does NOT dilute samples in the traditional sense for the Human High Sensitivity 14-Plex, however the way the standard is prepared and run produces a 2 fold dilution (the protocol for which is supplied by the manufacturer and followed accordingly).
	2. Due to assay limitations, high %CV’s are common for low signal results (i.e. Low FI values) for replicate samples.
	3. If your results are very high (i.e. FI values are close to the high standard values), saturation may be occurring due to high analyte concentrations. Retesting with a dilution factor may be necessary to distinguish sample trends. For cost-effective retesting, It may be possible to retest using a smaller panel or custom-plex kit.
	4. The typical regression applied against standard curve FI to calculate observed concentration is cubic spline.
	5. For samples which exhibit an FI below the lowest standard point for a particluar analyte a point-to-point semi-log regression may be applied if detectable trends between samples are observed: even though FI is below the first standard point this is not below the assays lowest point of detection for the analyte.
	6. If your samples have a dilution factor, the observed concentration results are multiplied by the dilution factor. Low signal results (i.e. Low FI values) from a diluted sample may generate an inflated observed concentration due to this multiplication.
	7. It is not recommended to directly analyze and compare individual analyte results from samples that have different dilutions for the same analyte. Different dilutions cause an uncontrolled variable such as sample matrix changes and changes with the range of signals and how it compares to a non-linear standard curve.
	RESULTS
				Units: pg/mL			Units: pg/mL			Units: pg/mL			Units: pg/mL			Units: pg/mL			Units: pg/mL			Units: pg/mL			Units: pg/mL			Units: pg/mL			Units: pg/mL			Units: pg/mL			Units: pg/mL			Units: pg/mL			Units: pg/mL
			IL-10 (27)	IL-10 (27)	IL-10 (27)	GM-CSF (20)	GM-CSF (20)	GM-CSF (20)	IFNy (25)	IFNy (25)	IFNy (25)	IL-12(p70) (33)	IL-12(p70) (33)	IL-12(p70) (33)	IL-1b (46)	IL-1b (46)	IL-1b (46)	IL-2 (48)	IL-2 (48)	IL-2 (48)	IL-5 (55)	IL-5 (55)	IL-5 (55)	IL-13 (35)	IL-13 (35)	IL-13 (35)	IL-17A (39)	IL-17A (39)	IL-17A (39)	IL-4 (53)	IL-4 (53)	IL-4 (53)	IL-23 (54)	IL-23 (54)	IL-23 (54)	IL-6 (57)	IL-6 (57)	IL-6 (57)	IL-8 (63)	IL-8 (63)	IL-8 (63)	TNFa (75)	TNFa (75)	TNFa (75)
	Description	Dilution	FI	Obs Conc	Exp Conc	FI	Obs Conc	Exp Conc	FI	Obs Conc	Exp Conc	FI	Obs Conc	Exp Conc	FI	Obs Conc	Exp Conc	FI	Obs Conc	Exp Conc	FI	Obs Conc	Exp Conc	FI	Obs Conc	Exp Conc	FI	Obs Conc	Exp Conc	FI	Obs Conc	Exp Conc	FI	Obs Conc	Exp Conc	FI	Obs Conc	Exp Conc	FI	Obs Conc	Exp Conc	FI	Obs Conc	Exp Conc
	Standard 1	1	21	0.37	0.37	28.5	0.29	0.31	10	0.15	0.15	19.5	0.12	0.12	127	0.2	0.12	28.5	0.12	0.12	28	0.12	0.12	---		0.06	15	0.18	0.18	9	0.46	0.46	---		1.98	20	0.05	0.05	13	0.08	0.08	34	0.11	0.11
	Standard 2	1	57.5	1.46	1.46	61.8	1.34	1.22	18.5	0.61	0.61	47.3	0.49	0.49	151.8	0.39	0.49	45.8	0.49	0.49	93	0.5	0.49	17	0.24	0.24	22.5	0.73	0.73	15	1.83	1.83	11	7.93	7.93	34.5	0.18	0.18	23	0.31	0.31	71.8	0.42	0.43
	Standard 3	1	177	5.86	5.86	180.3	4.48	4.88	50	2.44	2.44	160.5	1.95	1.95	381	1.91	1.95	95	1.95	1.95	353.5	1.85	1.95	34	0.98	0.98	54.8	2.93	2.93	35	7.32	7.32	18	31.74	31.74	92	0.73	0.73	60	1.22	1.22	218.8	1.58	1.71
	Standard 4	1	715	23.44	23.44	897.8	21.14	19.53	256	9.77	9.77	693	7.81	7.81	1563.5	9.43	7.81	373	7.81	7.81	1705	8.64	7.81	143	3.91	3.91	198	11.72	11.72	136.5	29.3	29.3	46.8	126.95	126.95	436.3	2.93	2.93	240.8	4.88	4.88	1029.5	7.83	6.84
	Standard 5	1	2406.5	93.75	93.75	3249	77.25	78.13	872.5	39.06	39.06	2301.5	31.25	31.25	3861.5	27.39	31.25	1327.5	31.25	31.25	5263.5	29.96	31.25	626.5	15.62	15.63	673.8	46.87	46.88	496.5	117.19	117.19	159.5	507.81	507.81	1912	11.72	11.72	894.8	19.53	19.53	3494.3	26.87	27.34
	Standard 6	1	6836	375	375	9477.5	296.96	312.5	3640.5	156.25	156.25	6499	125	125	10339.5	120.73	125	4714	125	125	12913.3	115.76	125	3201	62.5	62.5	2843.5	187.5	187.5	2296	468.75	468.75	631.8	2031.25	2031.25	8444.5	46.87	46.88	3569.8	78.12	78.13	11746.3	104.52	109.38
	Standard 7	1	14905.3	1500	1500	19555.5	1444.1	1250	10481.3	625	625	14012.8	500	500	20946.5	736.1	500	13787	500	500	23278.5	848.95	500	10175	250	250	7402	750	750	7887.5	1875	1875	2254.5	8125	8125	19464.8	187.5	187.5	10075.3	312.5	312.5	23676.5	596.1	437.5
	Standard 8	1	23621	6000	6000	24347	4342.68	5000	21759	2500	2500	23486.5	2000	2000	24635	1535.8	2000	21231	1419.4	2000	24332.5	1234.55	2000	20821.5	1000	1000	15073	3000	3000	18342	7500	7500	5699.5	32500	32500	24654	750	750	19647.5	1250	1250	24563	892.52	1750
	Column1	Column2	Column3	Column4	Column5	Column6	Column7	Column8	Column9	Column10	Column11	Column12	Column13	Column14	Column15	Column16	Column17	Column18	Column19	Column20	Column21	Column22	Column23	Column24	Column25	Column26	Column27	Column28	Column29	Column30	Column31	Column32	Column33	Column34	Column35	Column36	Column37	Column38	Column39	Column40	Column41	Column42	Column43	Column44
N=1	siCTL_D0	2	16	0.44		684	32.58		32	2.8		13.5	0.09		49	OOR <		15	OOR		12.5	0.04		16.5	0.44		20	1.1		8	0.47		7	OOR		14883	191.4		9509.5	563.6		23	0.04
N=1	siCTL_D8	2	22	0.79		1134	52.97		68.5	6.67		14.5	0.11		81	OOR <		29	0.26		17	0.1		17	0.49		33	2.95		13	2.73		14.5	39.73		24153	1035.89		20736.5	2836.39		23.5	0.05
N=1	siG3BP1_D8	2	16	0.44		557	26.79		26	2.08		13	0.07		46	OOR <		17	OOR		12	0.03		15	0.3		19	0.95		10.5	1.59		10	9.05		11474	132.24		12273	893.85		20	OOR <
N=2	siCTL_D0	2	16	0.44		492	23.8		39	3.64		13.5	0.09		58.5	OOR <		20	OOR		14	0.06		16	0.4		23.5	1.61		8	0.47		8	OOR		19895	408.75		16658	1660.7		20.5	OOR <
N=2	siCTL_D8	2	23	0.85		405	19.77		60	5.89		20.5	0.27		90	OOR <		20	OOR		12	0.03		19	0.67		40	3.91		9	0.92		7	OOR		24442	1188.67		22934	3406.33		31	0.18
N=2	siG3BP1_D8	2	23	0.85		406	19.81		66	6.45		18.5	0.22		110	0.07		22.5	OOR		13.5	0.05		21	0.85		36	3.36		9.5	1.14		12	22.69		23215.5	793.24		20223	2680.24		22.5	0.03
N=3	siCTL_D0	2	15	0.38		192	9.56		23.5	1.79		12.5	0.06		49	OOR <		20	OOR		12	0.03		18	0.58		23.5	1.61		9	0.92		14	36.32		10103	113.7		13476	1066.09		18.5	OOR <
N=3	siCTL_D8	2	19	0.61		1225.5	57.13		70	6.81		26	0.42		100	OOR <		29	0.26		16	0.09		24	1.12		42	4.17		10	1.36		10	9.05		24735	1676.3		23483.5	3523.01		25	0.08
N=3	siG3BP1_D8	2	22	0.79		337	16.57		72	6.98		19	0.23		78.5	OOR <		36	0.55		15.5	0.08		24	1.12		41.5	4.11		13	2.73		15	43.13		19489	376.85		23043	3430.22		29	0.14

## Sheet: Sheet2
	LEGEND
	ENTRY	DEFINITION		DESCRIPTION
	FI	Fluorescent Intensity		Fluorescent Intensity is the median FI value of the bead population for a specific analyte.
	Obs Conc	Observed Concentration		The corresponding concentration of the FI calculated with the standard curve.
	Exp Conc	Expected Concentration		The assay's designated concentration values.
	OOR	Out of Range (cubic spline curve)		Check the FI value to determine if the result is above or below the curve. See OOR > and OOR < below.
	OOR >	Out of Range Above the 4 or 5		For data analysis purposes, OOR > can either be designated at the highest standard curve
		Parameter Logistic Standard Curve		value or as the highest extrapolated value obtained for the particular analyte.
	OOR <	Out of Range Below the 4 or 5		For data analysis purposes, OOR < can either be designated as 0 pg/mL or as the lowest
		Parameter Logistic Standard Curve		value obtained for the particular analyte.
	Orange Data	Extrapolated Value		Extrapolated data means the sample's signals were outside of the curve, yet the
				mathematical formula of the curve allowed for a calculation of the FI value.
	Blank Cell or ---	Value not available		Result eliminated as an outlier or standard curve point eliminated as insignificant.
		Low Bead Count		The sample interfered with the analyte's beads resulting in low bead count - data may be less accurate.
		Value not available		The sample interfered with the analyte's beads rendering the beads unreadable.
	Blue Data	Partially Filtered		Sample did not pass through 0.22µm filter, filter was pierced to allow remaining sample volume through.
		Sample Saturation		Saturation may be occurring due to high analyte concentrations. Retesting with a dilution factor may be
				necessary to distinguish sample trends
		Low Sample Volume		Insufficient sample volume, sample was run with less volume than necessary.
	Notes:
	1. Due to assay limitations, high %CV’s are common for low signal results (i.e. Low FI values) for replicate samples.
	2. If your results are very high (i.e. FI values are close to the high standard values), saturation may be occurring due to high analyte concentrations. Retesting with a dilution factor may be necessary to distinguish sample trends. For cost-effective retesting, It may be possible to retest using a smaller panel or custom-plex kit.
	3. The typical regression applied against standard curve FI to calculate observed concentration is cubic spline.
	4. For samples which exhibit an FI below the lowest standard point for a particluar analyte a point-to-point semi-log regression may be applied if detectable trends between samples are observed: even though FI is below the first standard point this is not below the assays lowest point of detection for the analyte.
	5. If your samples have a dilution factor, the observed concentration results are multiplied by the dilution factor. Low signal results (i.e. Low FI values) from a diluted sample may generate an inflated observed concentration due to this multiplication.
	6. It is not recommended to directly analyze and compare individual analyte results from samples that have different dilutions for the same analyte. Different dilutions cause an uncontrolled variable such as sample matrix changes and changes with the range of signals and how it compares to a non-linear standard curve.
	RESULTS
				Units: pg/mL			Units: pg/mL			Units: pg/mL			Units: pg/mL			Units: pg/mL			Units: pg/mL			Units: pg/mL			Units: pg/mL			Units: pg/mL			Units: pg/mL			Units: pg/mL			Units: pg/mL			Units: pg/mL			Units: pg/mL
			MMP-1 (20)	MMP-1 (20)	MMP-1 (20)	MMP-2 (19)	MMP-2 (19)	MMP-2 (19)	MMP-3 (21)	MMP-3 (21)	MMP-3 (21)	MMP-7 (22)	MMP-7 (22)	MMP-7 (22)	MMP-8 (25)	MMP-8 (25)	MMP-8 (25)	MMP-9 (26)	MMP-9 (26)	MMP-9 (26)	MMP-10 (27)	MMP-10 (27)	MMP-10 (27)	MMP-12 (28)	MMP-12 (28)	MMP-12 (28)	MMP-13 (29)	MMP-13 (29)	MMP-13 (29)				TIMP-1 (12)	TIMP-1 (12)	TIMP-1 (12)	TIMP-2 (13)	TIMP-2 (13)	TIMP-2 (13)	TIMP-3 (14)	TIMP-3 (14)	TIMP-3 (14)	TIMP-4 (15)	TIMP-4 (15)	TIMP-4 (15)
	Description	Dilution	FI	Obs Conc	Exp Conc	FI	Obs Conc	Exp Conc	FI	Obs Conc	Exp Conc	FI	Obs Conc	Exp Conc	FI	Obs Conc	Exp Conc	FI	Obs Conc	Exp Conc	FI	Obs Conc	Exp Conc	FI	Obs Conc	Exp Conc	FI	Obs Conc	Exp Conc		Description	Dilution	FI	Obs Conc	Exp Conc	FI	Obs Conc	Exp Conc	FI	Obs Conc	Exp Conc	FI	Obs Conc	Exp Conc
	Standard 1	1	62	8.07	7.96	25.5	30.58	30.58	57	25.97	25.97	22	26.13	26.13	23.5	28.3	28.3	51	39.46	39.46	40	14.45	14.45	16.5	3.01	3.01	27	171.47	171.47		Standard 1	1	13	4.87	4.87	10	15.32	15.32	20	OOR <	44.35	18.5	2.42	2.42
	Standard 2	1	168	22.83	23.87	34	91.75	91.75	123.3	77.91	77.91	43.8	78.4	78.4	47.8	84.91	84.91	103.5	118.38	118.38	90	43.35	43.35	23	9.02	9.02	44.8	514.4	514.4		Standard 2	1	22.3	14.61	14.61	16	45.95	45.95	32	225.06	133.06	34.8	7.27	7.27
	Standard 3	1	521.8	73.94	71.6	74.8	275.25	275.25	296.8	233.74	233.74	100.8	235.19	235.19	91.5	254.73	254.73	265.5	355.14	355.14	267.3	130.04	130.04	33.3	27.06	27.06	100	1543.21	1543.21		Standard 3	1	53	43.83	43.83	29.3	137.86	137.86	61.5	589.68	399.18	96	21.81	21.81
	Standard 4	1	1446.5	214.47	214.81	171.3	825.74	825.74	795.5	701.23	701.23	267.5	705.56	705.56	258.5	764.2	764.2	703	1065.43	1065.43	735.8	390.12	390.12	112.5	81.17	81.17	380.3	4629.63	4629.63		Standard 4	1	180.8	131.48	131.48	100.5	413.58	413.58	134	1177.4	1197.53	340	65.43	65.43
	Standard 5	1	4116.8	666.84	644.44	492.5	2477.22	2477.22	2123.3	2103.7	2103.7	831.5	2116.67	2116.67	843	2292.59	2292.59	1884.5	3196.3	3196.3	1914.8	1170.37	1170.37	540	243.52	243.52	1563	13888.9	13888.9		Standard 5	1	720	394.44	394.44	500.5	1240.74	1240.74	550.8	3246.17	3592.59	1172	196.3	196.3
	Standard 6	1	9204.5	1803.07	1933.33	1444	7431.67	7431.67	4968.5	6311.11	6311.11	2327.8	6350	6350	2587.3	6877.78	6877.78	4645	9588.89	9588.89	4297.5	3511.11	3511.11	1797.8	730.56	730.56	4944	41666.7	41666.7		Standard 6	1	2238.8	1183.33	1183.33	2224.3	3722.22	3722.22	3734.5	11541.6	10777.8	3269	588.89	588.89
	Standard 7	1	18209.3	6567.39	5800	4621.5	22295	22295	9423.5	18933.3	18933.3	6160.5	19050	19050	6320	20633.3	20633.3	11260	28766.7	28766.7	8147.5	10533.3	10533.3	4474.3	2191.67	2191.67	11741.5	125000	125000		Standard 7	1	6368	3550	3550	8204.3	11166.7	11166.7	13408	32138.3	32333.3	7480	1766.67	1766.67
	Standard 8	1	22193	15534.5	17400	10912	66885	66885	12705	56800	56800	11356	57150	57150	12276	61900	61900	21136	86300	86300	11124	31600	31600	7886.5	6575	6575	20845	375000	375000		Standard 8	1	13778	10650	10650	15711	33500	33500	15167.5	OOR >	97000	12757.5	5300	5300
	Column1	Column2	Column3	Column4	Column5	Column6	Column7	Column8	Column9	Column10	Column11	Column12	Column13	Column14	Column15	Column16	Column17	Column18	Column19	Column20	Column21	Column22	Column23	Column24	Column25	Column26	Column27	Column28	Column29	Column30	Column31	Column32	Column33	Column34	Column35	Column36	Column37	Column38	Column39	Column40	Column41	Column42	Column43	Column44
N=1	siCTL_D0	5	15568.5	22034.2		1336	34322.7		784	3451.52		21	118.83		20	102.76		32	53.82		165.5	408.92		16	12.88		20	184.44			16	10	13930	108457		3164	49047.3		22.5	OOR <		22	34.95
N=1	siCTL_D8	5	16248	24290.5		2449.5	61643.6		2066	10185.7		22	130.66		23.5	141.52		32.5	57.59		235	573.67		16	12.88		23.5	521.12			17	10	17392	148118		7205.5	98381		32.5	2334.19		22.5	36.48
N=1	siG3BP1_D8	5	13309.5	16122.2		947	23940.2		1176	5370.09		20	107		17.5	74.95		27	16.14		105	257.14		16	12.88		21.5	328.81			18	10	14707	118349		2415.5	39674.1		37	3025.88		17	19.64
N=2	siCTL_D0	5	19688	42645.2		2946	73016		862.5	3826.48		22	130.66		18	80.52		28.5	27.44		157	388.33		15	8.55		24.5	617.21			19	10	17569	149783		10000	139178		25.5	913.4		35	73.41
N=2	siCTL_D8	5	20292.5	48122.4		3685.5	89741		4645.5	28654		24	154.31		17	69.36		32.5	57.59		639.5	1659.62		14	4.17		24.5	617.21			20	10	18057	154196		7715	105030		31.5	2165.36		24.5	42.56
N=2	siG3BP1_D8	5	19726.5	42962		2725.5	67995.8		2678.5	13900.1		24	154.31		20	102.76		31	46.28		282	685.71		15	8.55		23	473.06			21	10	17828.5	152162		6666	91555.3		27.5	1397.99		22.5	36.48
N=3	siCTL_D0	5	8574	8173.98		1286.5	33009.4		310	1231.26		18.5	89.25		18.5	86.09		25.5	4.85		46	90.04		16	12.88		20	184.44			28	10	10389	67050		1933	33428.8		27	1286.44		21	31.89
N=3	siCTL_D8	5	17529	29449.1		6506	161874		10179.5	113212		27	189.83		19	91.65		33	61.37		1357	3918.78		15	8.55		24.5	617.21			29	10	19629.5	166852		12471	190518		21	OOR <		34	70.57
N=3	siG3BP1_D8	5	20365	48860.4		1864	47735.2		6857	51650.8		27	189.83		24	147.05		32	53.82		1354	3908.88		16.5	15.03		24	569.16			30	10	15344.5	126153		2540	41256.1		37.5	3097.36		19	25.77

## Sheet: Sheet3
	LEGEND
	ENTRY	DEFINITION		DESCRIPTION
	FI	Fluorescent Intensity		Fluorescent Intensity is the median FI value of the bead population for a specific analyte.
	Obs Conc	Observed Concentration		The corresponding concentration of the FI calculated with the standard curve.
	Exp Conc	Expected Concentration		The assay's designated concentration values.
	OOR	Out of Range (cubic spline curve)		Check the FI value to determine if the result is above or below the curve. See OOR > and OOR < below.
	OOR >	Out of Range Above the 4 or 5		For data analysis purposes, OOR > can either be designated at the highest standard curve
		Parameter Logistic Standard Curve		value or as the highest extrapolated value obtained for the particular analyte.
	OOR <	Out of Range Below the 4 or 5		For data analysis purposes, OOR < can either be designated as 0 pg/mL or as the lowest
		Parameter Logistic Standard Curve		value obtained for the particular analyte.
	Orange Data	Extrapolated Value		Extrapolated data means the sample's signals were outside of the curve, yet the
				mathematical formula of the curve allowed for a calculation of the FI value.
	Blank Cell or ---	Value not available		Result eliminated as an outlier or standard curve point eliminated as insignificant.
		Low Bead Count		The sample interfered with the analyte's beads resulting in low bead count - data may be less accurate.
		Value not available		The sample interfered with the analyte's beads rendering the beads unreadable.
	Blue Data	Partially Filtered		Sample did not pass through 0.22µm filter, filter was pierced to allow remaining sample volume through.
		Sample Saturation		Saturation may be occurring due to high analyte concentrations. Retesting with a dilution factor may be
				necessary to distinguish sample trends
		Low Sample Volume		Insufficient sample volume, sample was run with less volume than necessary.
	Notes:
	1. Due to assay limitations, high %CV’s are common for low signal results (i.e. Low FI values) for replicate samples.
	2. If your results are very high (i.e. FI values are close to the high standard values), saturation may be occurring due to high analyte concentrations. Retesting with a dilution factor may be necessary to distinguish sample trends. For cost-effective retesting, It may be possible to retest using a smaller panel or custom-plex kit.
	3. The typical regression applied against standard curve FI to calculate observed concentration is cubic spline.
	4. For samples which exhibit an FI below the lowest standard point for a particluar analyte a point-to-point semi-log regression may be applied if detectable trends between samples are observed: even though FI is below the first standard point this is not below the assays lowest point of detection for the analyte.
	5. If your samples have a dilution factor, the observed concentration results are multiplied by the dilution factor. Low signal results (i.e. Low FI values) from a diluted sample may generate an inflated observed concentration due to this multiplication.
	6. It is not recommended to directly analyze and compare individual analyte results from samples that have different dilutions for the same analyte. Different dilutions cause an uncontrolled variable such as sample matrix changes and changes with the range of signals and how it compares to a non-linear standard curve.
	RESULTS
	Point-to-point Semi Log Regression for All Analytes
				Units: pg/mL			Units: pg/mL			Units: pg/mL			Units: pg/mL
			IFNa (48)	IFNa (48)	IFNa (48)	IFNomega (13)	IFNomega (13)	IFNomega (13)	IFNb (30)	IFNb (30)	IFNb (30)	IL-29 (12)	IL-29 (12)	IL-29 (12)
	Description	Dilution	FI	Obs Conc	Exp Conc	FI	Obs Conc	Exp Conc	FI	Obs Conc	Exp Conc	FI	Obs Conc	Exp Conc
	Standard 1	1	9	0.14	0.14	11	1.39	1.39	83.5	3.96	3.96	16.5	11.19	11.19
	Standard 2	1	22	0.55	0.55	21.5	5.54	5.54	109	15.82	15.82	85.3	44.78	44.78
	Standard 3	1	88	2.2	2.2	80	22.17	22.17	125.3	63.28	63.28	532.5	179.1	179.1
	Standard 4	1	364.5	8.79	8.79	327.3	88.67	88.67	224.8	253.13	253.13	2096.5	716.41	716.41
	Standard 5	1	1529.5	35.16	35.16	1462	354.69	354.69	538.8	1012.5	1012.5	4713	2865.63	2865.63
	Standard 6	1	5220.3	140.63	140.63	4639.5	1418.75	1418.75	964	4050	4050	5981.5	11462.5	11462.5
	Standard 7	1	11675.3	562.5	562.5	10144.5	5675	5675	1674.8	16200	16200	6876	45850	45850
	Standard 8	1	16016	2250	2250	15360.5	22700	22700	2242.5	64800	64800	---		183400
	Column1	Column2	Column3	Column4	Column5	Column6	Column7	Column8	Column9	Column10	Column11	Column12	Column13	Column14
N=1	siCTL_D0	1	8.5	0.13		7	0.82		94	7		12	10.22
N=1	siCTL_D8	1	10	0.16		11.5	1.48		73.5	2.3		10	9.81
N=1	siG3BP1_D8	1	13	0.21		14	2.06		107	14.19		16	11.08
N=2	siCTL_D0	1	10	0.16		11	1.39		97.5	8.47		20	12.01
N=2	siCTL_D8	1	12	0.19		12.5	1.69		76.5	2.71		14	10.64
N=2	siG3BP1_D8	1	15	0.26		19	3.99		80	3.27		26.5	13.69
N=3	siCTL_D0	1	8	0.13		6	0.72		109	15.82		9	9.62
N=3	siCTL_D8	1	8	0.13		6	0.72		115	26.39		7	9.24
N=3	siG3BP1_D8	1	5	0.09		5	0.63		137	74.54		10.5	9.91
