# Supplementary material for: G3BP1 controls the senescence-associated secretome and its impact on cancer progression
Source: Nat Commun. 2020 Oct 5;11:4979. doi: 10.1038/s41467-020-18734-9 (PMC7536198; doi:10.1038/s41467-020-18734-9)
Supplement: Supplementary file 6 — Supplementary Data 3 [file 41467_2020_18734_MOESM6_ESM.xlsx]

## Sheet: Sheet1
	LEGEND
	ENTRY	DEFINITION		DESCRIPTION
	FI	Fluorescent Intensity		Fluorescent Intensity is the median FI value of the bead population for a specific analyte.
	Obs Conc	Observed Concentration		The corresponding concentration of the FI calculated with the standard curve.
	Exp Conc	Expected Concentration		The assay's designated concentration values.
	OOR	Out of Range (cubic spline curve)		Check the FI value to determine if the result is above or below the curve. See OOR > and OOR < below.
	OOR >	Out of Range Above the 4 or 5		For data analysis purposes, OOR > can either be designated at the highest standard curve
		Parameter Logistic Standard Curve		value or as the highest extrapolated value obtained for the particular analyte.
	OOR <	Out of Range Below the 4 or 5		For data analysis purposes, OOR < can either be designated as 0 pg/mL or as the lowest
		Parameter Logistic Standard Curve		value obtained for the particular analyte.
	Orange Data	Extrapolated Value		Extrapolated data means the sample's signals were outside of the curve, yet the
				mathematical formula of the curve allowed for a calculation of the FI value.
	Blank Cell or ---	Value not available		Result eliminated as an outlier or standard curve point eliminated as insignificant.
		Low Bead Count		The sample interfered with the analyte's beads resulting in low bead count - data may be less accurate.
		Value not available		The sample interfered with the analyte's beads rendering the beads unreadable.
	Blue Data	Partially Filtered		Sample did not pass through 0.22µm filter, filter was pierced to allow remaining sample volume through.
		Sample Saturation		Saturation may be occurring due to high analyte concentrations. Retesting with a dilution factor may be
				necessary to distinguish sample trends
		Low Sample Volume		Insufficient sample volume, sample was run with less volume than necessary.
	Notes:
	1. The observed 2 fold increase in dilution for samples in this data set is a function of the assay standard. Eve Technologies does NOT dilute samples in the traditional sense for the Human High Sensitivity 14-Plex, however the way the standard is prepared and run produces a 2 fold dilution (the protocol for which is supplied by the manufacturer and followed accordingly).
	2. Due to assay limitations, high %CV’s are common for low signal results (i.e. Low FI values) for replicate samples.
	3. If your results are very high (i.e. FI values are close to the high standard values), saturation may be occurring due to high analyte concentrations. Retesting with a dilution factor may be necessary to distinguish sample trends. For cost-effective retesting, It may be possible to retest using a smaller panel or custom-plex kit.
	4. The typical regression applied against standard curve FI to calculate observed concentration is cubic spline.
	5. For samples which exhibit an FI below the lowest standard point for a particluar analyte a point-to-point semi-log regression may be applied if detectable trends between samples are observed: even though FI is below the first standard point this is not below the assays lowest point of detection for the analyte.
	6. If your samples have a dilution factor, the observed concentration results are multiplied by the dilution factor. Low signal results (i.e. Low FI values) from a diluted sample may generate an inflated observed concentration due to this multiplication.
	7. It is not recommended to directly analyze and compare individual analyte results from samples that have different dilutions for the same analyte. Different dilutions cause an uncontrolled variable such as sample matrix changes and changes with the range of signals and how it compares to a non-linear standard curve.
	RESULTS
				Units: pg/mL			Units: pg/mL			Units: pg/mL			Units: pg/mL			Units: pg/mL			Units: pg/mL			Units: pg/mL			Units: pg/mL			Units: pg/mL			Units: pg/mL			Units: pg/mL			Units: pg/mL			Units: pg/mL			Units: pg/mL
			GM-CSF (20)	GM-CSF (20)	GM-CSF (20)	IFNy (25)	IFNy (25)	IFNy (25)	IL-1B (46)	IL-1B (46)	IL-1B (46)	IL-2 (48)	IL-2 (48)	IL-2 (48)	IL-4 (53)	IL-4 (53)	IL-4 (53)	IL-5 (55)	IL-5 (55)	IL-5 (55)	IL-6 (57)	IL-6 (57)	IL-6 (57)	IL-8 (63)	IL-8 (63)	IL-8 (63)	IL-10 (27)	IL-10 (27)	IL-10 (27)	IL-12(p70) (33)	IL-12(p70) (33)	IL-12(p70) (33)	IL-13 (35)	IL-13 (35)	IL-13 (35)	IL-17A (39)	IL-17A (39)	IL-17A (39)	IL-23 (54)	IL-23 (54)	IL-23 (54)	TNFa (75)	TNFa (75)	TNFa (75)
	Description	Dilution	FI	Obs Conc	Exp Conc	FI	Obs Conc	Exp Conc	FI	Obs Conc	Exp Conc	FI	Obs Conc	Exp Conc	FI	Obs Conc	Exp Conc	FI	Obs Conc	Exp Conc	FI	Obs Conc	Exp Conc	FI	Obs Conc	Exp Conc	FI	Obs Conc	Exp Conc	FI	Obs Conc	Exp Conc	FI	Obs Conc	Exp Conc	FI	Obs Conc	Exp Conc	FI	Obs Conc	Exp Conc	FI	Obs Conc	Exp Conc
	Standard 1	1	33	0.31	0.31	12	0.15	0.15	24	0.11	0.12	33	0.1	0.12	11	0.46	0.46	26	0.12	0.12	21.5	0.05	0.05	19	0.08	0.08	24.5	0.37	0.37	23	0.12	0.12	14.5	0.06	0.06	13	0.19	0.18	---		1.98	43.5	0.11	0.11
	Standard 2	1	85.5	1.23	1.22	29.5	0.6	0.61	67	0.56	0.49	53	0.53	0.49	19.8	1.83	1.83	63	0.46	0.49	64	0.22	0.18	40.8	0.31	0.31	69.5	1.5	1.46	66.3	0.54	0.49	24.5	0.24	0.24	23	0.69	0.73	13	7.93	7.93	96.8	0.43	0.43
	Standard 3	1	277.5	4.71	4.88	102.8	2.61	2.44	193.3	1.8	1.95	125	1.99	1.95	54.3	7.32	7.32	228.5	1.99	1.95	193.5	0.73	0.73	104.8	1.22	1.22	223	5.88	5.86	197.5	1.82	1.95	70.8	0.98	0.98	70.5	2.99	2.93	23.5	31.74	31.74	319.3	1.66	1.71
	Standard 4	1	1089	20.37	19.53	334.5	9.24	9.77	814.3	7.82	7.81	402	7.41	7.81	192.5	29.3	29.3	865.3	8.06	7.81	666.8	2.58	2.93	373.5	4.88	4.88	735.8	22.61	23.44	775	7.9	7.81	270.3	3.91	3.91	254.8	11.83	11.72	76.5	126.95	126.95	1372.5	7.17	6.84
	Standard 5	1	3698	78.06	78.13	1319.3	39.12	39.06	3167.5	32.96	31.25	1669	32.39	31.25	795.8	117.19	117.19	2999.5	30.91	31.25	3303.5	13.04	11.72	1555.5	19.53	19.53	2644.3	96.7	93.75	2612.5	32.18	31.25	1140.5	15.63	15.63	973	46.69	46.88	271.8	507.81	507.81	5155.5	26.86	27.34
	Standard 6	1	10483.8	300.92	312.5	4829	159.55	156.25	8361.3	117.42	125	5622.3	124.28	125	2994.5	468.75	468.75	8832.5	121.8	125	10097.3	46.58	46.88	5129	78.13	78.13	7853.5	371.46	375	6994.3	123.93	125	4617.8	62.5	62.5	3548.3	186.41	187.5	978.3	2031.25	2031.25	16201.5	108.32	109.38
	Standard 7	1	21012.5	1374.38	1250	13694	617.34	625	16091	561.03	500	14338.5	497.77	500	9227	1875	1875	18119.8	529.02	500	20796.8	179.7	187.5	12795.5	312.5	312.5	17875.5	1502.55	1500	14851	490.07	500	12831.5	250	250	10098.5	754.52	750	3136.8	8125	8125	26652.3	506.54	437.5
	Standard 8	1	25805	4428.72	5000	24241	2521.34	2500	19091.5	1761.12	2000	22956	2012.51	2000	19900.5	7500	7500	23445	1882.5	2000	26179	879.65	750	21776.5	1250	1250	25819	6005.37	6000	24575	2036.99	2000	23853.5	1000	1000	17553	2987.19	3000	6963	32500	32500	28077	1089.01	1750
	Column1	Column2	Column3	Column4	Column5	Column6	Column7	Column8	Column9	Column10	Column11	Column12	Column13	Column14	Column15	Column16	Column17	Column18	Column19	Column20	Column21	Column22	Column23	Column24	Column25	Column26	Column27	Column28	Column29	Column30	Column31	Column32	Column33	Column34	Column35	Column36	Column37	Column38	Column39	Column40	Column41	Column42	Column43	Column44
N=1	PRO	2	32	0.59		9	0.15		13	OOR <		19	OOR <		8	OOR		12	OOR <		515	3.98		1695	42.65		13	0.22		9.5	OOR <		22	0.39		11	0.18		20	48.1		19	OOR <
N=1	SEN	2	51	1.24		11	0.25		17	0.07		18.5	OOR <		6.5	OOR		12	OOR <		4304.5	34.5		5985.5	192.16		16	0.35		13	0.03		14	0.1		9	OOR <		7	OOR		23	OOR <
N=1	SEN_EGCG	2	22	0.25		10	0.2		14.5	0.01		19.5	OOR <		8.5	0.14		11	OOR <		3001	23.6		1546	38.82		17	0.39		11	OOR <		11	OOR		8	OOR <		8	OOR		22.5	OOR <
N=2	PRO	2	16	0.05		10	0.2		10	OOR <		18	OOR <		11	0.92		12	OOR <		697.5	5.39		230	6.06		10	0.1		10.5	OOR <		14	0.1		8	OOR <		8	OOR		17	OOR <
N=2	SEN	2	13	OOR <		7	0.05		11	OOR <		19	OOR <		9	0.29		14	0.03		4040	32.24		428.5	11.14		11	0.14		16	0.09		13.5	0.08		7	OOR <		8.5	OOR		16	OOR <
N=2	SEN_EGCG	2	13	OOR <		9	0.15		10	OOR <		20.5	OOR <		9	0.29		12	OOR <		4021	32.08		82	1.72		14	0.26		15	0.07		10	OOR		7	OOR <		9	OOR		19	OOR <
N=3	PRO	2	30.5	0.54		9.5	0.17		10	OOR <		19	OOR <		8.5	0.14		12	OOR <		4589	36.95		2846	75		10	0.1		12	0		10	OOR		8	OOR <		9	OOR		16	OOR <
N=3	SEN	2	46	1.07		11	0.25		9.5	OOR <		22	OOR <		9	0.29		13	0.01		6928	58.52		5411.5	167.82		16	0.35		12	0		16	0.17		10.5	0.13		13.5	18.19		22	OOR <
N=3	SEN_EGCG	2	24	0.32		9	0.15		11	OOR <		20	OOR <		8.5	0.14		11	OOR <		5517	45.2		1932	48.9		12	0.18		12	0		10	OOR		8	OOR <		12.5	13.53		15	OOR <

## Sheet: Sheet2
	LEGEND
	ENTRY	DEFINITION		DESCRIPTION
	FI	Fluorescent Intensity		Fluorescent Intensity is the median FI value of the bead population for a specific analyte.
	Obs Conc	Observed Concentration		The corresponding concentration of the FI calculated with the standard curve.
	Exp Conc	Expected Concentration		The assay's designated concentration values.
	OOR	Out of Range (cubic spline curve)		Check the FI value to determine if the result is above or below the curve. See OOR > and OOR < below.
	OOR >	Out of Range Above the 4 or 5		For data analysis purposes, OOR > can either be designated at the highest standard curve
		Parameter Logistic Standard Curve		value or as the highest extrapolated value obtained for the particular analyte.
	OOR <	Out of Range Below the 4 or 5		For data analysis purposes, OOR < can either be designated as 0 pg/mL or as the lowest
		Parameter Logistic Standard Curve		value obtained for the particular analyte.
	Orange Data	Extrapolated Value		Extrapolated data means the sample's signals were outside of the curve, yet the
				mathematical formula of the curve allowed for a calculation of the FI value.
	Blank Cell or ---	Value not available		Result eliminated as an outlier or standard curve point eliminated as insignificant.
		Low Bead Count		The sample interfered with the analyte's beads resulting in low bead count - data may be less accurate.
		Value not available		The sample interfered with the analyte's beads rendering the beads unreadable.
	Blue Data	Partially Filtered		Sample did not pass through 0.22µm filter, filter was pierced to allow remaining sample volume through.
		Sample Saturation		Saturation may be occurring due to high analyte concentrations. Retesting with a dilution factor may be
				necessary to distinguish sample trends
		Low Sample Volume		Insufficient sample volume, sample was run with less volume than necessary.
	Notes:
	1. Due to assay limitations, high %CV’s are common for low signal results (i.e. Low FI values) for replicate samples.
	2. If your results are very high (i.e. FI values are close to the high standard values), saturation may be occurring due to high analyte concentrations. Retesting with a dilution factor may be necessary to distinguish sample trends. For cost-effective retesting, It may be possible to retest using a smaller panel or custom-plex kit.
	3. The typical regression applied against standard curve FI to calculate observed concentration is cubic spline.
	4. For samples which exhibit an FI below the lowest standard point for a particluar analyte a point-to-point semi-log regression may be applied if detectable trends between samples are observed: even though FI is below the first standard point this is not below the assays lowest point of detection for the analyte.
	5. If your samples have a dilution factor, the observed concentration results are multiplied by the dilution factor. Low signal results (i.e. Low FI values) from a diluted sample may generate an inflated observed concentration due to this multiplication.
	6. It is not recommended to directly analyze and compare individual analyte results from samples that have different dilutions for the same analyte. Different dilutions cause an uncontrolled variable such as sample matrix changes and changes with the range of signals and how it compares to a non-linear standard curve.
	RESULTS
				Units: pg/mL			Units: pg/mL			Units: pg/mL			Units: pg/mL			Units: pg/mL			Units: pg/mL			Units: pg/mL			Units: pg/mL			Units: pg/mL						Units: pg/mL			Units: pg/mL			Units: pg/mL			Units: pg/mL
			MMP-1 (20)	MMP-1 (20)	MMP-1 (20)	MMP-2 (19)	MMP-2 (19)	MMP-2 (19)	MMP-3 (21)	MMP-3 (21)	MMP-3 (21)	MMP-7 (22)	MMP-7 (22)	MMP-7 (22)	MMP-8 (25)	MMP-8 (25)	MMP-8 (25)	MMP-9 (26)	MMP-9 (26)	MMP-9 (26)	MMP-10 (27)	MMP-10 (27)	MMP-10 (27)	MMP-12 (28)	MMP-12 (28)	MMP-12 (28)	MMP-13 (29)	MMP-13 (29)	MMP-13 (29)				TIMP-1 (12)	TIMP-1 (12)	TIMP-1 (12)	TIMP-2 (13)	TIMP-2 (13)	TIMP-2 (13)	TIMP-3 (14)	TIMP-3 (14)	TIMP-3 (14)	TIMP-4 (15)	TIMP-4 (15)	TIMP-4 (15)
	Description	Dilution	FI	Obs Conc	Exp Conc	FI	Obs Conc	Exp Conc	FI	Obs Conc	Exp Conc	FI	Obs Conc	Exp Conc	FI	Obs Conc	Exp Conc	FI	Obs Conc	Exp Conc	FI	Obs Conc	Exp Conc	FI	Obs Conc	Exp Conc	FI	Obs Conc	Exp Conc		Description	Dilution	FI	Obs Conc	Exp Conc	FI	Obs Conc	Exp Conc	FI	Obs Conc	Exp Conc	FI	Obs Conc	Exp Conc
	Standard 1	1	32	7.96	7.96	20	30.58	30.58	54	25.51	25.97	22	23.29	26.13	29.5	28.3	28.3	58.5	38.41	39.46	38.5	14.19	14.45	---		3.01	20	171.47	171.47		Standard 1	1	---		4.87	---		15.32	---		44.35	17	2.42	2.42
	Standard 2	1	150.5	23.87	23.87	29	91.75	91.75	106	80.47	77.91	35	85.79	78.4	46.5	84.91	84.91	105.8	123.88	118.38	97.5	45.59	43.35	15	9.02	9.02	33	514.4	514.4		Standard 2	1	14	14.8	14.61	9	45.95	45.95	18	OOR <	133.06	22	7.27	7.27
	Standard 3	1	416.8	71.6	71.6	51	275.25	275.25	239.8	229.82	233.74	68	232.31	235.19	90.8	254.73	254.73	228	342.03	355.14	243.3	125.57	130.04	28	27.06	27.06	80	1543.21	1543.21		Standard 3	1	33.8	43.09	43.83	18.5	137.86	137.86	30.8	808.66	399.18	49.8	21.81	21.81
	Standard 4	1	1223.3	214.81	214.81	115.8	825.74	825.74	628	695.48	701.23	181.5	701.43	705.56	244	764.2	764.2	630.8	1086.03	1065.43	693	389.37	390.12	109.5	81.17	81.17	295	4629.63	4629.63		Standard 4	1	122.5	131.36	131.48	58.3	413.58	413.58	58.5	1605.74	1197.53	170.3	65.43	65.43
	Standard 5	1	3373	644.44	644.44	316.5	2477.22	2477.22	1683.5	2135.4	2103.7	531	2070.86	2116.67	858	2292.59	2292.59	1651	3182.82	3196.3	1830.5	1172.4	1170.37	476.5	243.52	243.52	1146	13888.9	13888.9		Standard 5	1	507.8	405.4	394.44	340.3	1240.74	1240.74	183.8	3292	3592.59	686	196.3	196.3
	Standard 6	1	8371.5	1933.33	1933.33	892.8	7431.67	7431.67	3961	6265.99	6311.11	1668.8	6572.42	6350	2693.8	6877.78	6877.78	4189	9628.9	9588.89	4266.5	3617.6	3511.11	1730.8	730.56	730.56	4066.3	41666.7	41666.7		Standard 6	1	1817	1151.26	1183.33	1893.3	3722.22	3722.22	2034.8	11188.8	10777.8	2327.5	588.89	588.89
	Standard 7	1	15413.3	5800	5800	2576.5	22295	22295	7580	18961.6	18933.3	4239	18716.5	19050	6499.5	20633.3	20633.3	9442	28620.6	28766.7	7396.3	10037.4	10533.3	4011.5	2191.67	2191.67	9821	125000	125000		Standard 7	1	6010.3	3608.61	3550	7547.8	11166.7	11166.7	10521.5	31982.9	32333.3	6466.3	1766.67	1766.67
	Standard 8	1	20143	17400	17400	7356	66885	66885	10679.5	56839.3	56800	8922	57461.3	57150	12276.5	61900	61900	18832	86473.1	86300	10585	32857.3	31600	7165.5	6575	6575	18440	375000	375000		Standard 8	1	13111.5	10592	10650	14570	33500	33500	13136.5	OOR >	97000	11538.5	5300	5300
	Column1	Column2	Column3	Column4	Column5	Column6	Column7	Column8	Column9	Column10	Column11	Column12	Column13	Column14	Column15	Column16	Column17	Column18	Column19	Column20	Column21	Column22	Column23	Column24	Column25	Column26	Column27	Column28	Column29	Column30	Column31	Column32	Column33	Column34	Column35	Column36	Column37	Column38	Column39	Column40	Column41	Column42	Column43	Column44
N=1	PRO	5	12978	19326.2		575	23318.5		520.5	2813.66		23	141.76		26	84.27		39	1.68		74.5	166.34		19	76.33		35.5	2887.83			1	10	8223.5	52350.3		783	20812.7		17	OOR <		17.5	29.58
N=1	SEN	5	11801	16194.1		542	21900.9		771	4380.66		25	191.44		27	100.63		42	34.19		139	340.27		24	111.41		33	2572			2	10	7931	50003.7		824	21500		18.5	OOR <		12	OOR
N=1	SEN_EGCG	5	6608	7135.73		427	17007.5		231	1099.07		18	8.25		29.5	141.5		41	23.85		47	93.33		22.5	101.49		26	1659.52			3	10	5801	34703.8		517	16033.9		18.5	OOR <		14.5	OOR
N=2	PRO	5	2588	2378.03		777.5	32112.1		39	52.07		21	90.72		24.5	59.67		35	OOR <		21.5	26.52		25	117.72		25	1526.61			4	10	14235	124210		2422	44320.2		30	7747.63		24	87.73
N=2	SEN	5	495	433.75		936	39053.7		40	57		23	141.76		24	51.46		38	OOR <		23	30.42		25	117.72		26.5	1725.8			5	10	14449	128086		2985	51684.9		37	10469.5		23	80.47
N=2	SEN_EGCG	5	109	90.49		454	18149.3		39	52.07		21	90.72		29	133.33		40	13.19		20	22.64		21	91.04		24.5	1459.98			6	10	8478	54448.8		1069.5	25424		26.5	5891.95		18	34.92
N=3	PRO	5	10578.5	13529.8		417	16585.8		470.5	2509.6		25	191.44		30	149.67		39	1.68		87	199.78		29	140.74		34	2699.03			7	10	9072.5	59571.9		1503.5	31815.4		14.5	OOR <		12	OOR
N=3	SEN	5	12086	16892.2		595	24180.2		1021	6013.85		23	141.76		22.5	26.77		37	OOR <		230	590.88		26	123.8		32	2444.03			8	10	9340.5	61990.2		2180	41097.6		19	OOR <		17	24.2
N=3	SEN_EGCG	5	7951.5	9028.74		408	16206.9		481	2573.2		25	191.44		32	182.37		38	OOR <		114	272.46		23	104.85		26.5	1725.8			9	10	6006	36057.8		506.5	15831		19	OOR <		12	OOR

## Sheet: Sheet3
	LEGEND
	ENTRY	DEFINITION		DESCRIPTION
	FI	Fluorescent Intensity		Fluorescent Intensity is the median FI value of the bead population for a specific analyte.
	Obs Conc	Observed Concentration		The corresponding concentration of the FI calculated with the standard curve.
	Exp Conc	Expected Concentration		The assay's designated concentration values.
	OOR	Out of Range (cubic spline curve)		Check the FI value to determine if the result is above or below the curve. See OOR > and OOR < below.
	OOR >	Out of Range Above the 4 or 5		For data analysis purposes, OOR > can either be designated at the highest standard curve
		Parameter Logistic Standard Curve		value or as the highest extrapolated value obtained for the particular analyte.
	OOR <	Out of Range Below the 4 or 5		For data analysis purposes, OOR < can either be designated as 0 pg/mL or as the lowest
		Parameter Logistic Standard Curve		value obtained for the particular analyte.
	Orange Data	Extrapolated Value		Extrapolated data means the sample's signals were outside of the curve, yet the
				mathematical formula of the curve allowed for a calculation of the FI value.
	Blank Cell or ---	Value not available		Result eliminated as an outlier or standard curve point eliminated as insignificant.
		Low Bead Count		The sample interfered with the analyte's beads resulting in low bead count - data may be less accurate.
		Value not available		The sample interfered with the analyte's beads rendering the beads unreadable.
	Blue Data	Partially Filtered		Sample did not pass through 0.22µm filter, filter was pierced to allow remaining sample volume through.
		Sample Saturation		Saturation may be occurring due to high analyte concentrations. Retesting with a dilution factor may be
				necessary to distinguish sample trends
		Low Sample Volume		Insufficient sample volume, sample was run with less volume than necessary.
	Notes:
	1. Due to assay limitations, high %CV’s are common for low signal results (i.e. Low FI values) for replicate samples.
	2. If your results are very high (i.e. FI values are close to the high standard values), saturation may be occurring due to high analyte concentrations. Retesting with a dilution factor may be necessary to distinguish sample trends. For cost-effective retesting, It may be possible to retest using a smaller panel or custom-plex kit.
	3. The typical regression applied against standard curve FI to calculate observed concentration is cubic spline.
	4. For samples which exhibit an FI below the lowest standard point for a particluar analyte a point-to-point semi-log regression may be applied if detectable trends between samples are observed: even though FI is below the first standard point this is not below the assays lowest point of detection for the analyte.
	5. If your samples have a dilution factor, the observed concentration results are multiplied by the dilution factor. Low signal results (i.e. Low FI values) from a diluted sample may generate an inflated observed concentration due to this multiplication.
	6. It is not recommended to directly analyze and compare individual analyte results from samples that have different dilutions for the same analyte. Different dilutions cause an uncontrolled variable such as sample matrix changes and changes with the range of signals and how it compares to a non-linear standard curve.
	RESULTS
				Units: pg/mL			Units: pg/mL			Units: pg/mL			Units: pg/mL
			IFNa (48)	IFNa (48)	IFNa (48)	IFNomega (13)	IFNomega (13)	IFNomega (13)	IFNb (30)	IFNb (30)	IFNb (30)	IL-29 (12)	IL-29 (12)	IL-29 (12)
	Description	Dilution	FI	Obs Conc	Exp Conc	FI	Obs Conc	Exp Conc	FI	Obs Conc	Exp Conc	FI	Obs Conc	Exp Conc
	Standard 1	1	9	0.14	0.14	11	1.41	1.39	83.5	OOR <	3.96	16.5	11.2	11.19
	Standard 2	1	22	0.53	0.55	21.5	5.43	5.54	109	33.06	15.82	85.3	44.63	44.78
	Standard 3	1	88	2.26	2.2	80	23	22.17	125.3	57.54	63.28	532.5	180.76	179.1
	Standard 4	1	364.5	8.76	8.79	327.3	85.38	88.67	224.8	235.65	253.13	2096.5	699.83	716.41
	Standard 5	1	1529.5	35.19	35.16	1462	363.74	354.69	538.8	1149.27	1012.5	4713	3129.78	2865.63
	Standard 6	1	5220.3	139.48	140.63	4639.5	1414.96	1418.75	964	3683.65	4050	5981.5	9113.23	11462.5
	Standard 7	1	11675.3	572.07	562.5	10144.5	5601.1	5675	1674.8	17004.8	16200	6876	75201	45850
	Standard 8	1	16016	2202.11	2250	15360.5	23042.2	22700	2242.5	64594.1	64800	---		183400
	Column1	Column2	Column3	Column4	Column5	Column6	Column7	Column8	Column9	Column10	Column11	Column12	Column13	Column14
N=1	PRO	1	10	0.18		9	0.43		89	4.57		6.5	OOR <
N=1	SEN	1	13	0.27		9.5	0.7		118	46.46		16	10.82
N=1	SEN_EGCG	1	9	0.14		9	0.43		134	71.26		12	7.49
N=2	PRO	1	9	0.14		9.5	0.7		86	0.21		10	5.49
N=2	SEN	1	13	0.27		10	0.94		92	8.78		14.5	9.65
N=2	SEN_EGCG	1	10	0.18		9	0.43		152	100.66		11	6.53
N=3	PRO	1	13	0.27		9	0.43		136.5	75.25		11	6.53
N=3	SEN	1	7	0.08		9	0.43		78	OOR <		11	6.53
N=3	SEN_EGCG	1	17	0.39		8	OOR <		145	89.04		10.5	6.02
