# Supplementary material for: G3BP1 controls the senescence-associated secretome and its impact on cancer progression
Source: Nat Commun. 2020 Oct 5;11:4979. doi: 10.1038/s41467-020-18734-9 (PMC7536198; doi:10.1038/s41467-020-18734-9)
Supplement: Supplementary file 8 — Source Data [file 41467_2020_18734_MOESM8_ESM.xlsx]

## Sheet: Figure 1
	Figure 1b (right)	siCTL			siG3BP1 #1			siG3BP1 #2
		N=1	N=2	N=3	N=1	N=2	N=3	N=1	N=2	N=3
	PRO	8.25	8.42	15.7	8.19	13.23	8.59	9.15	11.87	6.08
	+IR	50.54	57.13	57.52	73.3	66.38	65.38	73.8	68.98	65.2
		Significant?	P value	Mean of siCTL	Mean of siG3BP1 #1	Difference	SE of difference	t ratio	df
	PRO	No	0.802	10.8	10	0.787	2.94	0.268	4
	+IR	Yes	0.017	55.1	68.4	-13.3	3.37	3.95	4
		Significant?	P value	Mean of siCTL	Mean of siG3BP1 #2	Difference	SE of difference	t ratio	df
	PRO	No	0.586128	10.79	9.033	1.757	2.971	0.5913	4
	+IR	Yes	0.013273	55.06	69.33	-14.26	3.365	4.239	4
	Figure 1c (right)	siCTL			siG3BP1 #1			siG3BP1 #2
		N=1	N=2	N=3	N=1	N=2	N=3	N=1	N=2	N=3
	PRO	23.2026	3.78549	3.51438	18.541	6.86567	4.22078	18.4211	6.3253	8.02292
	+IR	51.7598	55.7325	46.5839	62.5	68.9655	60.3333	66.5975	64.3564	58.7156
		Significant?	P value	Mean of siCTL	Mean of siG3BP1 #1	Difference	SE of difference	t ratio	df
	PRO	No	0.972	10.2	9.88	0.292	7.86	0.0371	4
	+IR	Yes	0.027	51.4	63.9	-12.6	3.71	3.39	4
		Significant?	P value	Mean of siCTL	Mean of siG3BP1 #2	Difference	SE of difference	t ratio	df
	PRO	No	0.924951	10.17	10.92	-0.7556	7.535	0.1003	4
	+IR	Yes	0.028463	51.36	63.22	-11.86	3.537	3.354	4
		siCTL			siG3BP1 #1			siG3BP1 #2
	Figure 1d (Lamin B1 mRNA)	N=1	N=2	N=3	N=1	N=2	N=3	N=1	N=2	N=3
	PRO	0	0	0	-1.205	-1.385	-1.08	-1.31	-0.57	-1.65
	+IR	-2.94	-3.25	-2.86	-3.92	-2.65	-4.54	-3.84	-3.08	-3.82
		Significant?	P value	Mean of siCTL	Mean of siG3BP1 #1	Difference	SE of difference	t ratio	df
	PRO	Yes	<0.001	0	-1.22	1.22	0.0885	13.8	4
	+IR	No	0.294	-3.02	-3.7	0.687	0.569	1.21	4
		Significant?	P value	Mean of siCTL	Mean of siG3BP1 #2	Difference	SE of difference	t ratio	df
	PRO	Yes	0.021	0	-1.18	1.18	0.319	3.69	4
	+IR	No	0.112	-3.02	-3.58	0.563	0.277	2.03	4
		siCTL				siG3BP1
	Figure 1e (SAHF)	N=1	N=2	N=3	N=4	N=1	N=2	N=3	N=4
	PRO	18.9841	4.16667	11.4286	16.129	17.8492	12.6667	15.3226	20
	+IR	62.2831	35.6713	45.8716	50	87.4074	68.4554	70.4348	70
		Significant?	P value	Mean of siCTL	Mean of siG3BP1	Difference	SE of difference	t ratio	df
	PRO	No	0.334	12.7	16.5	-3.78	3.6	1.05	6
	+IR	Yes	0.011	48.5	74.1	-25.6	7.09	3.61	6
		siCTL			siG3BP1
	Figure 1e (gH2AX)	N=1	N=2	N=3	N=1	N=2	N=3
	PRO	35.5556	11.4607	24.8819	53.5849	49.7887	47.3188
	+IR	80.7018	93.75	91.4286	78.2609	97.2222	92.3077
		Significant?	P value	Mean of siCTL	Mean of siG3BP1	Difference	SE of difference	t ratio	df
	PRO	Yes	0.02186	23.97	50.23	-26.26	7.205	3.645	4
	+IR	No	0.931487	88.63	89.26	-0.6368	6.959	0.09151	4
	Figure 1e (Ki67)
	PRO siCTL	0.321595	0.312524	0.309933	0.313355	0.315232	0.313613	0.309752	0.305021	0.309592	0.308022	0.341272	0.364763	0.430056	0.441577	0.320921	0.306011	0.314114	0.312757	0.305244	0.310709	0.313004	0.31309	0.309009	0.318548	0.310784	0.32555	0.322105	0.336507	0.395774	0.397355	0.309468	0.312466	0.309327	0.303701	0.305622	0.311692	0.341973	0.312644	0.306472	0.310965	0.310226	0.305668	0.310092	0.306192	0.305677	0.320792	0.314357	0.395238
	PRO siG3BP1	0.322745	0.318824	0.330588	0.307059	0.318824	0.314902	0.330588	0.318824	0.307059	0.373726	0.420784	0.322745	0.322745	0.314902	0.31098	0.318824	0.322745	0.307059	0.31098	0.31098	0.314902	0.307059	0.314902	0.58549	0.326667	0.318824	0.322745	0.326667	0.314902	0.318824	0.314902	0.314902	0.31098	0.31098	0.314902	0.318824	0.314902	0.330588	0.33451	0.33451	0.318824	0.346275	0.314902	0.318824	0.31098	0.314902	0.31098	0.31098
	SEN siCTL	0.307779	0.302768	0.31399	0.308807	0.307909	0.310435	0.302705	0.307102	0.299926	0.308234	0.307402	0.30485	0.305222	0.304998	0.304544	0.303846	0.304587	0.298902	0.309251	0.310059	0.311115	0.304434	0.307578	0.303874	0.308044	0.309252	0.304395	0.309178	0.309323	0.307863	0.300546	0.310923	0.311913	0.309395	0.307662	0.306862	0.308849	0.304634	0.303437	0.299256	0.304614	0.302055	0.299646	0.302139	0.303223	0.303828	0.302659	0.302501
	SEN siG3BP1	0.313635	0.307883	0.308948	0.308282	0.307849	0.306127	0.312605	0.305737	0.316943	0.302295	0.307593	0.413939	0.310397	0.311208	0.311168	0.310386	0.306266	0.310058	0.303545	0.316585	0.308366	0.313591	0.306453	0.303008	0.312221	0.305106	0.306417	0.31386	0.306086	0.302796	0.311557	0.315791	0.309958	0.308795	0.313789	0.306222	0.310331	0.302741	0.300782	0.308057	0.3134	0.302437	0.301936	0.300186	0.31366	0.301372	0.303956	0.309706
	Column B	PRO siG3BP1		Column C	SEN siCTL		Column D	SEN siG3BP1
	vs.	vs.		vs.	vs.		vs.	vs.
	Column A	PRO siCTL		Column A	PRO siCTL		Column A	PRO siCTL
	Unpaired t test			Unpaired t test			Unpaired t test
	P value	<0.0001		P value	<0.0001		P value	<0.0001
	P value summary	****		P value summary	****		P value summary	****
	Significantly different (P < 0.05)?	Yes		Significantly different (P < 0.05)?	Yes		Significantly different (P < 0.05)?	Yes
	One- or two-tailed P value?	Two-tailed		One- or two-tailed P value?	Two-tailed		One- or two-tailed P value?	Two-tailed
	t, df	t=7.51, df=712		t, df	t=12.3, df=670		t, df	t=12.9, df=716
		siCTL			siG3BP1 #1			siG3BP1 #2
	Figure 1f - G3BP1	N=1	N=2	N=3	N=1	N=2	N=3	N=1	N=2	N=3
	PRO	1	1	1	0.288252	0.162515	0.300637	0.264024	0.291744	0.262094
	+IR	1.22877	0.981194	1.18921	0.0125466	0.08376	0.0110378	0.0775636	0.127532	0.0695994
		Significant?	P value	Mean of siCTL	Mean of siG3BP1 #1	Difference	SE of difference	t ratio	df
	PRO	Yes	<0.001	1	0.25	0.75	0.0441	17	4
	+IR	Yes	<0.001	1.13	0.0358	1.1	0.0804	13.6	4
		Significant?	P value	Mean of siCTL	Mean of siG3BP1 #2	Difference	SE of difference	t ratio	df
	PRO	Yes	<0.001	1	0.273	0.727	0.00958	75.9	4
	+IR	Yes	<0.001	1.13	0.0916	1.04	0.0789	13.2	4
		siCTL			siG3BP1 #1			siG3BP1 #2
	Figure 1f - pRB/RB	N=1	N=2	N=3	N=1	N=2	N=3	N=1	N=2	N=3
	PRO	1	1	1	0.722161	0.460873	0.859037	0.778149	0.618667	0.601061
	+IR	0.024447	0.000634747	0.020193	0.001122	0.0010058	0.000458	0.001208	0.00105108	0.001917
		Significant?	P value	Mean of siCTL	Mean of siG3BP1 #1	Difference	SE of difference	t ratio	df
	PRO	No	0.052	1	0.681	0.319	0.117	2.73	4
	+IR	No	0.124	0.0151	0.000862	0.0142	0.00733	1.94	4
		Significant?	P value	Mean of siCTL	Mean of siG3BP1 #2	Difference	SE of difference	t ratio	df
	PRO	Yes	0.004	1	0.666	0.334	0.0563	5.93	4
	+IR	No	0.135	0.0151	0.00139	0.0137	0.00734	1.87	4
		Significant?	P value	Mean of PRO	Mean of +IR	Difference	SE of difference	t ratio	df
	siCTL	Yes	<0.001	1	0.0151	0.985	0.00733	134	4
	siG3BP1 #1	Yes	0.004	0.681	0.000862	0.68	0.117	5.82	4
	siG3BP1 #2	Yes	<0.001	0.666	0.00139	0.665	0.0563	11.8	4
		siCTL			siG3BP1 #1			siG3BP1 #2
	Figure 1f - pp53/p53	N=1	N=2	N=3	N=1	N=2	N=3	N=1	N=2	N=3
	PRO	1	1	1	2.13906	2.85494	0.938204	3.58122	2.88327	1.73709
	+IR	1.07168	2.73031	2.58387	1.40514	3.75357	2.14413	1.21928	3.86635	4.43265
		Significant?	P value	Mean of siCTL	Mean of siG3BP1 #1	Difference	SE of difference	t ratio	df
	PRO	No	0.155	1	1.98	-0.977	0.559	1.75	4
	+IR	No	0.744	2.13	2.43	-0.306	0.873	0.35	4
		Significant?	P value	Mean of siCTL	Mean of siG3BP1 #2	Difference	SE of difference	t ratio	df
	PRO	Yes	0.032	1	2.73	-1.73	0.538	3.23	4
	+IR	No	0.405	2.13	3.17	-1.04	1.12	0.93	4
		Significant?	P value	Mean of PRO	Mean of +IR	Difference	SE of difference	t ratio	df
	siCTL	No	0.1	1	2.13	-1.13	0.53	2.13	4
	siG3BP1 #1	No	0.635	1.98	2.43	-0.457	0.891	0.513	4
	siG3BP1 #2	No	0.717	2.73	3.17	-0.439	1.13	0.39	4
		siCTL			siG3BP1 #1			siG3BP1 #2
	Figure 1f - p21	N=1	N=2	N=3	N=1	N=2	N=3	N=1	N=2	N=3
	PRO	1	1	1	0.860152	1.64796	0.706781	1.07339	1.63471	0.684302
	+IR	1.82342	2.91364	3.08835	2.15333	2.99852	3.85473	2.54468	2.92499	3.96184
		Significant?	P value	Mean of siCTL	Mean of siG3BP1 #1	Difference	SE of difference	t ratio	df
	PRO	No	0.818	1	1.07	-0.0716	0.292	0.246	4
	+IR	No	0.566	2.61	3	-0.394	0.631	0.624	4
		Significant?	P value	Mean of siCTL	Mean of siG3BP1 #2	Difference	SE of difference	t ratio	df
	PRO	No	0.66	1	1.13	-0.131	0.276	0.474	4
	+IR	No	0.408	2.61	3.14	-0.535	0.58	0.924	4
		Significant?	P value	Mean of PRO	Mean of +IR	Difference	SE of difference	t ratio	df
	siCTL	Yes	0.015	1	2.61	-1.61	0.396	4.06	4
	siG3BP1 #1	Yes	0.028	1.07	3	-1.93	0.571	3.38	4
	siG3BP1 #2	Yes	0.016	1.13	3.14	-2.01	0.505	3.98	4
		siCTL			siG3BP1 #1			siG3BP1 #2
	Figure 1f - p16	N=1	N=2	N=3	N=1	N=2	N=3	N=1	N=2	N=3
	PRO	1	1	1	0.147747	1.21659	0.114921	0.152856	1.61003	0.138892
	+IR	4.00063	5.97462	2.46813	8.09271	5.3038	7.07394	6.51916	4.0213	6.81879
		Significant?	P value	Mean of siCTL	Mean of siG3BP1 #1	Difference	SE of difference	t ratio	df
	PRO	No	0.234	1	0.493	0.507	0.362	1.4	4
	+IR	No	0.109	4.15	6.82	-2.68	1.3	2.06	4
		Significant?	P value	Mean of siCTL	Mean of siG3BP1 #2	Difference	SE of difference	t ratio	df
	PRO	No	0.495	1	0.634	0.366	0.488	0.75	4
	+IR	No	0.291	4.15	5.79	-1.64	1.35	1.22	4
		Significant?	P value	Mean of PRO	Mean of +IR	Difference	SE of difference	t ratio	df
	siCTL	Yes	0.036	1	4.15	-3.15	1.01	3.1	4
	siG3BP1 #1	Yes	0.002	0.493	6.82	-6.33	0.892	7.1	4
	siG3BP1 #2	Yes	0.007	0.634	5.79	-5.15	1.01	5.09	4
[truncated: 328 more columns]

## Sheet: Figure 3
		siCTL			siG3BP1 #1			siG3BP1 #2
	Figure 3a TNFA	N=1	N=2	N=3	N=1	N=2	N=3	N=1	N=2	N=3
	PRO	0	0	0	-1.34	-1.1	-2	-0.04	-1.13	0.56
	+IR	1.19	1.95	1.15	-4.86	-4.08	-6.48	-5.93	-4.45	-4.85
		Significant?	P value	Mean of siCTL	Mean of siG3BP1 #1	Difference	SE of difference	t ratio	df
	PRO	Yes	0.005	0	-1.48	1.48	0.269	5.5	4
	+IR	Yes	<0.001	1.43	-5.14	6.57	0.753	8.72	4
		Significant?	P value	Mean of siCTL	Mean of siG3BP1 #2	Difference	SE of difference	t ratio	df
	PRO	No	0.702	0	-0.203	0.203	0.495	0.411	4
	+IR	Yes	<0.001	1.43	-5.08	6.51	0.513	12.7	4
		siCTL			siG3BP1 #1			siG3BP1 #2
	Figure 3a IL6	N=1	N=2	N=3	N=1	N=2	N=3	N=1	N=2	N=3
	PRO	0	0	0	0.09	-0.21	1.2	-0.47	0.16	-0.65
	+IR	2.18	4.195	2.68	-0.69	0.06	-0.15	-1.39	-0.63	-1.35
		Significant?	P value	Mean of siCTL	Mean of siG3BP1 #1	Difference	SE of difference	t ratio	df
	PRO	No	0.448	0	0.36	-0.36	0.429	0.839	4
	+IR	Yes	0.007	3.02	-0.26	3.28	0.646	5.08	4
		Significant?	P value	Mean of siCTL	Mean of siG3BP1 #2	Difference	SE of difference	t ratio	df
	PRO	No	0.262	0	-0.32	0.32	0.246	1.3	4
	+IR	Yes	0.003	3.02	-1.12	4.14	0.654	6.33	4
		siCTL			siG3BP1 #1			siG3BP1 #2
	Figure 3a CXCL8	N=1	N=2	N=3	N=1	N=2	N=3	N=1	N=2	N=3
	PRO	0	0	0	0.92	-1.83	-1.26	0.64	-0.87	-0.42
	+IR	4.6	5.475	4.355	-1.02	-1.71	2.01	-2.73	-1.08	-0.2
		Significant?	P value	Mean of siCTL	Mean of siG3BP1 #1	Difference	SE of difference	t ratio	df
	PRO	No	0.437	0	-0.723	0.723	0.838	0.863	4
	+IR	Yes	0.013	4.81	-0.24	5.05	1.19	4.24	4
		Significant?	P value	Mean of siCTL	Mean of siG3BP1 #2	Difference	SE of difference	t ratio	df
	PRO	No	0.654	0	-0.217	0.217	0.448	0.484	4
	+IR	Yes	0.002	4.81	-1.34	6.15	0.816	7.54	4
	Figure 3c p65	siCTL	siG3BP1 #1	siG3BP1 #2
	N=1	1	1.17792	1.34578
	N=2	1	0.960079	0.981209
	N=3	1	0.884222	1.08812
	Column B	siG3BP1 #1
	vs.	vs.
	Column A	siCTL
	Unpaired t test
	P value	0.937
	P value summary	ns
	Significantly different (P < 0.05)?	No
	One- or two-tailed P value?	Two-tailed
	t, df	t=0.0842, df=4
	Column C	siG3BP1 #2
	vs.	vs.
	Column A	siCTL
	Unpaired t test
	P value	0.2701
	P value summary	ns
	Significantly different (P < 0.05)?	No
	One- or two-tailed P value?	Two-tailed
	t, df	t=1.28, df=4
	Figure 3c p-IKBA/IKBA	siCTL	siG3BP1 #1	siG3BP1 #2
	N=1	1	0.684617	0.635145
	N=2	1	0.156132	0.133552
	N=3	1	0.662611	0.684586
	Column B	siG3BP1 #1
	vs.	vs.
	Column A	siCTL
	Unpaired t test
	P value	0.0446
	P value summary	*
	Significantly different (P < 0.05)?	Yes
	One- or two-tailed P value?	Two-tailed
	t, df	t=2.89, df=4
	Column C	siG3BP1 #2
	vs.	vs.
	Column A	siCTL
	Unpaired t test
	P value	0.0429
	P value summary	*
	Significantly different (P < 0.05)?	Yes
	One- or two-tailed P value?	Two-tailed
	t, df	t=2.93, df=4
	Figure 3c p-STAT3/STAT3	siCTL	siG3BP1 #1	siG3BP1 #2
	N=1	1	0.18868	0.301711
	N=2	1	0.003525	0.001303
	N=3	1	0.301463	0.374733
	Column B	siG3BP1 #1
	vs.	vs.
	Column A	siCTL
	Unpaired t test
	P value	0.0007
	P value summary	***
	Significantly different (P < 0.05)?	Yes
	One- or two-tailed P value?	Two-tailed
	t, df	t=9.62, df=4
	Column C	siG3BP1 #2
	vs.	vs.
	Column A	siCTL
	Unpaired t test
	P value	0.0025
	P value summary	**
	Significantly different (P < 0.05)?	Yes
	One- or two-tailed P value?	Two-tailed
	t, df	t=6.77, df=4

## Sheet: Figure 4
		siCTL			siG3BP1 #1			siG3BP1 #2
	Figure 4a IFNB	N=1	N=2	N=3	N=1	N=2	N=3	N=1	N=2	N=3
	PRO	0	0	0	0.01	0.27	0.72	0.82	-0.44	-0.275
	+IR	2.6	2.09	3.66	-5.18	-1.45	-3.73	-4.39	-1.45	-5.72
		Significant?	P value	Mean of siCTL	Mean of siG3BP1 #1	Difference	SE of difference	t ratio	df
	PRO	No	0.183	0	0.333	-0.333	0.207	1.61	4
	+IR	Yes	0.006	2.78	-3.45	6.24	1.18	5.29	4
		Significant?	P value	Mean of siCTL	Mean of siG3BP1 #2	Difference	SE of difference	t ratio	df
	PRO	No	0.934	0	0.035	-0.035	0.395	0.0885	4
	+IR	Yes	0.008	2.78	-3.85	6.64	1.34	4.94	4
	Figure 4b p-IRF3/IRF3	siCTL	siG3BP1 #1	siG3BP1 #2
	N=1	1	0.227096	0.499381
	N=2	1	0.800006	0.696721
	N=3	1	0.568503	0.615364
	Column B	siG3BP1 #1
	vs.	vs.
	Column A	siCTL
	Unpaired t test
	P value	0.0482
	P value summary	*
	Significantly different (P < 0.05)?	Yes
	One- or two-tailed P value?	Two-tailed
	t, df	t=2.81, df=4
	Column C	siG3BP1 #2
	vs.	vs.
	Column A	siCTL
	Unpaired t test
	P value	0.0023
	P value summary	**
	Significantly different (P < 0.05)?	Yes
	One- or two-tailed P value?	Two-tailed
	t, df	t=6.92, df=4
	Figure 4d - Intensity Profile siCTL
	gH2AX	0	0	0	0	0	0	0	0	0	0	0.2923	1.04	1.3244	3.9116	23.2222	30.6193	55.7007	65.1037	69.04	73	61.9926	49.9244	43.1886	44.3481	35.963	34.3077	35.4059	25.5407	11.9728	8.5556	11.7156	11.2469	18.5867	19.557	16.2222	9.76	10.317	24.157	9.6089	12.6667	11.076	10.9319	8.843	12.0963	12.2963	13.1867	18.3239	23.7437
	cGAS	1.1852	6.8701	6.4756	0.5689	7.5536	10.8519	15.3467	9.8953	18.6667	22.0222	21	34.1585	35.1156	40.0094	50.6948	50.6667	46.5289	75.7156	59	58.7565	54.2222	51.7067	36.4069	58.9274	73.1096	77.4074	90.7807	73.8681	46.7022	65.9141	85.5556	80.0035	95.8667	70.2963	74.8691	75.2593	71.4593	60.642	60.477	52.2133	42.7531	45.8178	38.997	53.7052	47.5304	41.4444	40.2291	26.56
	DAPI	0	3.9246	1.1857	0.5775	0	0.5196	2.5218	0.3164	0.2158	0.9183	5.1299	9.1547	4.3985	8.5623	10.9322	22.7911	11.1845	20.8439	37.7782	44.1099	53.6708	44.4109	58.574	81.8738	58.4966	58.9201	58.0196	57.3348	41.4416	81.8835	70.079	78.3051	80.5869	81.6009	82.4412	63.0027	58.7911	66.3338	64.07	48.6889	42.3067	58.2071	41.9597	64.6902	75.0663	77.4077	81.7122	81.4565
	Figure 4d - Intensity Profile siG3BP1
	gH2AX	9.2222	9.6358	12.3704	14.2778	11.4074	9.1049	9.1481	9.3951	12.1852	12.0926	17.1111	18.4074	20	22.8642	27.4938	34.5185	43.5062	48.5988	43.8148	40.3642	39.321	39.4444	34.2099	27.5988	25.5185	20.716	17.2469	14.8889	15.8395	20.2593	19.4444	16.7099	13.9753	12.3889	11.4691	9.5988	8.6667	5.9259	3.4321	3.1667	2.358	2.1605	2.7037	1.9938	3.5926	5.2778	3.3951	3.7593
	cGAS	1.7037	3.9815	1.9506	2.6111	4.6296	6.9506	6.9259	6.4938	9	9.0556	8.2716	11.1852	14.7778	23.1481	21.8272	20.7222	18.8148	20.4753	25.4074	23.7469	21.8519	14.8889	11.3951	10.6975	12.0741	10.5741	12.642	11.8704	6.963	6.4444	5.8889	4.4815	7.1852	3.3889	2.3704	3.6914	2.2593	2.3704	2.6667	3.2222	3.2346	3.6296	3	1.321	0.2593	1.3148	1.6914	0.0864
	DAPI	1.407	1.037	0.889	3.5	7.568	4.074	8.407	7.481	1.235	0.278	4.481	16.914	39.778	61.642	60.84	79.704	94.728	103.469	97.148	117.327	105.37	101.833	89.012	100.611	101.704	108.475	107.506	107.37	116.457	105.938	95.444	78.84	71	76.278	72.086	66.407	81.519	57.636	34.593	5.556	7.049	4.105	2.444	0.802	1.481	0.426	0.173	0
	Figure 4e - % Cells Positive for CCF	siCTL	siG3BP1
	N=1	10	20.2326
	N=2	9.61	12.41
	N=3	10.4286	17.125
	Column B	siG3BP1
	vs.	vs.
	Column A	siCTL
	Unpaired t test
	P value	0.0452
	P value summary	*
	Significantly different (P < 0.05)?	Yes
	One- or two-tailed P value?	Two-tailed
	t, df	t=2.876, df=4
	Figure 4f -CCF per cell
	siCTL	1	2	0	0	0	0	0	0	0	0	0	0	5	0	0	0	0	0	0	0	0	0	0	0	0	3	0	0	0	0	0	0	1	0	0	0	0	0	3	2	4	0	0	1	3	0	0	0
	siG3BP1	1	1	2	0	0	0	1	0	0	0	1	0	0	1	0	0	0	0	0	3	0	0	0	1	0	1	0	0	0	0	0	2	0	0	0	1	0	1	0	0	0	1	0	0	1	0	0	1
	Column B	siG3BP1
	vs.	vs.
	Column A	siCTL
	Unpaired t test
	P value	0.0447
	P value summary	*
	Significantly different (P < 0.05)?	Yes
	One- or two-tailed P value?	Two-tailed
	t, df	t=2.011, df=601
	Figure 4g -CCF co-localized with cGAS/cell
	siCTL	0	0	0	0	0	0	1	1	1	1	1	1	1	1	1	1	1	1	1	1	1	1	1	1	1	1	1	1	1	1	1	1	1	1	1	1	1	1	1	1	1	1	1	2	2	2	2	2
	siG3BP1	0	0	0	0	0	0	0	0	0	0	0	0	0	0	0	0	0	0	0	0	0	0	0	0	0	0	0	0	0	0	0	0	0	0	1	1	1	1	1	1	1	1	1	1	1	1	1	1
	Column B	siG3BP1
	vs.	vs.
	Column A	siCTL
	Unpaired t test
	P value	<0.0001
	P value summary	****
	Significantly different (P < 0.05)?	Yes
	One- or two-tailed P value?	Two-tailed
	t, df	t=5.373, df=112
		+IR siCTL			+IR siCTL + cGAMP			+IR siG3BP1			+IR siG3BP1 + cGAMP
	Figure 4h (right)	N=1	N=2	N=3	N=1	N=2	N=3	N=1	N=2	N=3	N=1	N=2	N=3
	p-IRF3S396 /Total IRF3	1	1	1	0.874152	1.3161	1.19702	0.379166	0.418388	0.258765	0.658716	0.898679	0.851467
	p-STAT3Y705 /Total STAT3	1	1	1	1.23044	1.60805	0.973649	0.672112	0.318097	0.395066	1.49315	1.40479	0.579101
	p-IκBαS32 /Total IκBα	1	1	1	0.806085	0.87764	0.957083	0.503841	0.291354	0.240968	0.621976	1.22212	1.22986
	ANOVA table	SS (Type III)	DF	MS	F (DFn, DFd)	P value
	Interaction	0.2587	6	0.04312	F (6, 24) = 0.8444	P=0.5485
	Row Factor	0.1953	2	0.09764	F (2, 24) = 1.912	P=0.1697
	Column Factor	2.848	3	0.9492	F (3, 24) = 18.59	P<0.0001
	Residual	1.226	24	0.05107
	Test details	Mean 1	Mean 2	Mean Diff.	SE of diff.	N1	N2	t	DF	Significant?	Summary	Individual P Value
	p-IRF3S396 /Total IRF3
	+IR siCTL vs. +IR siCTL + cGAMP	1	1.129	-0.1291	0.1845	3	3	0.6996	24	No	ns	0.4909
	+IR siCTL vs. +IR siG3BP1	1	0.3521	0.6479	0.1845	3	3	3.511	24	Yes	**	0.0018
	+IR siCTL vs. +IR siG3BP1 + cGAMP	1	0.803	0.197	0.1845	3	3	1.068	24	No	ns	0.2962
	p-STAT3Y705 /Total STAT3
	+IR siCTL vs. +IR siCTL + cGAMP	1	1.271	-0.2707	0.1845	3	3	1.467	24	No	ns	0.1553
	+IR siCTL vs. +IR siG3BP1	1	0.4618	0.5382	0.1845	3	3	2.917	24	Yes	**	0.0076
	+IR siCTL vs. +IR siG3BP1 + cGAMP	1	1.159	-0.159	0.1845	3	3	0.8618	24	No	ns	0.3973
	p-IκBαS32 /Total IκBα
	+IR siCTL vs. +IR siCTL + cGAMP	1	0.8803	0.1197	0.1845	3	3	0.6489	24	No	ns	0.5226
	+IR siCTL vs. +IR siG3BP1	1	0.3454	0.6546	0.1845	3	3	3.548	24	Yes	**	0.0016
	+IR siCTL vs. +IR siG3BP1 + cGAMP	1	1.025	-0.02465	0.1845	3	3	0.1336	24	No	ns	0.8948
	Test details	Mean 1	Mean 2	Mean Diff.	SE of diff.	N1	N2	t	DF	Significant?	Summary	Individual P Value
	p-IRF3S396 /Total IRF3
	+IR siG3BP1 vs. +IR siCTL	0.3521	1	-0.6479	0.1845	3	3	3.511	24	Yes	**	0.0018
	+IR siG3BP1 vs. +IR siCTL + cGAMP	0.3521	1.129	-0.777	0.1845	3	3	4.211	24	Yes	***	0.0003
	+IR siG3BP1 vs. +IR siG3BP1 + cGAMP	0.3521	0.803	-0.4508	0.1845	3	3	2.443	24	Yes	*	0.0223
	p-STAT3Y705 /Total STAT3
	+IR siG3BP1 vs. +IR siCTL	0.4618	1	-0.5382	0.1845	3	3	2.917	24	Yes	**	0.0076
	+IR siG3BP1 vs. +IR siCTL + cGAMP	0.4618	1.271	-0.809	0.1845	3	3	4.384	24	Yes	***	0.0002
	+IR siG3BP1 vs. +IR siG3BP1 + cGAMP	0.4618	1.159	-0.6973	0.1845	3	3	3.779	24	Yes	***	0.0009
	p-IκBαS32 /Total IκBα
	+IR siG3BP1 vs. +IR siCTL	0.3454	1	-0.6546	0.1845	3	3	3.548	24	Yes	**	0.0016
	+IR siG3BP1 vs. +IR siCTL + cGAMP	0.3454	0.8803	-0.5349	0.1845	3	3	2.899	24	Yes	**	0.0079
	+IR siG3BP1 vs. +IR siG3BP1 + cGAMP	0.3454	1.025	-0.6793	0.1845	3	3	3.681	24	Yes	**	0.0012
		siCTL NT			siG3BP1 NT			siG3BP1 + cGAMP
	Figure 4i - IFNB1	N=1	N=2	N=3	N=1	N=2	N=3	N=1	N=2	N=3
	+IR	2.30667	3.68333	3.66	-0.405	-2.01667	-0.863333	0.005	2.11667	1.09333
	ANOVA summary
	F	17.24
	P value	0.0033
	P value summary	**
	Significant diff. among means (P < 0.05)?	Yes
	R squared	0.8518
	Test details	Mean 1	Mean 2	Mean Diff.	SE of diff.	n1	n2	t	DF	Significant?	Summary	Individual P Value
	siCTL NT vs. siG3BP1 NT	3.217	-1.095	4.312	0.7342	3	3	5.872	6	Yes	**	0.0011
	siCTL NT vs. siG3BP1 + cGAMP	3.217	1.072	2.145	0.7342	3	3	2.921	6	Yes	*	0.0266
	siG3BP1 NT vs. siG3BP1 + cGAMP	-1.095	1.072	-2.167	0.7342	3	3	2.951	6	Yes	*	0.0256
		siCTL NT			siG3BP1 NT			siG3BP1 + cGAMP
	Figure 4i - TNFA	N=1	N=2	N=3	N=1	N=2	N=3	N=1	N=2	N=3
	+IR	5.19	7.165	5.48333	0.891667	-0.695	1.535	1.91167	3.795	5.45667
	ANOVA summary
	F	11.7
	P value	0.0085
	P value summary	**
	Significant diff. among means (P < 0.05)?	Yes
	R squared	0.7959
	Test details	Mean 1	Mean 2	Mean Diff.	SE of diff.	n1	n2	t	DF	Significant?	Summary	Individual P Value
	siCTL NT vs. siG3BP1 NT	5.946	0.5772	5.369	1.115	3	3	4.813	6	Yes	**	0.003
	siCTL NT vs. siG3BP1 + cGAMP	5.946	3.721	2.225	1.115	3	3	1.995	6	No	ns	0.0931
	siG3BP1 NT vs. siG3BP1 + cGAMP	0.5772	3.721	-3.144	1.115	3	3	2.818	6	Yes	*	0.0304
		siCTL NT			siG3BP1 NT			siG3BP1 + cGAMP
	Figure 4i - IL6	N=1	N=2	N=3	N=1	N=2	N=3	N=1	N=2	N=3
	+IR	4.06	3.63	4.24333	0.965	1.865	1.395	2.43	2.94	3.67
	ANOVA summary
	F	21.97
	P value	0.0017
	P value summary	**
	Significant diff. among means (P < 0.05)?	Yes
	R squared	0.8798
	Test details	Mean 1	Mean 2	Mean Diff.	SE of diff.	n1	n2	t	DF	Significant?	Summary	Individual P Value
	siCTL NT vs. siG3BP1 NT	3.978	1.408	2.569	0.3916	3	3	6.561	6	Yes	***	0.0006
	siCTL NT vs. siG3BP1 + cGAMP	3.978	3.013	0.9644	0.3916	3	3	2.463	6	Yes	*	0.0489
	siG3BP1 NT vs. siG3BP1 + cGAMP	1.408	3.013	-1.605	0.3916	3	3	4.098	6	Yes	**	0.0064
		siCTL NT			siG3BP1 NT			siG3BP1 + cGAMP
	Figure 4i - CXCL8	N=1	N=2	N=3	N=1	N=2	N=3	N=1	N=2	N=3
	+IR	4.06	3.95	3.76333	0.34	0.545	2.42	1.845	2.645	2.84333
	ANOVA summary
	F	11.1
	P value	0.0096
	P value summary	**
	Significant diff. among means (P < 0.05)?	Yes
	R squared	0.7873
	Test details	Mean 1	Mean 2	Mean Diff.	SE of diff.	n1	n2	t	DF	Significant?	Summary	Individual P Value
	siCTL NT vs. siG3BP1 NT	3.924	1.102	2.823	0.5992	3	3	4.711	6	Yes	**	0.0033
	siCTL NT vs. siG3BP1 + cGAMP	3.924	2.444	1.48	0.5992	3	3	2.47	6	Yes	*	0.0485
	siG3BP1 NT vs. siG3BP1 + cGAMP	1.102	2.444	-1.343	0.5992	3	3	2.241	6	No	ns	0.0663
[truncated: 254 more columns]

## Sheet: Figure 5
		PRO			PRO + EGCG (40μM)			+ IR			+ IR + EGCG (40μM)
	Figure 5a (right)	N=1	N=2	N=3	N=1	N=2	N=3	N=1	N=2	N=3	N=1	N=2	N=3
	p65 /Total Protein	1	1	1	0.177233	0.949188	0.927432	0.488427	1.06653	1.28685	0.153222	0.939791	0.867738
	IRF3 /Total Protein	1	1	1	1.71189	1.40212	0.902172	2.26723	1.93318	1.41946	0.677183	0.76523	1.12511
	p-STAT3Y705 /Total STAT3	1	1	1	0.337928	1.61663	0.807178	1.59259	1.82756	1.17189	1.17573	0.410934	1.01407
	p-IκBαS32 /Total IκBα	1	1	1	0.878957	1.02086	1.05109	1.4757	2.15225	1.38886	0.907605	0.510291	0.395337
	ANOVA table	SS (Type III)	DF	MS	F (DFn, DFd)	P value
	Interaction	1.048	9	0.1165	F (9, 32) = 0.9784	P=0.4759
	Row Factor	1.202	3	0.4007	F (3, 32) = 3.366	P=0.0305
	Column Factor	3.691	3	1.23	F (3, 32) = 10.34	P<0.0001
	Residual	3.809	32	0.119
	Test details	Mean 1	Mean 2	Mean Diff.	SE of diff.	N1	N2	t	DF	Significant?	Summary	Individual P Value
	p65 /Total Protein
	+ IR vs. PRO	0.9473	1	-0.05273	0.2817	3	3	0.1872	32	No	ns	0.8527
	+ IR vs. PRO + EGCG (40μM)	0.9473	0.6846	0.2627	0.2817	3	3	0.9324	32	No	ns	0.3581
	+ IR vs. + IR + EGCG (40μM)	0.9473	0.6536	0.2937	0.2817	3	3	1.043	32	No	ns	0.305
	IRF3 /Total Protein
	+ IR vs. PRO	1.873	1	0.8733	0.2817	3	3	3.1	32	Yes	**	0.004
	+ IR vs. PRO + EGCG (40μM)	1.873	1.339	0.5346	0.2817	3	3	1.898	32	No	ns	0.0668
	+ IR vs. + IR + EGCG (40μM)	1.873	0.8558	1.017	0.2817	3	3	3.612	32	Yes	**	0.001
	p-STAT3Y705 /Total STAT3
	+ IR vs. PRO	1.531	1	0.5307	0.2817	3	3	1.884	32	No	ns	0.0687
	+ IR vs. PRO + EGCG (40μM)	1.531	0.9206	0.6101	0.2817	3	3	2.166	32	Yes	*	0.0379
	+ IR vs. + IR + EGCG (40μM)	1.531	0.8669	0.6638	0.2817	3	3	2.356	32	Yes	*	0.0247
	p-IκBαS32 /Total IκBα
	+ IR vs. PRO	1.672	1	0.6723	0.2817	3	3	2.386	32	Yes	*	0.0231
	+ IR vs. PRO + EGCG (40μM)	1.672	0.9836	0.6886	0.2817	3	3	2.445	32	Yes	*	0.0202
	+ IR vs. + IR + EGCG (40μM)	1.672	0.6044	1.068	0.2817	3	3	3.791	32	Yes	***	0.0006
	Test details	Mean 1	Mean 2	Mean Diff.	SE of diff.	N1	N2	t	DF	Significant?	Summary	Individual P Value
	p65 /Total Protein
	PRO vs. PRO + EGCG (40μM)	1	0.6846	0.3154	0.2817	3	3	1.12	32	No	ns	0.2712
	PRO vs. + IR	1	0.9473	0.05273	0.2817	3	3	0.1872	32	No	ns	0.8527
	PRO vs. + IR + EGCG (40μM)	1	0.6536	0.3464	0.2817	3	3	1.23	32	No	ns	0.2278
	IRF3 /Total Protein
	PRO vs. PRO + EGCG (40μM)	1	1.339	-0.3387	0.2817	3	3	1.202	32	No	ns	0.238
	PRO vs. + IR	1	1.873	-0.8733	0.2817	3	3	3.1	32	Yes	**	0.004
	PRO vs. + IR + EGCG (40μM)	1	0.8558	0.1442	0.2817	3	3	0.5118	32	No	ns	0.6123
	p-STAT3Y705 /Total STAT3
	PRO vs. PRO + EGCG (40μM)	1	0.9206	0.07942	0.2817	3	3	0.2819	32	No	ns	0.7798
	PRO vs. + IR	1	1.531	-0.5307	0.2817	3	3	1.884	32	No	ns	0.0687
	PRO vs. + IR + EGCG (40μM)	1	0.8669	0.1331	0.2817	3	3	0.4725	32	No	ns	0.6398
	p-IκBαS32 /Total IκBα
	PRO vs. PRO + EGCG (40μM)	1	0.9836	0.01637	0.2817	3	3	0.05809	32	No	ns	0.954
	PRO vs. + IR	1	1.672	-0.6723	0.2817	3	3	2.386	32	Yes	*	0.0231
	PRO vs. + IR + EGCG (40μM)	1	0.6044	0.3956	0.2817	3	3	1.404	32	No	ns	0.1699
		NT			10 uM			20 uM			40 uM
	Figure 5b - IFNB1	N=1	N=2	N=3	N=1	N=2	N=3	N=1	N=2	N=3	N=1	N=2	N=3
	+IR	1.45	1.015	0.786667	-0.305	0.035	0.333333	-1.01667	-0.615	-0.0016667	-2.00667	-2.56	-0.34
	ANOVA summary
	F	8.515
	P value	0.0072
	P value summary	**
	Significant diff. among means (P < 0.05)?	Yes
	R squared	0.7615
	Test details	Mean 1	Mean 2	Mean Diff.	SE of diff.	n1	n2	t	DF	Significant?	Summary	Individual P Value
	NT vs. 10 uM	1.084	0.02111	1.063	0.5496	3	3	1.934	8	No	ns	0.0892
	NT vs. 20 uM	1.084	-0.5444	1.628	0.5496	3	3	2.963	8	Yes	*	0.0181
	NT vs. 40 uM	1.084	-1.636	2.719	0.5496	3	3	4.948	8	Yes	**	0.0011
	10 uM vs. 20 uM	0.02111	-0.5444	0.5656	0.5496	3	3	1.029	8	No	ns	0.3336
	10 uM vs. 40 uM	0.02111	-1.636	1.657	0.5496	3	3	3.014	8	Yes	*	0.0167
	20 uM vs. 40 uM	-0.5444	-1.636	1.091	0.5496	3	3	1.985	8	No	ns	0.0824
		NT			10 uM			20 uM			40 uM
	Figure 5b - TNFA	N=1	N=2	N=3	N=1	N=2	N=3	N=1	N=2	N=3	N=1	N=2	N=3
	+IR	2.54833	2.11667	1.71	-2.99833	1.595	-1.36667	1.765	1.26	-0.415	-0.905	0.535	-1.09333
	ANOVA summary
	F	2.982
	P value	0.0962
	P value summary	ns
	Significant diff. among means (P < 0.05)?	No
	R squared	0.5279
	Test details	Mean 1	Mean 2	Mean Diff.	SE of diff.	n1	n2	t	DF	Significant?	Summary	Individual P Value
	NT vs. 10 uM	2.125	-0.9233	3.048	1.132	3	3	2.692	8	Yes	*	0.0274
	NT vs. 20 uM	2.125	0.87	1.255	1.132	3	3	1.108	8	No	ns	0.2999
	NT vs. 40 uM	2.125	-0.4878	2.613	1.132	3	3	2.307	8	Yes	*	0.0499
	10 uM vs. 20 uM	-0.9233	0.87	-1.793	1.132	3	3	1.584	8	No	ns	0.1519
	10 uM vs. 40 uM	-0.9233	-0.4878	-0.4356	1.132	3	3	0.3846	8	No	ns	0.7105
	20 uM vs. 40 uM	0.87	-0.4878	1.358	1.132	3	3	1.199	8	No	ns	0.2648
		NT			10 uM			20 uM			40 uM
	Figure 5b - IL6	N=1	N=2	N=3	N=1	N=2	N=3	N=1	N=2	N=3	N=1	N=2	N=3
	+IR	7.15	4.48667	4.81333	5.52	3.67667	5.65333	3.79	2.875	3.675	3.38667	2.40833	3.64
	ANOVA summary
	F	3.875
	P value	0.0557
	P value summary	ns
	Significant diff. among means (P < 0.05)?	No
	R squared	0.5924
	Test details	Mean 1	Mean 2	Mean Diff.	SE of diff.	n1	n2	t	DF	Significant?	Summary	Individual P Value
	NT vs. 10 uM	5.483	4.95	0.5333	0.8167	3	3	0.653	8	No	ns	0.532
	NT vs. 20 uM	5.483	3.447	2.037	0.8167	3	3	2.494	8	Yes	*	0.0373
	NT vs. 40 uM	5.483	3.145	2.338	0.8167	3	3	2.863	8	Yes	*	0.021
	10 uM vs. 20 uM	4.95	3.447	1.503	0.8167	3	3	1.841	8	No	ns	0.1029
	10 uM vs. 40 uM	4.95	3.145	1.805	0.8167	3	3	2.21	8	No	ns	0.0581
	20 uM vs. 40 uM	3.447	3.145	0.3017	0.8167	3	3	0.3694	8	No	ns	0.7214
		NT			10 uM			20 uM			40 uM
	Figure 5b - CXCL8	N=1	N=2	N=3	N=1	N=2	N=3	N=1	N=2	N=3	N=1	N=2	N=3
	+IR	2.78667	3.38667	3.38833	3.62	3.2	3.70167	3.01333	2.76	2.295	2.68167	2.725	2.69167
	ANOVA summary
	F	5.857
	P value	0.0204
	P value summary	*
	Significant diff. among means (P < 0.05)?	Yes
	R squared	0.6871
	Test details	Mean 1	Mean 2	Mean Diff.	SE of diff.	n1	n2	t	DF	Significant?	Summary	Individual P Value
	NT vs. 10 uM	3.187	3.507	-0.32	0.2331	3	3	1.373	8	No	ns	0.2071
	NT vs. 20 uM	3.187	2.689	0.4978	0.2331	3	3	2.135	8	No	ns	0.0652
	NT vs. 40 uM	3.187	2.699	0.4878	0.2331	3	3	2.092	8	No	ns	0.0697
	10 uM vs. 20 uM	3.507	2.689	0.8178	0.2331	3	3	3.508	8	Yes	**	0.008
	10 uM vs. 40 uM	3.507	2.699	0.8078	0.2331	3	3	3.465	8	Yes	**	0.0085
	20 uM vs. 40 uM	2.689	2.699	-0.01	0.2331	3	3	0.0429	8	No	ns	0.9668
		siCTL			siCTL + EGCG			siG3BP1			siG3BP1 + EGCG
	Figure 5d - IFNB1	N=1	N=2	N=3	N=1	N=2	N=3	N=1	N=2	N=3	N=1	N=2	N=3
	PRO	0	0	0	0.04	0.11	-0.243333	-0.306667	-0.05	-1.54333	0.466667	0.173333	-2.09667
	+IR	1.82	2.08	1.74667	0.51	-0.536667	-0.143333	-1.68333	-1.23333	-2.1	-0.483333	0.626667	-1.44333
	ANOVA table	SS	DF	MS	F (DFn, DFd)	P value
	Interaction	6.654	3	2.218	F (3, 16) = 4.213	P=0.0224
	Row Factor	0.2838	1	0.2838	F (1, 16) = 0.5391	P=0.4734
	Column Factor	13.8	3	4.6	F (3, 16) = 8.736	P=0.0012
	Residual	8.424	16	0.5265
	Test details	Mean 1	Mean 2	Mean Diff.	SE of diff.	N1	N2	t	DF	Significant?	Summary	Individual P Value
	PRO :siCTL vs. PRO :siCTL + EGCG	0	-0.03111	0.03111	0.5925	3	3	0.05251	16	No	ns	0.9588
	PRO :siCTL vs. PRO :siG3BP1	0	-0.6333	0.6333	0.5925	3	3	1.069	16	No	ns	0.3009
	PRO :siCTL vs. PRO :siG3BP1 + EGCG	0	-0.4856	0.4856	0.5925	3	3	0.8196	16	No	ns	0.4245
	PRO :siCTL vs. +IR:siCTL	0	1.882	-1.882	0.5925	3	3	3.177	16	Yes	**	0.0059
	PRO :siCTL vs. +IR:siCTL + EGCG	0	-0.05667	0.05667	0.5925	3	3	0.09565	16	No	ns	0.925
	PRO :siCTL vs. +IR:siG3BP1	0	-1.672	1.672	0.5925	3	3	2.823	16	Yes	*	0.0123
	PRO :siCTL vs. +IR:siG3BP1 + EGCG	0	-0.4333	0.4333	0.5925	3	3	0.7314	16	No	ns	0.4751
	PRO :siCTL + EGCG vs. PRO :siG3BP1	-0.03111	-0.6333	0.6022	0.5925	3	3	1.016	16	No	ns	0.3245
	PRO :siCTL + EGCG vs. PRO :siG3BP1 + EGCG	-0.03111	-0.4856	0.4544	0.5925	3	3	0.7671	16	No	ns	0.4542
	PRO :siCTL + EGCG vs. +IR:siCTL	-0.03111	1.882	-1.913	0.5925	3	3	3.23	16	Yes	**	0.0052
	PRO :siCTL + EGCG vs. +IR:siCTL + EGCG	-0.03111	-0.05667	0.02556	0.5925	3	3	0.04314	16	No	ns	0.9661
	PRO :siCTL + EGCG vs. +IR:siG3BP1	-0.03111	-1.672	1.641	0.5925	3	3	2.77	16	Yes	*	0.0137
	PRO :siCTL + EGCG vs. +IR:siG3BP1 + EGCG	-0.03111	-0.4333	0.4022	0.5925	3	3	0.6789	16	No	ns	0.5069
	PRO :siG3BP1 vs. PRO :siG3BP1 + EGCG	-0.6333	-0.4856	-0.1478	0.5925	3	3	0.2494	16	No	ns	0.8062
	PRO :siG3BP1 vs. +IR:siCTL	-0.6333	1.882	-2.516	0.5925	3	3	4.246	16	Yes	***	0.0006
	PRO :siG3BP1 vs. +IR:siCTL + EGCG	-0.6333	-0.05667	-0.5767	0.5925	3	3	0.9734	16	No	ns	0.3449
	PRO :siG3BP1 vs. +IR:siG3BP1	-0.6333	-1.672	1.039	0.5925	3	3	1.754	16	No	ns	0.0986
	PRO :siG3BP1 vs. +IR:siG3BP1 + EGCG	-0.6333	-0.4333	-0.2	0.5925	3	3	0.3376	16	No	ns	0.7401
	PRO :siG3BP1 + EGCG vs. +IR:siCTL	-0.4856	1.882	-2.368	0.5925	3	3	3.997	16	Yes	**	0.001
	PRO :siG3BP1 + EGCG vs. +IR:siCTL + EGCG	-0.4856	-0.05667	-0.4289	0.5925	3	3	0.7239	16	No	ns	0.4796
	PRO :siG3BP1 + EGCG vs. +IR:siG3BP1	-0.4856	-1.672	1.187	0.5925	3	3	2.003	16	No	ns	0.0624
	PRO :siG3BP1 + EGCG vs. +IR:siG3BP1 + EGCG	-0.4856	-0.4333	-0.05222	0.5925	3	3	0.08815	16	No	ns	0.9309
	+IR:siCTL vs. +IR:siCTL + EGCG	1.882	-0.05667	1.939	0.5925	3	3	3.273	16	Yes	**	0.0048
	+IR:siCTL vs. +IR:siG3BP1	1.882	-1.672	3.554	0.5925	3	3	6	16	Yes	****	<0.0001
	+IR:siCTL vs. +IR:siG3BP1 + EGCG	1.882	-0.4333	2.316	0.5925	3	3	3.908	16	Yes	**	0.0013
	+IR:siCTL + EGCG vs. +IR:siG3BP1	-0.05667	-1.672	1.616	0.5925	3	3	2.727	16	Yes	*	0.0149
	+IR:siCTL + EGCG vs. +IR:siG3BP1 + EGCG	-0.05667	-0.4333	0.3767	0.5925	3	3	0.6358	16	No	ns	0.5339
	+IR:siG3BP1 vs. +IR:siG3BP1 + EGCG	-1.672	-0.4333	-1.239	0.5925	3	3	2.091	16	No	ns	0.0528
		siCTL			siCTL + EGCG			siG3BP1			siG3BP1 + EGCG
	Figure 5d - TNFA	N=1	N=2	N=3	N=1	N=2	N=3	N=1	N=2	N=3	N=1	N=2	N=3
	PRO	0	0	0	-1.8	0.00666667	-0.56	-0.343333	-0.443333	-1.00667	-0.523333	0.0166667	-1.89333
	+IR	2.49	3.11667	2.7	1.39667	-0.88	-1.45	-3.70667	-2.95667	-2.07333	-1.48667	-0.726667	-1.27
	ANOVA table	SS	DF	MS	F (DFn, DFd)	P value
	Interaction	19.95	3	6.649	F (3, 16) = 10.34	P=0.0005
	Row Factor	0.1204	1	0.1204	F (1, 16) = 0.1873	P=0.6709
	Column Factor	32.14	3	10.71	F (3, 16) = 16.66	P<0.0001
	Residual	10.29	16	0.6429
	Test details	Mean 1	Mean 2	Mean Diff.	SE of diff.	N1	N2	t	DF	Significant?	Summary	Individual P Value
	PRO :siCTL vs. PRO :siCTL + EGCG	0	-0.7844	0.7844	0.6547	3	3	1.198	16	No	ns	0.2483
	PRO :siCTL vs. PRO :siG3BP1	0	-0.5978	0.5978	0.6547	3	3	0.9131	16	No	ns	0.3747
	PRO :siCTL vs. PRO :siG3BP1 + EGCG	0	-0.8	0.8	0.6547	3	3	1.222	16	No	ns	0.2394
	PRO :siCTL vs. +IR:siCTL	0	2.769	-2.769	0.6547	3	3	4.229	16	Yes	***	0.0006
	PRO :siCTL vs. +IR:siCTL + EGCG	0	-0.3111	0.3111	0.6547	3	3	0.4752	16	No	ns	0.6411
	PRO :siCTL vs. +IR:siG3BP1	0	-2.912	2.912	0.6547	3	3	4.448	16	Yes	***	0.0004
	PRO :siCTL vs. +IR:siG3BP1 + EGCG	0	-1.161	1.161	0.6547	3	3	1.774	16	No	ns	0.0952
	PRO :siCTL + EGCG vs. PRO :siG3BP1	-0.7844	-0.5978	-0.1867	0.6547	3	3	0.2851	16	No	ns	0.7792
	PRO :siCTL + EGCG vs. PRO :siG3BP1 + EGCG	-0.7844	-0.8	0.01556	0.6547	3	3	0.02376	16	No	ns	0.9813
	PRO :siCTL + EGCG vs. +IR:siCTL	-0.7844	2.769	-3.553	0.6547	3	3	5.428	16	Yes	****	<0.0001
	PRO :siCTL + EGCG vs. +IR:siCTL + EGCG	-0.7844	-0.3111	-0.4733	0.6547	3	3	0.723	16	No	ns	0.4801
	PRO :siCTL + EGCG vs. +IR:siG3BP1	-0.7844	-2.912	2.128	0.6547	3	3	3.25	16	Yes	**	0.005
	PRO :siCTL + EGCG vs. +IR:siG3BP1 + EGCG	-0.7844	-1.161	0.3767	0.6547	3	3	0.5753	16	No	ns	0.5731
	PRO :siG3BP1 vs. PRO :siG3BP1 + EGCG	-0.5978	-0.8	0.2022	0.6547	3	3	0.3089	16	No	ns	0.7614
	PRO :siG3BP1 vs. +IR:siCTL	-0.5978	2.769	-3.367	0.6547	3	3	5.143	16	Yes	****	<0.0001
	PRO :siG3BP1 vs. +IR:siCTL + EGCG	-0.5978	-0.3111	-0.2867	0.6547	3	3	0.4379	16	No	ns	0.6673
	PRO :siG3BP1 vs. +IR:siG3BP1	-0.5978	-2.912	2.314	0.6547	3	3	3.535	16	Yes	**	0.0028
	PRO :siG3BP1 vs. +IR:siG3BP1 + EGCG	-0.5978	-1.161	0.5633	0.6547	3	3	0.8605	16	No	ns	0.4022
	PRO :siG3BP1 + EGCG vs. +IR:siCTL	-0.8	2.769	-3.569	0.6547	3	3	5.451	16	Yes	****	<0.0001
	PRO :siG3BP1 + EGCG vs. +IR:siCTL + EGCG	-0.8	-0.3111	-0.4889	0.6547	3	3	0.7468	16	No	ns	0.466
	PRO :siG3BP1 + EGCG vs. +IR:siG3BP1	-0.8	-2.912	2.112	0.6547	3	3	3.226	16	Yes	**	0.0053
	PRO :siG3BP1 + EGCG vs. +IR:siG3BP1 + EGCG	-0.8	-1.161	0.3611	0.6547	3	3	0.5516	16	No	ns	0.5889
	+IR:siCTL vs. +IR:siCTL + EGCG	2.769	-0.3111	3.08	0.6547	3	3	4.705	16	Yes	***	0.0002
	+IR:siCTL vs. +IR:siG3BP1	2.769	-2.912	5.681	0.6547	3	3	8.678	16	Yes	****	<0.0001
	+IR:siCTL vs. +IR:siG3BP1 + EGCG	2.769	-1.161	3.93	0.6547	3	3	6.003	16	Yes	****	<0.0001
	+IR:siCTL + EGCG vs. +IR:siG3BP1	-0.3111	-2.912	2.601	0.6547	3	3	3.973	16	Yes	**	0.0011
	+IR:siCTL + EGCG vs. +IR:siG3BP1 + EGCG	-0.3111	-1.161	0.85	0.6547	3	3	1.298	16	No	ns	0.2126
	+IR:siG3BP1 vs. +IR:siG3BP1 + EGCG	-2.912	-1.161	-1.751	0.6547	3	3	2.675	16	Yes	*	0.0166
		siCTL			siCTL + EGCG			siG3BP1			siG3BP1 + EGCG
	Figure 5d - IL6	N=1	N=2	N=3	N=1	N=2	N=3	N=1	N=2	N=3	N=1	N=2	N=3
	PRO	0	0	0	0.0333333	0.71	0.103333	-0.966667	-1.49	-0.396667	-0.526667	-1.06	0
	+IR	2.83667	2.42667	4.12333	0.963333	1.10333	-0.61	0.04	-0.773333	0.106667	-0.25	0.04	-0.433333
	ANOVA table	SS	DF	MS	F (DFn, DFd)	P value
	Interaction	8.5	3	2.83	F (3, 16) = 8.38	P=0.0014
	Row Factor	7.22	1	7.22	F (1, 16) = 21.4	P=0.0003
	Column Factor	16.9	3	5.64	F (3, 16) = 16.7	P<0.0001
	Residual	5.41	16	0.338
	Test details	Mean 1	Mean 2	Mean Diff.	SE of diff.	N1	N2	t	DF	Significant?	Summary	Individual P Value
	PRO :siCTL vs. PRO :siCTL + EGCG	0	0.282	-0.282	0.475	3	3	0.595	16	No	ns	0.5605
	PRO :siCTL vs. PRO :siG3BP1	0	-0.951	0.951	0.475	3	3	2	16	No	ns	0.0624
	PRO :siCTL vs. PRO :siG3BP1 + EGCG	0	-0.529	0.529	0.475	3	3	1.11	16	No	ns	0.2817
	PRO :siCTL vs. +IR:siCTL	0	3.13	-3.13	0.475	3	3	6.59	16	Yes	****	<0.0001
	PRO :siCTL vs. +IR:siCTL + EGCG	0	0.486	-0.486	0.475	3	3	1.02	16	No	ns	0.3216
	PRO :siCTL vs. +IR:siG3BP1	0	-0.209	0.209	0.475	3	3	0.44	16	No	ns	0.6658
	PRO :siCTL vs. +IR:siG3BP1 + EGCG	0	-0.214	0.214	0.475	3	3	0.452	16	No	ns	0.6575
	PRO :siCTL + EGCG vs. PRO :siG3BP1	0.282	-0.951	1.23	0.475	3	3	2.6	16	Yes	*	0.0194
	PRO :siCTL + EGCG vs. PRO :siG3BP1 + EGCG	0.282	-0.529	0.811	0.475	3	3	1.71	16	No	ns	0.1068
	PRO :siCTL + EGCG vs. +IR:siCTL	0.282	3.13	-2.85	0.475	3	3	6	16	Yes	****	<0.0001
	PRO :siCTL + EGCG vs. +IR:siCTL + EGCG	0.282	0.486	-0.203	0.475	3	3	0.428	16	No	ns	0.6741
	PRO :siCTL + EGCG vs. +IR:siG3BP1	0.282	-0.209	0.491	0.475	3	3	1.03	16	No	ns	0.3163
	PRO :siCTL + EGCG vs. +IR:siG3BP1 + EGCG	0.282	-0.214	0.497	0.475	3	3	1.05	16	No	ns	0.311
	PRO :siG3BP1 vs. PRO :siG3BP1 + EGCG	-0.951	-0.529	-0.422	0.475	3	3	0.889	16	No	ns	0.387
	PRO :siG3BP1 vs. +IR:siCTL	-0.951	3.13	-4.08	0.475	3	3	8.59	16	Yes	****	<0.0001
	PRO :siG3BP1 vs. +IR:siCTL + EGCG	-0.951	0.486	-1.44	0.475	3	3	3.03	16	Yes	**	0.008
	PRO :siG3BP1 vs. +IR:siG3BP1	-0.951	-0.209	-0.742	0.475	3	3	1.56	16	No	ns	0.1375
	PRO :siG3BP1 vs. +IR:siG3BP1 + EGCG	-0.951	-0.214	-0.737	0.475	3	3	1.55	16	No	ns	0.1403
	PRO :siG3BP1 + EGCG vs. +IR:siCTL	-0.529	3.13	-3.66	0.475	3	3	7.71	16	Yes	****	<0.0001
	PRO :siG3BP1 + EGCG vs. +IR:siCTL + EGCG	-0.529	0.486	-1.01	0.475	3	3	2.14	16	Yes	*	0.0484
	PRO :siG3BP1 + EGCG vs. +IR:siG3BP1	-0.529	-0.209	-0.32	0.475	3	3	0.674	16	No	ns	0.5099
	PRO :siG3BP1 + EGCG vs. +IR:siG3BP1 + EGCG	-0.529	-0.214	-0.314	0.475	3	3	0.662	16	No	ns	0.5171
	+IR:siCTL vs. +IR:siCTL + EGCG	3.13	0.486	2.64	0.475	3	3	5.57	16	Yes	****	<0.0001
	+IR:siCTL vs. +IR:siG3BP1	3.13	-0.209	3.34	0.475	3	3	7.03	16	Yes	****	<0.0001
	+IR:siCTL vs. +IR:siG3BP1 + EGCG	3.13	-0.214	3.34	0.475	3	3	7.04	16	Yes	****	<0.0001
	+IR:siCTL + EGCG vs. +IR:siG3BP1	0.486	-0.209	0.694	0.475	3	3	1.46	16	No	ns	0.1629
	+IR:siCTL + EGCG vs. +IR:siG3BP1 + EGCG	0.486	-0.214	0.7	0.475	3	3	1.47	16	No	ns	0.1597
	+IR:siG3BP1 vs. +IR:siG3BP1 + EGCG	-0.209	-0.214	0.00556	0.475	3	3	0.0117	16	No	ns	0.9908
		siCTL			siCTL + EGCG			siG3BP1			siG3BP1 + EGCG
	Figure 5d - CXCL8	N=1	N=2	N=3	N=1	N=2	N=3	N=1	N=2	N=3	N=1	N=2	N=3
	PRO	0	0	0	0.516667	-0.19	0.61	-0.283333	-0.64	-0.653333	0.14	-0.853333	0.316667
	+IR	3.77667	1.94667	6.96333	-0.4	0.01	-0.343333	-3.25	-2.51667	0.496667	-1.04667	-2.26333	-0.356667
	ANOVA table	SS	DF	MS	F (DFn, DFd)	P value
	Interaction	30.66	3	10.22	F (3, 16) = 6.812	P=0.0036
	Row Factor	0.6846	1	0.6846	F (1, 16) = 0.4563	P=0.5090
	Column Factor	37.23	3	12.41	F (3, 16) = 8.273	P=0.0015
	Residual	24	16	1.5
	Test details	Mean 1	Mean 2	Mean Diff.	SE of diff.	N1	N2	t	DF	Significant?	Summary	Individual P Value
	PRO :siCTL vs. PRO :siCTL + EGCG	0	0.3122	-0.3122	1	3	3	0.3122	16	No	ns	0.7589
	PRO :siCTL vs. PRO :siG3BP1	0	-0.5256	0.5256	1	3	3	0.5255	16	No	ns	0.6064
	PRO :siCTL vs. PRO :siG3BP1 + EGCG	0	-0.1322	0.1322	1	3	3	0.1322	16	No	ns	0.8965
	PRO :siCTL vs. +IR:siCTL	0	4.229	-4.229	1	3	3	4.228	16	Yes	***	0.0006
	PRO :siCTL vs. +IR:siCTL + EGCG	0	-0.2444	0.2444	1	3	3	0.2444	16	No	ns	0.81
	PRO :siCTL vs. +IR:siG3BP1	0	-1.757	1.757	1	3	3	1.757	16	No	ns	0.0981
	PRO :siCTL vs. +IR:siG3BP1 + EGCG	0	-1.222	1.222	1	3	3	1.222	16	No	ns	0.2394
	PRO :siCTL + EGCG vs. PRO :siG3BP1	0.3122	-0.5256	0.8378	1	3	3	0.8377	16	No	ns	0.4145
	PRO :siCTL + EGCG vs. PRO :siG3BP1 + EGCG	0.3122	-0.1322	0.4444	1	3	3	0.4444	16	No	ns	0.6627
	PRO :siCTL + EGCG vs. +IR:siCTL	0.3122	4.229	-3.917	1	3	3	3.916	16	Yes	**	0.0012
	PRO :siCTL + EGCG vs. +IR:siCTL + EGCG	0.3122	-0.2444	0.5567	1	3	3	0.5566	16	No	ns	0.5855
	PRO :siCTL + EGCG vs. +IR:siG3BP1	0.3122	-1.757	2.069	1	3	3	2.069	16	No	ns	0.0551
	PRO :siCTL + EGCG vs. +IR:siG3BP1 + EGCG	0.3122	-1.222	1.534	1	3	3	1.534	16	No	ns	0.1445
	PRO :siG3BP1 vs. PRO :siG3BP1 + EGCG	-0.5256	-0.1322	-0.3933	1	3	3	0.3933	16	No	ns	0.6993
	PRO :siG3BP1 vs. +IR:siCTL	-0.5256	4.229	-4.754	1	3	3	4.754	16	Yes	***	0.0002
	PRO :siG3BP1 vs. +IR:siCTL + EGCG	-0.5256	-0.2444	-0.2811	1	3	3	0.2811	16	No	ns	0.7822
	PRO :siG3BP1 vs. +IR:siG3BP1	-0.5256	-1.757	1.231	1	3	3	1.231	16	No	ns	0.2361
	PRO :siG3BP1 vs. +IR:siG3BP1 + EGCG	-0.5256	-1.222	0.6967	1	3	3	0.6966	16	No	ns	0.496
	PRO :siG3BP1 + EGCG vs. +IR:siCTL	-0.1322	4.229	-4.361	1	3	3	4.361	16	Yes	***	0.0005
	PRO :siG3BP1 + EGCG vs. +IR:siCTL + EGCG	-0.1322	-0.2444	0.1122	1	3	3	0.1122	16	No	ns	0.9121
	PRO :siG3BP1 + EGCG vs. +IR:siG3BP1	-0.1322	-1.757	1.624	1	3	3	1.624	16	No	ns	0.1238
	PRO :siG3BP1 + EGCG vs. +IR:siG3BP1 + EGCG	-0.1322	-1.222	1.09	1	3	3	1.09	16	No	ns	0.2919
	+IR:siCTL vs. +IR:siCTL + EGCG	4.229	-0.2444	4.473	1	3	3	4.473	16	Yes	***	0.0004
	+IR:siCTL vs. +IR:siG3BP1	4.229	-1.757	5.986	1	3	3	5.985	16	Yes	****	<0.0001
	+IR:siCTL vs. +IR:siG3BP1 + EGCG	4.229	-1.222	5.451	1	3	3	5.451	16	Yes	****	<0.0001
	+IR:siCTL + EGCG vs. +IR:siG3BP1	-0.2444	-1.757	1.512	1	3	3	1.512	16	No	ns	0.15
	+IR:siCTL + EGCG vs. +IR:siG3BP1 + EGCG	-0.2444	-1.222	0.9778	1	3	3	0.9777	16	No	ns	0.3428
	+IR:siG3BP1 vs. +IR:siG3BP1 + EGCG	-1.757	-1.222	-0.5344	1	3	3	0.5344	16	No	ns	0.6004

## Sheet: Figure 6
	Figure 6b (bottom, left)
	Time (hrs)	A549			A549 + SEN siCTL			A549 + SEN siG3BP1
		N=1	N=2	N=3	N=1	N=2	N=3	N=1	N=2	N=3
	0	10000	10000	10000	10000	10000	10000	10000	10000	10000
	24	10200	14334	16200	17680	17466	20200	20466	18000	17600
	48	36667	33334	19800	42400	43933	53200	42200	45000	38600
	72	63200	56534	46400	80560	98600	117800	73900	86400	84800
	96	118534	118334	100200	244000	191334	248200	128600	141800	123200
		A549	A549 + SEN siCTL	A549 + SEN siG3BP1
	Exponential (Mathusian) growth
	Best-fit values
	Y0	8773.96	9333.03	10228.4
	k	0.0258933	0.033009	0.0276466
	DoublingTime	26.7693	20.9987	25.0717
	95% CI (profile likelihood)
	Y0	6778.35 to 12822.1	7916.02 to 11469.1	8111.08 to 13624.8
	k	0.0205471 to 0.0307776	0.0298446 to 0.0360095	0.0232656 to 0.0321917
	DoublingTime	22.5212 to 33.7346	19.2490 to 23.2253	21.5319 to 29.7928
	Goodness of Fit
	Degrees of Freedom	3	3	3
	R squared (weighted)	0.971717	0.99264	0.986572
	Weighted Sum of Squares (1/Y²)	0.0530877	0.0175204	0.0294521
	Sy.x	0.133026	0.0764208	0.0990826
	AICc	7.27376	1.73087	4.32786
	Figure 6b (bottom, right)
		A549	A549 + SEN siCTL	A549 + SEN siG3BP1
	N=1	118534	191334	128600
	N=2	118334	248200	141800
	N=3	100200	244000	123200
	Repeated measures ANOVA summary
	Assume sphericity?	No
	F	28.9
	P value	0.0326
	P value summary	*
	Statistically significant (P < 0.05)?	Yes
	Geisser-Greenhouse's epsilon	0.502
	R squared	0.935
	Test details	Mean 1	Mean 2	Mean Diff.	SE of diff.	n1	n2	t	DF	Significant?	Summary	Individual P Value
	A549 vs. A549 + SEN siCTL	112356	227845	-115489	21720	3	3	5.32	2	Yes	*	0.0336
	A549 vs. A549 + SEN siG3BP1	112356	131200	-18844	4391	3	3	4.29	2	No	ns	0.0502
	A549 + SEN siCTL vs. A549 + SEN siG3BP1	227845	131200	96645	17457	3	3	5.54	2	Yes	*	0.0311
	Figure 6c
		A549	A549 + SEN siCTL	A549 + SEN siG3BP1
	N=1	61.9915	73.0423	62.8462
	N=2	65.0085	81.6954	59.6377
	N=3	50.2173	67.9642	57.9099
	ANOVA summary
	F	5.58
	P value	0.0427
	P value summary	*
	Significant diff. among means (P < 0.05)?	Yes
	R squared	0.6503
	Test details	Mean 1	Mean 2	Mean Diff.	SE of diff.	n1	n2	t	DF	Significant?	Summary	Individual P Value
	A549 vs. A549 + SEN siCTL	59.07	74.23	-15.16	5.068	3	3	2.992	6	Yes	*	0.0243
	A549 vs. A549 + SEN siG3BP1	59.07	60.13	-1.059	5.068	3	3	0.2089	6	No	ns	0.8414
	A549 + SEN siCTL vs. A549 + SEN siG3BP1	74.23	60.13	14.1	5.068	3	3	2.783	6	Yes	*	0.0319

## Sheet: Figure 7
	Figure 7c (left)
	Day		A549 (n = 13)													A549 + SEN siCTL (n = 10)										A549 + SEN siG3BP1 (n = 12)
	1		0	0	0	0	0	0	0	0	0	0	0	0	0	0	0	0	0	0	0	0	0	0	0	0	0	0	0	0	0	0	0	0	0	0	0
	4		7.65022	13.148	19.4175	5.5404	14.6774	13.0409	7.58599	3.38971	13.3658	11.3941	4.94067	12.5595	11.8976	11.6759	16.6811	6.93869	11.0497	7.50611	12.4844	3.84948	14.2476	22.7802	6.02058	12.9126	4.46794	3.0816	7.34832	16.2288	2.69568	21.7572	6.80461	12.4524	11.5515	45.9891	8.51623
	8		18.1054	19.1055	5.09513	32.1799	9.05727	13.5045	21.443	3.79595	6.16753	22.9999	11.4855	16.1085	13.2085	12.0841	130.078	8.32105	5.80054	32.0748	46.6651	37.9239	22.4378	48.5112	4.60582	23.9769	9.12063	12.6523	25.3761	2.07773	8.4042	66.204	2.39121	4.44616	3.50066	40.0221	5.7222
	11		55.6354	12.5801	22.5145	21.659	4.22392	2.5829	27.5619	8.42181	3.4848	25.1025	3.38565	12.6695	31.4884	28.3485	195.213	14.6801	12.6129	47.5452	67.5355	11.9141	68.1685	126.882	13.2682	29.8424	6.99901	12.3537	53.2874	1.90662	0.605176	50.9234	2.57319	12.2162	1.82476	68.6686	11.7802
	15		61.1835	23.9685	106.753	85.9079	27.4604	21.2751	44.9296	57.5232	12.9503	75.5389	16.7131	63.8237	93.3843	61.4155	235.533	30.6043	23.5226	94.5297	68.0907	131.586	114.368	227.516	72.3686	54.6013	16.856	47.2196	70.2884	34.0736	10.2479	104.339	24.8841	37.9059	10.5358	221.616	46.3892
	22		136.888	59.0564	145.728	52.3655	49.1378	14.7607	139.21	49.1378	67.0772	162.698	34.8553	139.54	57.3492	80.9599	425.091	91.4837	22.0173	179.718	115.046	117.935	280.756	512.179	150.035	83.4533	35.9708	92.5159	67.0323	15.6016	6.50824	94.2509	30.0165	47.9564	16.3863	323.84	67.31
	25		345.162	67.7209	411.829	150.61	116.034	24.073	285.152	116.034	48.7254	167.578	41.2111	178.917	68.662	701.267	228.572	152.946	212.123	130.364	231.673	200.275	227.997	599.785	140.012	144.561	78.3927	135.74	184.969	28.8325	15.6533	297.009	53.1677	123.38	23.9737	682.102	175.39
	28		586.809	165.439	629.053	156.096	234.894	40.4722	664.341	234.894	96.0135	364.706	81.3486	486.084	404.827	263.28	1006.9	319.953	204.697	454.105	511.395	414.16	257.442	1044.15	218.68	326.918	134.382	232.483	286.987	91.4781	40.2692	458.668	84.0617	295.788	105.455	767	213.745
	Exponential (Mathusian) growth
	Best-fit values
	Y0	1.108	10.91	3.306
	k	0.2014	0.1333	0.1544
	DoublingTime	3.442	5.2	4.488
	95% CI (profile likelihood)
	Y0	0.1728 to 4.319	5.473 to 18.84	0.7280 to 9.335
	k	0.1503 to 0.2695	0.1122 to 0.1593	0.1147 to 0.2107
	DoublingTime	2.572 to 4.612	4.350 to 6.175	3.290 to 6.045
	Goodness of Fit
	Degrees of Freedom	6	6	6
	R squared	0.9822	0.9906	0.9763
	Adjusted R squared	0.9792	0.989	0.9723
	Sum of Squares	1473	1764	1314
	Sy.x	15.67	17.14	14.8
	Figure 7c (right)
		A549 (n = 13)	A549 + SEN siCTL (n = 10)	A549 + SEN siG3BP1 (n = 12)
		586.809	263.28	326.918
		165.439	1006.9	134.382
		629.053	319.953	232.483
		156.096	204.697	286.987
		234.894	454.105	91.4781
		40.4722	511.395	40.2692
		664.341	414.16	458.668
		234.894	257.442	84.0617
		96.0135	1044.15	295.788
		364.706	218.68	105.455
		81.3486		767
		486.084		213.745
		404.827
	ANOVA summary
	F	2.233
	P value	0.1237
	P value summary	ns
	Significant diff. among means (P < 0.05)?	No
	R squared	0.1225
	Test details	Mean 1	Mean 2	Mean Diff.	SE of diff.	n1	n2	t	DF	Significant?	Summary	Individual P Value
	A549 (n = 13) vs. A549 + SEN siCTL (n = 10)	318.8	469.5	-150.6	102.3	13	10	1.473	32	No	ns	0.1506
	A549 (n = 13) vs. A549 + SEN siG3BP1 (n = 12)	318.8	253.1	65.74	97.34	13	12	0.6754	32	No	ns	0.5043
	A549 + SEN siCTL (n = 10) vs. A549 + SEN siG3BP1 (n = 12)	469.5	253.1	216.4	104.1	10	12	2.078	32	Yes	*	0.0458
	Figure 7d (left)
	Day		A549 (n = 13)													A549 + SEN siCTL (n = 10)										A549 + SEN siG3BP1 (n = 12)
	1		1974.45	7383.38	6282.69	4128.95	12314.9	2211.88	2892.23	1217.08	15498.4	3764.15	1330.87	4467.58	939.6	134.51	96.44	2070.2	122.3	1407.32	550.73	0	3648.3	3683.09	2238.39	2237.63	1522.94	1036.8	752.03	943.22	420.15	3291.89	772.59	3136.71	1822.89	4615.55	761.22
	4		3715.59	5093.08	5359.92	3583.18	5150.07	3865.17	2813.49	1721.88	4548.49	4320.98	1359.9	1905.48	2396.24	1547.28	2718.09	3592.91	901.83	1855.2	3035.85	1134.91	1749.23	3343.35	618.52	2332.88	660.63	1845.28	1707.57	2215.77	91.71	4289.17	240.17	2323.8	595.7	7517.05	1542.89
	8		4261.21	2997.67	931.24	5626.87	1745.11	2863.39	4887.5	1164.09	1582.87	5329.7	436.52	3281.97	3427.85	1664.54	13806.1	2721.63	1040.12	6930.35	10965.4	6721.34	4578.74	9715.39	846.86	5058.14	547.94	2905.77	5609.74	328.37	431.9	9650.96	325.47	810.01	125.85	7677.65	612.26
	11		11756	2925.15	3177.07	6026.69	832.82	2464.33	5420.91	1181.34	977.29	7922.4	61.87	3339	5827.56	4592.51	24731.4	3283.5	2063.9	8941	13866.9	3302.8	9352.95	13958.7	2036.9	5580.02	499.65	2110.06	9535.79	719.3	50.89	8849.56	534.4	616.38	20.71	13173.9	1134.83
	15		18886	4705.7	18663.7	10883.6	2594.15	3313.18	15975.6	8554.65	2458.11	14507.3	1336.4	8266.6	15536.9	12422.7	30441.3	5580.33	3895.38	21983.8	11981.1	20143.6	21051.9	30367.9	6116.29	8945.43	1389.92	7940.52	16227.3	3681.14	191.38	13080.2	3103.94	1507.87	277.29	42150.8	6533.43
	22		42468	20810.5	62748.6	23153	10493	3610.04	45008.8	19002	22001	34133.3	5891	26942.4	15581.5	28478.5	104718	27118.7	8769.19	75741.6	35591.7	38114.6	36432.3	103461	12057.6	23963	12841.6	32243.3	31025.4	7467.77	3015.59	21785.2	12876.2	8173.87	3023.07	100034	14548.8
	25		87452.5	19187.3	142448	51752.2	27402.8	5339.81	110637	38920.4	19554.6	27347.8	7408.94	34855.9	14607.9	176132	77807.6	44733.9	99182.8	53094.3	77592.1	46264.4	34318.5	121380	12442.5	45862.1	28004	79357.3	74052.4	14844.7	8457.18	80723.1	21094.7	21599.1	5861.32	129128	16716.4
	28		156626	39792.3	173288	42201.8	30858.2	9406.2	192254	66992.7	37657	58242.4	12348.8	54526.7	57742	83219	212731	62030.1	73789.6	182461	131005	104667	41417.5	182680	40269.4	73365.2	49185.8	99666.5	100631	30807.1	14172	111385	26073.8	53469.4	17128	195252	17696.9
	Exponential (Mathusian) growth
	Best-fit values
	Y0	813.2	1898	728.8
	k	0.1599	0.1458	0.1612
	DoublingTime	4.334	4.755	4.3
	95% CI (profile likelihood)
	Y0	421.1 to 1420	1589 to 2245	408.3 to 1202
	k	0.1388 to 0.1845	0.1394 to 0.1525	0.1423 to 0.1828
	DoublingTime	3.757 to 4.993	4.546 to 4.973	3.791 to 4.872
	Goodness of Fit
	Degrees of Freedom	6	6	6
	R squared	0.9944	0.9994	0.9955
	Sum of Squares	25295241	7315674	17996020
	Sy.x	2053	1104	1732
	Figure 7d (right)
		A549 (n = 13)	A549 + SEN siCTL (n = 10)	A549 + SEN siG3BP1 (n = 12)
		156626	83219	73365.2
		39792.3	212731	49185.8
		173288	62030.1	99666.5
		42201.8	73789.6	100631
		30858.2	182461	30807.1
		9406.2	131005	14172
		192254	104667	111385
		66992.7	41417.5	26073.8
		37657	182680	53469.4
		58242.4	40269.4	17128
		12348.8		195252
		54526.7		17696.9
		57742
	ANOVA summary
	F	1.881
	P value	0.169
	P value summary	ns
	Significant diff. among means (P < 0.05)?	No
	R squared	0.1052
	Test details	Mean 1	Mean 2	Mean Diff.	SE of diff.	n1	n2	t	DF	Significant?	Summary	Individual P Value
	A549 (n = 13) vs. A549 + SEN siCTL (n = 10)	71687	111427	-39740	24900	13	10	1.596	32	No	ns	0.1203
	A549 (n = 13) vs. A549 + SEN siG3BP1 (n = 12)	71687	65736	5951	23698	13	12	0.2511	32	No	ns	0.8033
	A549 + SEN siCTL (n = 10) vs. A549 + SEN siG3BP1 (n = 12)	111427	65736	45691	25347	10	12	1.803	32	No	ns	0.0809
	Figure 7e (right)
		A549 (n = 13)	A549 + SEN siCTL (n = 10)	A549 + SEN siG3BP1 (n = 12)
		34.2	36.4	24
		11.5	78	88
		16	138.6	25.6
		15.5	134.5	16.4
		55.4	59.5	29.4
		57.2	93.4	21.1
		28.7	51.8	59
		26.5	203.2	10.2
		16.6	113	101.4
		19.8	77.1	63.7
		83.9		70.9
		6.5		28.9
		13.1
	ANOVA summary
	F	11.75
	P value	0.0001
	P value summary	***
	Significant diff. among means (P < 0.05)?	Yes
	R squared	0.4235
	Test details	Mean 1	Mean 2	Mean Diff.	SE of diff.	n1	n2	t	DF	Significant?	Summary	Individual P Value
	A549 (n = 13) vs. A549 + SEN siCTL (n = 10)	29.61	98.55	-68.94	14.66	13	10	4.701	32	Yes	****	<0.0001
	A549 (n = 13) vs. A549 + SEN siG3BP1 (n = 12)	29.61	44.88	-15.28	13.96	13	12	1.095	32	No	ns	0.2819
	A549 + SEN siCTL (n = 10) vs. A549 + SEN siG3BP1 (n = 12)	98.55	44.88	53.67	14.93	10	12	3.595	32	Yes	**	0.0011

## Sheet: Supplemental 1
	Figure s1a (right)	siCTL	siG3BP1 (exon 1)	siG3BP1 (exon 4)	siG3BP1 (exon 7)
	N=1	1	0.579519	0.564568	0.85211
	N=2	1	0.535982	0.384418	0.436689
	N=3	1	0.789612	0.268673	0.297772
	Test details	Mean 1	Mean 2	Mean Diff.	SE of diff.	n1	n2	Significant?	Summary	Individual P Value	t	DF
	siCTL vs. siG3BP1 (exon 4)	1	0.4059	0.5941	0.1437	3	3	Yes	**	0.0033	4.136	8
	siCTL vs. siG3BP1 (exon 7)	1	0.5289	0.4711	0.1437	3	3	Yes	*	0.0112	3.28	8
	siCTL vs. siG3BP1 (exon 1)	1	0.635	0.365	0.1437	3	3	Yes	*	0.0347	2.541	8
		siCTL				siG3BP1
	Figure s1b (right)	N=1	N=2	N=3	N=4	N=1	N=2	N=3	N=4
	PRO	4.2103	4.65133	12.8323	14.828	3.52661	6.53333	12.5227	16.6963
	+IR	53.909	54.5027	47.8287	56.029	64.4667	67.239	56.929	71.486
		Significant?	P value	Mean of siCTL	Mean of siG3BP1	Difference	SE of difference	t ratio	df
	PRO	No	0.870002	9.13	9.82	-0.6892	4.036	0.1708	6
	+IR	Yes	0.015099	53.07	65.03	-11.96	3.553	3.367	6
		siCTL				siG3BP1
	Figure s1c - Lamin B1	N=1	N=2	N=3	N=4	N=1	N=2	N=3	N=4
	PRO	0	0	0	0	-1.395	-3.715	-1.39	-4.425
	+IR	-2.16	-3.955	-5.97	-5.775	-2.385	-6.375	-7.77	-7.385
		Significant?	P value	Mean of siCTL	Mean of siG3BP1	Difference	SE of difference	t ratio	df
	PRO	Yes	0.013253	0	-2.731	2.731	0.7864	3.473	6
	+IR	No	0.358461	-4.465	-5.979	1.514	1.522	0.9943	6
		siCTL			siG3BP1
	Figure s1d (bottom)	N=1	N=2	N=3	N=1	N=2	N=3
	PRO	5.4329	15	7.85462	17.6667	20.4343	23.6508
	+IR	50.6587	49.4286	42.112	62.9405	71.8095	72.6685
		Significant?	P value	Mean of siCTL	Mean of siG3BP1	Difference	SE of difference	t ratio	df
	PRO	Yes	0.02917	9.429	20.58	-11.15	3.352	3.328	4
	+IR	Yes	0.006061	47.4	69.14	-21.74	4.097	5.306	4
		siCTL			siG3BP1
	Figure s1e (bottom)	N=1	N=2	N=3	N=1	N=2	N=3
	PRO	20.7317	13.6364	25.9615	45.7143	45	54.5455
	+IR	93.3333	98.3871	97.5	96.1039	94.5455	100
		Significant?	P value	Mean of siCTL	Mean of siG3BP1	Difference	SE of difference	t ratio	df
	PRO	Yes	0.003856	20.11	48.42	-28.31	4.709	6.011	4
	+IR	No	0.842632	96.41	96.88	-0.4763	2.249	0.2118	4
	Figure s1f (bottom)
	PRO siCTL	0.311305	0.311944	0.31243	0.315161	0.315794	0.315978	0.328742	0.330128	0.336566	0.36993	0.391157	0.395739	0.406981	0.310784	0.311581	0.312718	0.314806	0.31567	0.316024	0.316125	0.318047	0.325715	0.33483	0.351829	0.366958	0.312689	0.313178	0.318441	0.31998	0.328471	0.333861	0.341136	0.342658	0.371409	0.313495	0.315032	0.317638	0.318847	0.320018	0.324589	0.334773	0.381334	0.317612	0.323269	0.336111	0.338736	0.346819	0.358149
	PRO siG3BP1	0.306002	0.308997	0.306411	0.307761	0.313075	0.3094	0.310339	0.407544	0.310791	0.316565	0.308104	0.31925	0.316421	0.320757	0.321479	0.318248	0.318236	0.314268	0.336555	0.310435	0.326533	0.317871	0.405428	0.316925	0.329567	0.322437	0.311804	0.337336	0.311322	0.319556	0.310024	0.310479	0.316434	0.402156	0.313241	0.336095	0.428936	0.31564	0.332952	0.319293	0.405054	0.432087	0.3372	0.408471	0.321438	0.399856	0.317877	0.337023
	+IR siCTL	0.31063	0.307076	0.308643	0.311491	0.309787	0.311135	0.314711	0.312975	0.314297	0.311757	0.31304	0.315523	0.309563	0.306983	0.309904	0.307578	0.307252	0.308327	0.312772	0.311146	0.303693	0.308922	0.310774	0.305104	0.311187	0.306672	0.316536	0.313163	0.30944	0.311325	0.30746	0.309339	0.310342	0.305776	0.31016	0.310515	0.311022	0.312108	0.314266	0.306142	0.309799	0.314135	0.309697	0.311312	0.309693	0.310403	0.31218	0.31308
	+IR siG3BP1	0.310423	0.313345	0.310441	0.311721	0.310007	0.309501	0.313534	0.31693	0.31475	0.310863	0.307485	0.314677	0.309913	0.310606	0.31145	0.31232	0.312104	0.311994	0.313389	0.313042	0.315218	0.312527	0.315207	0.317709	0.314133	0.315071	0.3166	0.314257	0.312934	0.311248	0.315705	0.331914	0.327007	0.319512	0.317534	0.317705	0.318321	0.319976	0.320758	0.31509	0.316785	0.317638	0.320326	0.326271	0.310078	0.31797	0.31423	0.310518
	Column B	PRO siG3BP1		Column C	+IR siCTL		Column D	+IR siG3BP1
	vs.	vs.		vs.	vs.		vs.	vs.
	Column A	PRO siCTL		Column A	PRO siCTL		Column A	PRO siCTL
	Unpaired t test			Unpaired t test			Unpaired t test
	P value	0.0064		P value	<0.0001		P value	<0.0001
	P value summary	**		P value summary	****		P value summary	****
	Significantly different (P < 0.05)?	Yes		Significantly different (P < 0.05)?	Yes		Significantly different (P < 0.05)?	Yes
	One- or two-tailed P value?	Two-tailed		One- or two-tailed P value?	Two-tailed		One- or two-tailed P value?	Two-tailed
	t, df	t=2.74, df=402		t, df	t=6.06, df=400		t, df	t=5.51, df=383
[truncated: 182 more columns]

## Sheet: Supplemental 2
	Figure s2b (right)	siCTL			siG3BP1 #1			siG3BP1 #2
		N=1	N=2	N=3	N=1	N=2	N=3	N=1	N=2	N=3
	EV	13.2	13.28	18.48	13.12	10.3	11.65	12	13.19	5.82
	HRASG12V	36.27	39.73	32.26	58.36	51.87	46.4	56.33	57.51	45.28
		Significant?	P value	Mean of siCTL	Mean of siG3BP1 #1	Difference	SE of difference	t ratio	df
	EV	No	0.162	15	11.7	3.3	1.93	1.71	4
	HRASG12V	Yes	0.017	36.1	52.2	-16.1	4.08	3.96	4
		Significant?	P value	Mean of siCTL	Mean of siG3BP1 #2	Difference	SE of difference	t ratio	df
	EV	No	0.181	15	10.3	4.65	2.88	1.62	4
	HRASG12V	Yes	0.019	36.1	53	-17	4.45	3.81	4
	Figure s2c (right)	siCTL			siG3BP1 #1			siG3BP1 #2
		N=1	N=2	N=3	N=1	N=2	N=3	N=1	N=2	N=3
	EV	16.3158	9.50988	8.94603	15.0641	8.94071	10.6902	17.9625	12.3737	13.4223
	HRASG12V	34.0599	43.9078	44.8889	54.9598	61.6553	64.4719	51.1111	64.1571	67.8869
		Significant?	P value	Mean of siCTL	Mean of siG3BP1 #1	Difference	SE of difference	t ratio	df
	EV	No	0.994	11.6	11.6	0.0256	2.99	0.00856	4
	HRASG12V	Yes	0.012	41	60.4	-19.4	4.46	4.35	4
		Significant?	P value	Mean of siCTL	Mean of siG3BP1 #2	Difference	SE of difference	t ratio	df
	EV	No	0.364	11.6	14.6	-3	2.92	1.02	4
	HRASG12V	Yes	0.031	41	61.1	-20.1	6.15	3.27	4

## Sheet: Supplemental 3
		siCTL			siG3BP1
	Figure s3 - G3BP1	N=1	N=2	N=3	N=1	N=2	N=3
	PRO	1	1	1	0.380498	0.405451	0.563862
	+IR	0.892	0.653589	1.2836	0.166719	0.190425	0.00671652
		Significant?	P value	Mean of siCTL	Mean of siG3BP1	Difference	SE of difference	t ratio	df
	PRO	Yes	<0.001	1	0.45	0.55	0.0574	9.58	4
	+IR	Yes	0.013	0.943	0.121	0.822	0.192	4.27	4
		siCTL			siG3BP1
	Figure s3 - p-RB/RB	N=1	N=2	N=3	N=1	N=2	N=3
	PRO	1	1	1	0.8658	0.461141	1.00297
	+IR	0.122622	0.00470477	0.020604	0.113065	0.0165818	0.123158
		Significant?	P value	Mean of siCTL	Mean of siG3BP1	Difference	SE of difference	t ratio	df
	PRO	No	0.242	1	0.777	0.223	0.163	1.37	4
	+IR	No	0.524	0.0493	0.0843	-0.035	0.0502	0.697	4
		Significant?	P value	Mean of PRO	Mean of +IR	Difference	SE of difference	t ratio	df
	siCTL	Yes	<0.001	1	0.0493	0.951	0.0369	25.7	4
	siG3BP1	Yes	0.014	0.777	0.0843	0.692	0.166	4.17	4
		siCTL			siG3BP1
	Figure s3 - p-p53/p53	N=1	N=2	N=3	N=1	N=2	N=3
	PRO	1	1	1	1.42791	0.860177	0.899014
	+IR	2.17616	1.36084	1.81686	0.844751	0.70908	0.599856
		Significant?	P value	Mean of siCTL	Mean of siG3BP1	Difference	SE of difference	t ratio	df
	PRO	No	0.751	1	1.06	-0.0624	0.183	0.341	4
	+IR	Yes	0.012	1.78	0.718	1.07	0.246	4.33	4
		siCTL			siG3BP1
	Figure s3 - p21	N=1	N=2	N=3	N=1	N=2	N=3				a
	PRO	1	1	1	0.922399	0.895488	1.2363
	+IR	1.89614	2.6141	1.96659	1.78781	2.56589	2.28548
		Significant?	P value	Mean of siCTL	Mean of siG3BP1	Difference	SE of difference	t ratio	df
	PRO	No	0.877	1	1.02	-0.0181	0.109	0.165	4
	+IR	No	0.875	2.16	2.21	-0.0541	0.322	0.168	4
		Significant?	P value	Mean of PRO	Mean of +IR	Difference	SE of difference	t ratio	df
	siCTL	Yes	0.007	1	2.16	-1.16	0.228	5.07	4
	siG3BP1	Yes	0.009	1.02	2.21	-1.19	0.252	4.73	4
		siCTL			siG3BP1
	Figure s3 - p16	N=1	N=2	N=3	N=1	N=2	N=3
	PRO	1	1	1	1.14934	0.786521	1.23366
	+IR	1.35256	1.56168	1.50848	1.42899	1.34458	1.33983
		Significant?	P value	Mean of siCTL	Mean of siG3BP1	Difference	SE of difference	t ratio	df
	PRO	No	0.701	1	1.06	-0.0565	0.137	0.412	4
	+IR	No	0.21	1.47	1.37	0.103	0.0691	1.49	4
		Significant?	P value	Mean of PRO	Mean of +IR	Difference	SE of difference	t ratio	df
	siCTL	Yes	0.002	1	1.47	-0.474	0.0627	7.56	4
	siG3BP1	No	0.088	1.06	1.37	-0.315	0.14	2.24	4

## Sheet: Supplemental 4
	Figure s4 -G3BP1	siCTL			siG3BP1 #1			siG3BP1 #2
		N=1	N=2	N=3	N=1	N=2	N=3	N=1	N=2	N=3
	EV	1	1	1	0.048717	0.156434	0.218289	0.041648	0.12804	0.258254
	HRASG12V	0.727186	1.11204	0.979103	0.006164	0.107903	0.120051	0.011747	0.65081	0.143868
		Significant?	P value	Mean of siCTL	Mean of siG3BP1 #1	Difference	SE of difference	t ratio	df
	EV	Yes	<0.001	1	0.141	0.859	0.0495	17.3	4
	HRASG12V	Yes	0.002	0.939	0.078	0.861	0.118	7.27	4
		Significant?	P value	Mean of siCTL	Mean of siG3BP1 #2	Difference	SE of difference	t ratio	df
	EV	Yes	<0.001	1	0.143	0.857	0.063	13.6	4
	HRASG12V	Yes	0.041	0.939	0.269	0.671	0.225	2.98	4
	Figure s4 - pRB/RB	siCTL			siG3BP1 #1			siG3BP1 #2
		N=1	N=2	N=3	N=1	N=2	N=3	N=1	N=2	N=3
	EV	1	1	1	1.98981	1.30712	1.15282	1.49141	1.06437	0.66558
	HRASG12V	0.001355	0.0574	0.018602	0.002837	0.015309	0.072717	0.00266	0.003587	0.152078
		Significant?	P value	Mean of siCTL	Mean of siG3BP1 #1	Difference	SE of difference	t ratio	df
	EV	No	0.133	1	1.48	-0.483	0.257	1.88	4
	HRASG12V	No	0.876	0.0258	0.0303	-0.0045	0.0272	0.166	4
		Significant?	P value	Mean of siCTL	Mean of siG3BP1 #2	Difference	SE of difference	t ratio	df
	EV	No	0.772	1	1.07	-0.0738	0.238	0.309	4
	HRASG12V	No	0.633	0.0258	0.0528	-0.027	0.0523	0.516	4
		Significant?	P value	Mean of EV	Mean of HRASG12V	Difference	SE of difference	t ratio	df
	siCTL	Yes	<0.001	1	0.0258	0.974	0.0166	58.8	4
	siG3BP1 #1	Yes	0.005	1.48	0.0303	1.45	0.258	5.63	4
	siG3BP1 #2	Yes	0.014	1.07	0.0528	1.02	0.244	4.19	4
	Figure s4 -pp53/p53	siCTL			siG3BP1 #1			siG3BP1 #2
		N=1	N=2	N=3	N=1	N=2	N=3	N=1	N=2	N=3
	EV	1	1	1	1.02158	1.27457	1.04497	0.607916	0.74342	0.913928
	HRASG12V	2.59558	1.57021	1.28098	3.59948	1.57076	2.41715	6.76497	1.36931	2.33997
		Significant?	P value	Mean of siCTL	Mean of siG3BP1 #1	Difference	SE of difference	t ratio	df
	EV	No	0.232	1	1.11	-0.114	0.0807	1.41	4
	HRASG12V	No	0.372	1.82	2.53	-0.714	0.711	1	4
		Significant?	P value	Mean of siCTL	Mean of siG3BP1 #2	Difference	SE of difference	t ratio	df
	EV	No	0.051	1	0.755	0.245	0.0885	2.77	4
	HRASG12V	No	0.382	1.82	3.49	-1.68	1.71	0.981	4
	Figure s4 - p21	siCTL			siG3BP1 #1			siG3BP1 #2
		N=1	N=2	N=3	N=1	N=2	N=3	N=1	N=2	N=3
	EV	1	1	1	0.276212	0.915947	0.363287	0.565439	1.78325	0.564696
	HRASG12V	1.91479	2.33194	2	1.41848	3.52198	1.96652	1.44663	4.22013	4.00076
		Significant?	P value	Mean of EV	Mean of HRASG12V	Difference	SE of difference	t ratio	df
	siCTL	Yes	0.001	1	2.08	-1.08	0.127	8.5	4
	siG3BP1 #1	No	0.054	0.518	2.3	-1.78	0.661	2.7	4
	siG3BP1 #2	No	0.083	0.971	3.22	-2.25	0.978	2.3	4
	Figure s4 -p16	siCTL			siG3BP1 #1			siG3BP1 #2
		N=1	N=2	N=3	N=1	N=2	N=3	N=1	N=2	N=3
	EV	1	1	1	0.249441	0.9368	0.059364	0.603274	1.19097	0.338275
	HRASG12V	2.39541	4.25752	2.69846	2.45749	6.1329	4.99213	1.33729	5.96883	4.61311
		Significant?	P value	Mean of EV	Mean of HRASG12V	Difference	SE of difference	t ratio	df
	siCTL	Yes	0.021	1	3.12	-2.12	0.577	3.67	4
	siG3BP1 #1	Yes	0.021	0.415	4.53	-4.11	1.12	3.68	4
	siG3BP1 #2	No	0.08	0.711	3.97	-3.26	1.4	2.33	4

[truncated: 8 more sheets: Supplemental 6, Supplemental 7, Supplemental 8, Supplemental 9, Supplemental 10, Supplemental 11, Supplemental 12, Supplemental 13]
